# Supplementary material for: Disorder of the dimeric TCNQ–TCNQ unit in the crystal structure of [Ni(bpy)3]2(TCNQ–TCNQ)(TCNQ)2·6H2O (TCNQ is 7,7,8,8-tetra­cyano­quinodi­methane)
Source: Acta Crystallogr E Crystallogr Commun. 2017 Jan 1;73(Pt 1):8–12. doi: 10.1107/S2056989016019162 (PMC5209759; doi:10.1107/S2056989016019162)
Supplement: Supplementary file 1 [file e-73-00008-sup1.cif]

##############################################################################
#                                                                            #
# This CIF contains the data in a paper accepted for publication in          #
# Acta Crystallographica Section E. It conforms to the requirements of       #
# Notes for Authors for Acta Crystallographica Section E, and has been       #
# peer reviewed under the auspices of the IUCr Commission on Journals.       #
#                                                                            #
# Full details of the Crystallographic Information File format               #
# are given in the paper "The Crystallographic Information File (CIF):       #
# a New Standard Archive File for Crystallography" by S. R. Hall, F. H.      #
# Allen and I. D. Brown [Acta Cryst. (1991), A47, 655-685].                  #
#                                                                            #
# The current version of the core CIF dictionary is obtainable from          #
# ftp://ftp.iucr.org/pub/cif_core.dic.                                       #
#                                                                            #
# Software is freely available for graphical display of the structure(s)     #
# in this CIF. For information consult the CIF software page                 #
# http://www.iucr.org/resources/cif/software.                                #
#                                                                            #
# This file may be used for bona fide research purposes within the           #
# scientific community so long as proper attribution is given to the journal # 
# article from which it was obtained.                                        #
#                                                                            #
##############################################################################
data_I
_database_code_depnum_ccdc_archive 'CCDC 1520298'
_audit_creation_method     'SHELXL-2014/7'
_journal_date_recd_electronic     2016-11-22
_journal_date_accepted     2016-12-01
_journal_name_full     'Acta Crystallographica, Section E'
_journal_year     2017
_journal_volume     73
_journal_issue      1
_journal_page_first     8
_journal_page_last     12
_journal_paper_category     GM
_journal_paper_doi     10.1107/S2056989016019162
_journal_coeditor_code     ZL2686
_publ_contact_author_name     'Juraj \<Cern\'ak'
_publ_contact_author_address
;
Department of Inorganic Chemistry
Institute of Chemistry
P.J. \<Saf\'arik University in Ko\<sice
Moyzesova 11
041 54 Ko\<sice,
Slovakia
;
_publ_contact_author_email     juraj.cernak@upjs.sk
_publ_contact_author_fax     ?
_publ_contact_author_phone     '+421552342342'
_publ_section_title
;
Disorder of the dimeric TCNQ--TCNQ unit in the crystal structure of
[Ni(bpy)~3~]~2~(TCNQ--TCNQ)(TCNQ)~2~\\cdot6H~2~O (TCNQ is
7,7,8,8-tetracyanoquinonedimethane)
;
_publ_section_title_footnote     .
loop_
    _publ_author_name
    _publ_author_footnote
    _publ_author_address
    '\<Cern\'ak, Juraj' .
;
Department of Inorganic Chemistry
Institute of Chemistry
P. J. \<Saf\'arik University in Ko\<sice
Moyzesova 11
041 54 Ko\<sice
Slovakia
;
    'Kuch\'ar, Juraj' .
;
Department of Inorganic Chemistry
Institute of Chemistry
P. J. \<Saf\'arik University in Ko\<sice
Moyzesova 11
041 54 Ko\<sice
Slovakia
;
    'Heged\"us, Michal' .
;
Department of Inorganic Chemistry
Institute of Chemistry
P. J. \<Saf\'arik University in Ko\<sice
Moyzesova 11
041 54 Ko\<sice
Slovakia
;
_publ_section_synopsis
;
The first example of an Ni^II^ complex containing an \s-dimerized TCNQ--TCNQ
unit is presented, with a C---C bond length of 1.653(11) \%A. In addition, the
\s-dimerized TCNQ--TCNQ unit (refined 75% occupancy) is disordered, forming
also a less populated pair of TCNQ molecules (25% occupancy) with tightly
\p-stacked dicyanomethanide groups.
;
_chemical_name_systematic
;
Bis[tris(2,2'-bipyridine-\k^2^<i>N</i>,<i>N</i>')nickel(II)]
bis(7,7,8,8-tetracyanoquinonedimethane radical anion)
bi[7,7,8,8-tetracyanoquinonedimethanide] hexahydrate
;
_chemical_name_common     ?
_chemical_formula_moiety
         '2(C30 H24 N6 Ni 2+), 1.506(C24 H8 N8 2-), 2.494(C12 H4 N4 -), 6(H2 O)'
_chemical_formula_sum     'C108 H76 N28 Ni2 O6'
_chemical_formula_iupac     '[Ni (C10 H8 N2)3]2 (C24 H8 N8) (C12 H4 N4)2, 6H2 O'
_chemical_formula_weight     1979.35
_chemical_melting_point     ?
_shelx_space_group_comment
;
The symmetry employed for this shelxl refinement is uniquely defined
by the following loop, which should always be used as a source of
symmetry information in preference to the above space-group names.
They are only intended as comments.
;
_space_group_crystal_system     triclinic
_space_group_name_H-M_alt     'P -1'
_space_group_name_Hall     '-P 1'
loop_
    _space_group_symop_operation_xyz
    'x, y, z'
    '-x, -y, -z'
_cell_length_a     12.4034(4)
_cell_length_b     13.2921(4)
_cell_length_c     15.4869(4)
_cell_angle_alpha     88.828(3)
_cell_angle_beta     86.336(3)
_cell_angle_gamma     73.586(3)
_cell_volume     2444.21(13)
_cell_formula_units_Z     1
_cell_measurement_reflns_used     10858
_cell_measurement_theta_min     3.3710
_cell_measurement_theta_max     3.3710
_cell_measurement_temperature     200(2)
_exptl_crystal_description     prism
_exptl_crystal_colour     green
_exptl_crystal_size_max     0.520
_exptl_crystal_size_mid     0.391
_exptl_crystal_size_min     0.277
_exptl_crystal_density_diffrn     1.345
_exptl_crystal_density_meas     ?
_exptl_crystal_density_method     ?
_exptl_crystal_F_000     1024
_exptl_absorpt_coefficient_mu     0.457
_exptl_absorpt_correction_type     analytical
_exptl_absorpt_process_details
;
[CrysAlis PRO (Rigaku OD, 2015), based on expressions
derived by Clark & Reid (1995)]
;
_shelx_estimated_absorpt_T_min     0.797
_shelx_estimated_absorpt_T_max     0.884
_exptl_absorpt_correction_T_min     0.864
_exptl_absorpt_correction_T_max     0.914
_diffrn_ambient_temperature     200(2)
_diffrn_radiation_type     MoK\a
_diffrn_radiation_wavelength     0.71073
_diffrn_measurement_device_type
                                'Rigaku OD Xcalibur, Sapphire2, large Be window'
_diffrn_measurement_method     '\w scans'
_diffrn_detector_area_resol_mean     8.3438
_diffrn_reflns_number     31246
_diffrn_reflns_av_R_equivalents     0.0353
_diffrn_reflns_theta_min     2.918
_diffrn_reflns_theta_max     28.970
_diffrn_reflns_theta_full     26.000
_diffrn_measured_fraction_theta_max     0.869
_diffrn_measured_fraction_theta_full     0.999
_diffrn_reflns_limit_h_min     -16
_diffrn_reflns_limit_h_max     16
_diffrn_reflns_limit_k_min     -18
_diffrn_reflns_limit_k_max     17
_diffrn_reflns_limit_l_min     -20
_diffrn_reflns_limit_l_max     19
_refine_special_details     ?
_reflns_number_total     11255
_reflns_number_gt     7475
_reflns_threshold_expression     'I > 2\s(I)'
_refine_ls_structure_factor_coef     Fsqd
_refine_ls_matrix_type     full
_refine_ls_R_factor_all     0.0910
_refine_ls_R_factor_gt     0.0492
_refine_ls_wR_factor_gt     0.1071
_refine_ls_wR_factor_ref     0.1260
_refine_ls_goodness_of_fit_ref     1.047
_refine_ls_restrained_S_all     1.046
_refine_ls_number_reflns     11255
_refine_ls_number_parameters     726
_refine_ls_number_restraints     37
_refine_ls_hydrogen_treatment     mixed
_refine_ls_weighting_scheme     calc
_refine_ls_weighting_details
              'w=1/[\s^2^(Fo^2^)+(0.0500P)^2^+0.5977P] where P=(Fo^2^+2Fc^2^)/3'
_atom_sites_solution_hydrogens     mixed
_atom_sites_solution_primary     ?
_atom_sites_solution_secondary     ?
_refine_ls_shift/su_max     0.000
_refine_ls_shift/su_mean     0.000
_refine_diff_density_max     0.336
_refine_diff_density_min     -0.244
_refine_ls_extinction_method     none
_refine_ls_extinction_coef     .
loop_
    _atom_type_symbol
    _atom_type_description
    _atom_type_scat_dispersion_real
    _atom_type_scat_dispersion_imag
    _atom_type_scat_source
    'C' 'C' 0.0033 0.0016
                         'International Tables Vol C Tables 4.2.6.8 and 6.1.1.4'
    'H' 'H' 0.0000 0.0000
                         'International Tables Vol C Tables 4.2.6.8 and 6.1.1.4'
    'N' 'N' 0.0061 0.0033
                         'International Tables Vol C Tables 4.2.6.8 and 6.1.1.4'
    'Ni' 'Ni' 0.3393 1.1124
                         'International Tables Vol C Tables 4.2.6.8 and 6.1.1.4'
    'O' 'O' 0.0106 0.0060
                         'International Tables Vol C Tables 4.2.6.8 and 6.1.1.4'
_computing_data_collection
;
CrysAlis PRO (Rigaku OD, 2015)
;
_computing_cell_refinement
;
CrysAlis PRO (Rigaku OD, 2015)
;
_computing_data_reduction
;
CrysAlis PRO (Rigaku OD, 2015)
;
_computing_structure_solution
;
SIR92 (Altomare <i>et al.</i>,  1994)
;
_computing_structure_refinement
;
SHELXL2014 (Sheldrick, 2015)
;
_computing_molecular_graphics
;
DIAMOND (Brandenburg, 2007)
;
_computing_publication_material
;
publCIF (Westrip, 2010)
;
loop_
    _atom_site_type_symbol
    _atom_site_label
    _atom_site_fract_x
    _atom_site_fract_y
    _atom_site_fract_z
    _atom_site_U_iso_or_equiv
    _atom_site_adp_type
    _atom_site_calc_flag
    _atom_site_occupancy
    _atom_site_disorder_assembly
    _atom_site_disorder_group
    O O1A 0.1896(5) 0.8735(5) 0.8522(4) 0.1007(18) Uani d 0.5 A 1
    H H1A 0.247(4) 0.847(8) 0.820(5) 0.151 Uiso d 0.5 B 1
    H H1B 0.210(7) 0.903(5) 0.893(2) 0.151 Uiso d 0.5 C 1
    O O1B 0.0587(5) 0.9770(6) 0.9161(4) 0.129(2) Uani d 0.5 D -2
    H H1C 0.125(4) 0.982(9) 0.909(3) 0.193 Uiso d 0.5 E -2
    H H1D 0.033(6) 1.005(11) 0.964(5) 0.193 Uiso d 0.5 F -2
    O O2A -0.1755(2) 0.9694(2) 0.65321(18) 0.0834(8) Uani d 0.908(3) G 1
    H H2A -0.232(2) 0.975(3) 0.689(2) 0.125 Uiso d 0.908(3) G 1
    H H2B -0.197(3) 1.020(2) 0.618(2) 0.125 Uiso d 0.908(3) G 1
    O O2B -0.0574(17) 1.0092(17) 0.5847(16) 0.0834(8) Uani d 0.092(3) G 2
    H H2C -0.1045 1.0697 0.5835 0.125 Uiso d 0.092(3) G 2
    H H2D -0.0210 1.0037 0.5357 0.125 Uiso d 0.092(3) G 2
    O O3A 0.0233(18) 0.8983(17) 0.7290(12) 0.186(7) Uani d 0.5 H 1
    H H3A -0.047(2) 0.924(13) 0.739(2) 0.279 Uiso d 0.5 I 1
    H H3B 0.051(5) 0.911(10) 0.775(5) 0.279 Uiso d 0.5 J 1
    O O3B -0.0063(16) 0.8831(12) 0.7729(13) 0.155(7) Uani d 0.5 K -2
    H H3C 0.007(9) 0.918(8) 0.814(7) 0.232 Uiso d 0.5 L -2
    H H3D -0.069(5) 0.920(10) 0.756(3) 0.232 Uiso d 0.5 M -2
    Ni Ni1 0.00252(2) 0.36352(2) 0.74798(2) 0.03705(10) Uani d 1 . .
    N N1 -0.11257(15) 0.28116(15) 0.78825(12) 0.0382(4) Uani d 1 . .
    N N2 0.02588(16) 0.34809(16) 0.88183(12) 0.0415(5) Uani d 1 . .
    N N3 -0.01954(16) 0.34866(16) 0.61637(12) 0.0399(5) Uani d 1 . .
    N N4 0.12404(16) 0.22081(16) 0.71749(12) 0.0411(5) Uani d 1 . .
    N N5 -0.11165(15) 0.51236(16) 0.75713(12) 0.0403(5) Uani d 1 . .
    N N6 0.10952(16) 0.45865(16) 0.73098(12) 0.0418(5) Uani d 1 . .
    C C1 -0.11042(19) 0.25284(19) 0.87224(15) 0.0392(5) Uani d 1 . .
    C C2 -0.1837(2) 0.2005(2) 0.90954(17) 0.0535(7) Uani d 1 . .
    H H2 -0.1810 0.1814 0.9690 0.064 Uiso calc 1 . .
    C C3 -0.2613(2) 0.1765(2) 0.85878(19) 0.0582(7) Uani d 1 . .
    H H3 -0.3130 0.1416 0.8834 0.070 Uiso calc 1 . .
    C C4 -0.2627(2) 0.2036(2) 0.77311(18) 0.0519(7) Uani d 1 . .
    H H4 -0.3146 0.1872 0.7371 0.062 Uiso calc 1 . .
    C C5 -0.1865(2) 0.25578(19) 0.74003(17) 0.0445(6) Uani d 1 . .
    H H5 -0.1870 0.2742 0.6804 0.053 Uiso calc 1 . .
    C C6 -0.0262(2) 0.28306(19) 0.92217(15) 0.0403(5) Uani d 1 . .
    C C7 -0.0015(2) 0.2457(2) 1.00526(16) 0.0583(7) Uani d 1 . .
    H H7 -0.0385 0.1988 1.0325 0.070 Uiso calc 1 . .
    C C8 0.0777(3) 0.2778(3) 1.04744(18) 0.0666(9) Uani d 1 . .
    H H8 0.0979 0.2513 1.1033 0.080 Uiso calc 1 . .
    C C9 0.1271(2) 0.3487(3) 1.00788(18) 0.0620(8) Uani d 1 . .
    H H9 0.1791 0.3743 1.0369 0.074 Uiso calc 1 . .
    C C10 0.0994(2) 0.3815(2) 0.92542(17) 0.0530(7) Uani d 1 . .
    H H10 0.1339 0.4301 0.8979 0.064 Uiso calc 1 . .
    C C11 0.0359(2) 0.25522(19) 0.58218(15) 0.0404(5) Uani d 1 . .
    C C12 0.0153(3) 0.2252(2) 0.50062(17) 0.0587(7) Uani d 1 . .
    H H12 0.0555 0.1585 0.4776 0.070 Uiso calc 1 . .
    C C13 -0.0648(3) 0.2945(3) 0.45379(18) 0.0664(9) Uani d 1 . .
    H H13 -0.0827 0.2747 0.3991 0.080 Uiso calc 1 . .
    C C14 -0.1182(2) 0.3921(3) 0.48679(17) 0.0602(8) Uani d 1 . .
    H H14 -0.1711 0.4419 0.4543 0.072 Uiso calc 1 . .
    C C15 -0.0937(2) 0.4167(2) 0.56792(16) 0.0490(6) Uani d 1 . .
    H H15 -0.1306 0.4844 0.5906 0.059 Uiso calc 1 . .
    C C16 0.1199(2) 0.18548(19) 0.63741(16) 0.0414(6) Uani d 1 . .
    C C17 0.1909(2) 0.0903(2) 0.60849(19) 0.0564(7) Uani d 1 . .
    H H17 0.1860 0.0656 0.5521 0.068 Uiso calc 1 . .
    C C18 0.2686(3) 0.0322(2) 0.6630(2) 0.0654(8) Uani d 1 . .
    H H18 0.3192 -0.0325 0.6438 0.078 Uiso calc 1 . .
    C C19 0.2733(2) 0.0672(2) 0.7442(2) 0.0627(8) Uani d 1 . .
    H H19 0.3263 0.0275 0.7824 0.075 Uiso calc 1 . .
    C C20 0.1987(2) 0.1624(2) 0.76974(18) 0.0530(7) Uani d 1 . .
    H H20 0.2008 0.1868 0.8266 0.064 Uiso calc 1 . .
    C C21 -0.0658(2) 0.59287(19) 0.74590(14) 0.0389(5) Uani d 1 . .
    C C22 -0.1307(2) 0.6948(2) 0.73577(16) 0.0463(6) Uani d 1 . .
    H H22 -0.0963 0.7499 0.7271 0.056 Uiso calc 1 . .
    C C23 -0.2465(2) 0.7157(2) 0.73844(17) 0.0527(7) Uani d 1 . .
    H H23 -0.2927 0.7853 0.7311 0.063 Uiso calc 1 . .
    C C24 -0.2941(2) 0.6348(2) 0.75180(17) 0.0512(7) Uani d 1 . .
    H H24 -0.3735 0.6476 0.7552 0.061 Uiso calc 1 . .
    C C25 -0.2239(2) 0.5343(2) 0.76024(17) 0.0480(6) Uani d 1 . .
    H H25 -0.2569 0.4782 0.7686 0.058 Uiso calc 1 . .
    C C26 0.0594(2) 0.5614(2) 0.74387(14) 0.0399(5) Uani d 1 . .
    C C27 0.1211(2) 0.6318(2) 0.75518(16) 0.0496(6) Uani d 1 . .
    H H27 0.0845 0.7038 0.7662 0.059 Uiso calc 1 . .
    C C28 0.2382(2) 0.5942(3) 0.75003(17) 0.0577(8) Uani d 1 . .
    H H28 0.2827 0.6406 0.7582 0.069 Uiso calc 1 . .
    C C29 0.2888(2) 0.4909(3) 0.73328(17) 0.0566(7) Uani d 1 . .
    H H29 0.3685 0.4648 0.7274 0.068 Uiso calc 1 . .
    C C30 0.2221(2) 0.4246(2) 0.72501(16) 0.0510(7) Uani d 1 . .
    H H30 0.2574 0.3522 0.7147 0.061 Uiso calc 1 . .
    N N8 0.54409(19) 0.48344(18) 0.81067(14) 0.0533(6) Uani d 1 . .
    N N9 0.3772(3) 0.0161(2) 1.21738(16) 0.0813(9) Uani d 1 . .
    N N10 0.2633(2) 0.0190(2) 0.95837(16) 0.0712(8) Uani d 1 . .
    C C34 0.42800(19) 0.16964(19) 1.03807(14) 0.0385(5) Uani d 1 . .
    N N7A 0.7420(5) 0.4375(8) 1.0324(8) 0.0541(15) Uani d 0.753(9) N 1
    C C31A 0.5096(4) 0.3468(4) 0.9968(3) 0.0344(10) Uani d 0.753(9) N 1
    C C32A 0.5305(7) 0.2926(7) 1.0769(5) 0.0389(13) Uani d 0.753(9) N 1
    H H32A 0.5740 0.3147 1.1170 0.047 Uiso calc 0.753(9) N 1
    C C33A 0.4886(9) 0.2079(16) 1.0975(10) 0.0393(18) Uani d 0.753(9) N 1
    H H33A 0.5009 0.1752 1.1526 0.047 Uiso calc 0.753(9) N 1
    C C35A 0.4121(11) 0.2223(7) 0.9579(4) 0.0415(17) Uani d 0.753(9) N 1
    H H35A 0.3727 0.1977 0.9161 0.050 Uiso calc 0.753(9) N 1
    C C36A 0.4508(6) 0.3076(5) 0.9373(5) 0.0389(13) Uani d 0.753(9) N 1
    H H36A 0.4377 0.3402 0.8823 0.047 Uiso calc 0.753(9) N 1
    C C37A 0.5439(3) 0.4471(4) 0.9774(2) 0.0368(10) Uani d 0.753(9) N 1
    C C38A 0.6576(2) 0.4385(2) 1.00707(16) 0.0434(6) Uani d 0.753(9) N 1
    C C39A 0.5463(7) 0.4688(4) 0.8835(3) 0.0334(12) Uani d 0.753(9) N 1
    N N7B 0.725(2) 0.460(3) 1.041(3) 0.0541(15) Uani d 0.247(9) N 2
    C C31B 0.5328(15) 0.3184(15) 0.9834(12) 0.0344(10) Uani d 0.247(9) N 2
    C C32B 0.549(3) 0.277(3) 1.0618(17) 0.0389(13) Uani d 0.247(9) N 2
    H H32B 0.5941 0.3010 1.0993 0.047 Uiso calc 0.247(9) N 2
    C C33B 0.504(3) 0.202(5) 1.088(3) 0.0393(18) Uani d 0.247(9) N 2
    H H33B 0.5227 0.1687 1.1422 0.047 Uiso calc 0.247(9) N 2
    C C35B 0.423(4) 0.203(3) 0.9511(13) 0.0415(17) Uani d 0.247(9) N 2
    H H35B 0.3886 0.1719 0.9105 0.050 Uiso calc 0.247(9) N 2
    C C36B 0.470(2) 0.2819(19) 0.926(2) 0.0389(13) Uani d 0.247(9) N 2
    H H36B 0.4596 0.3116 0.8702 0.047 Uiso calc 0.247(9) N 2
    C C37B 0.5775(11) 0.4002(12) 0.9580(8) 0.0368(10) Uani d 0.247(9) N 2
    C C38B 0.6576(2) 0.4385(2) 1.00707(16) 0.0434(6) Uani d 0.247(9) N 2
    C C39B 0.561(3) 0.4429(15) 0.8746(11) 0.0334(12) Uani d 0.247(9) N 2
    C C40 0.3769(2) 0.08793(19) 1.06320(15) 0.0437(6) Uani d 1 . .
    C C41 0.3786(3) 0.0475(2) 1.14731(17) 0.0529(7) Uani d 1 . .
    C C42 0.3148(2) 0.0497(2) 1.00509(16) 0.0481(6) Uani d 1 . .
    N N11 0.5248(2) 0.7399(2) 0.29382(17) 0.0701(7) Uani d 1 . .
    N N12 0.7339(2) 0.6518(2) 0.51503(18) 0.0747(8) Uani d 1 . .
    C C43 0.5416(2) 0.8954(2) 0.46974(15) 0.0431(6) Uani d 1 . .
    C C44 0.5744(2) 0.9267(2) 0.54848(16) 0.0477(6) Uani d 1 . .
    H H44 0.6255 0.8763 0.5817 0.057 Uiso calc 1 . .
    C C45 0.4651(2) 0.9737(2) 0.42244(16) 0.0475(6) Uani d 1 . .
    H H45 0.4412 0.9556 0.3693 0.057 Uiso calc 1 . .
    C C46 0.5846(2) 0.7918(2) 0.43755(17) 0.0479(6) Uani d 1 . .
    C C47 0.5512(2) 0.7624(2) 0.35862(19) 0.0508(6) Uani d 1 . .
    N N13 0.7442(2) 0.1592(2) 0.54178(17) 0.0708(7) Uani d 1 . .
    N N14 0.5887(3) 0.2293(2) 0.29481(19) 0.0916(10) Uani d 1 . .
    C C48 0.6669(2) 0.7136(2) 0.48084(18) 0.0531(7) Uani d 1 . .
    C C49 0.5579(2) 0.3964(2) 0.47270(16) 0.0490(7) Uani d 1 . .
    C C50 0.5688(2) 0.4322(2) 0.55632(16) 0.0523(7) Uani d 1 . .
    H H50 0.6156 0.3859 0.5950 0.063 Uiso calc 1 . .
    C C51 0.4861(2) 0.4685(2) 0.41768(16) 0.0518(7) Uani d 1 . .
    H H51 0.4763 0.4468 0.3614 0.062 Uiso calc 1 . .
    C C52 0.6141(2) 0.2929(2) 0.44541(17) 0.0539(7) Uani d 1 . .
    C C53 0.6858(2) 0.2194(2) 0.49858(18) 0.0549(7) Uani d 1 . .
    C C54 0.6000(3) 0.2571(2) 0.3622(2) 0.0646(8) Uani d 1 . .
loop_
    _atom_site_aniso_label
    _atom_site_aniso_U_11
    _atom_site_aniso_U_22
    _atom_site_aniso_U_33
    _atom_site_aniso_U_12
    _atom_site_aniso_U_13
    _atom_site_aniso_U_23
    O1A 0.135(5) 0.103(4) 0.097(4) -0.076(4) -0.062(3) 0.024(3)
    O1B 0.111(5) 0.151(6) 0.161(6) -0.089(5) -0.067(4) 0.062(5)
    O2A 0.095(2) 0.0602(16) 0.086(2) -0.0038(15) -0.0259(15) 0.0048(14)
    O2B 0.095(2) 0.0602(16) 0.086(2) -0.0038(15) -0.0259(15) 0.0048(14)
    O3A 0.167(11) 0.162(14) 0.248(18) -0.060(9) -0.114(12) 0.053(10)
    O3B 0.159(12) 0.082(5) 0.250(17) -0.054(6) -0.131(12) 0.071(8)
    Ni1 0.03132(16) 0.04012(19) 0.03937(17) -0.00905(13) -0.00397(12)
                                                                    -0.00099(13)
    N1 0.0336(10) 0.0374(11) 0.0430(11) -0.0081(9) -0.0075(8) -0.0009(9)
    N2 0.0373(11) 0.0474(12) 0.0413(11) -0.0134(10) -0.0060(9) -0.0056(9)
    N3 0.0379(11) 0.0399(12) 0.0394(11) -0.0066(9) -0.0059(9) 0.0054(9)
    N4 0.0360(11) 0.0432(12) 0.0420(11) -0.0071(9) -0.0057(9) 0.0030(9)
    N5 0.0311(10) 0.0421(12) 0.0478(11) -0.0109(9) 0.0004(9) -0.0019(9)
    N6 0.0325(10) 0.0486(13) 0.0442(11) -0.0111(10) -0.0015(9) -0.0020(9)
    C1 0.0398(13) 0.0367(13) 0.0412(13) -0.0106(11) -0.0025(10) -0.0031(10)
    C2 0.0614(17) 0.0563(17) 0.0477(15) -0.0254(15) -0.0009(13) 0.0012(13)
    C3 0.0547(17) 0.0537(17) 0.074(2) -0.0296(15) 0.0025(15) 0.0002(15)
    C4 0.0458(15) 0.0441(15) 0.0702(18) -0.0172(13) -0.0140(13) -0.0056(13)
    C5 0.0413(14) 0.0438(15) 0.0502(14) -0.0127(12) -0.0132(11) 0.0006(12)
    C6 0.0389(13) 0.0442(14) 0.0367(12) -0.0095(11) -0.0019(10) -0.0055(11)
    C7 0.0668(19) 0.073(2) 0.0397(14) -0.0265(16) -0.0074(13) 0.0007(14)
    C8 0.073(2) 0.090(2) 0.0379(15) -0.0221(19) -0.0156(14) -0.0043(15)
    C9 0.0554(17) 0.087(2) 0.0486(16) -0.0246(17) -0.0145(14) -0.0170(15)
    C10 0.0467(15) 0.0690(19) 0.0499(15) -0.0250(14) -0.0078(12) -0.0104(14)
    C11 0.0396(13) 0.0432(14) 0.0385(12) -0.0127(12) -0.0004(10) 0.0023(11)
    C12 0.0697(19) 0.0617(19) 0.0438(15) -0.0160(16) -0.0050(14) -0.0070(13)
    C13 0.082(2) 0.081(2) 0.0377(15) -0.0225(19) -0.0177(15) 0.0044(15)
    C14 0.0613(18) 0.073(2) 0.0451(15) -0.0142(16) -0.0168(14) 0.0167(15)
    C15 0.0464(14) 0.0493(16) 0.0472(14) -0.0067(13) -0.0068(12) 0.0086(12)
    C16 0.0381(13) 0.0383(14) 0.0460(14) -0.0092(11) 0.0013(11) 0.0016(11)
    C17 0.0571(17) 0.0441(16) 0.0621(17) -0.0053(14) 0.0000(14) -0.0055(13)
    C18 0.0598(19) 0.0400(16) 0.083(2) 0.0053(14) 0.0029(16) 0.0020(15)
    C19 0.0479(16) 0.0545(18) 0.074(2) 0.0051(14) -0.0104(15) 0.0178(16)
    C20 0.0439(15) 0.0562(18) 0.0529(16) -0.0033(13) -0.0116(12) 0.0077(13)
    C21 0.0419(13) 0.0415(14) 0.0347(12) -0.0136(12) -0.0043(10) -0.0030(10)
    C22 0.0517(16) 0.0424(15) 0.0461(14) -0.0146(13) -0.0067(12) -0.0015(11)
    C23 0.0541(16) 0.0423(15) 0.0554(16) -0.0025(13) -0.0069(13) -0.0034(12)
    C24 0.0361(14) 0.0530(17) 0.0594(16) -0.0039(13) -0.0010(12) -0.0085(13)
    C25 0.0361(13) 0.0460(15) 0.0621(16) -0.0125(12) 0.0006(12) -0.0038(13)
    C26 0.0405(13) 0.0481(15) 0.0342(12) -0.0171(12) -0.0041(10) 0.0013(11)
    C27 0.0553(16) 0.0537(17) 0.0463(14) -0.0250(14) -0.0084(12) -0.0002(12)
    C28 0.0534(17) 0.080(2) 0.0530(16) -0.0391(17) -0.0104(13) 0.0025(15)
    C29 0.0388(14) 0.080(2) 0.0559(16) -0.0245(15) -0.0060(12) 0.0024(15)
    C30 0.0358(14) 0.0642(18) 0.0539(16) -0.0157(13) -0.0006(12) -0.0021(13)
    N8 0.0599(14) 0.0644(16) 0.0454(13) -0.0334(13) -0.0035(11) 0.0019(11)
    N9 0.142(3) 0.0666(18) 0.0517(15) -0.0527(19) -0.0295(16) 0.0160(13)
    N10 0.092(2) 0.0799(19) 0.0594(15) -0.0493(17) -0.0246(14) 0.0083(13)
    C34 0.0394(13) 0.0392(13) 0.0367(12) -0.0101(11) -0.0057(10) -0.0006(10)
    N7A 0.038(3) 0.055(5) 0.069(3) -0.011(3) -0.007(3) -0.014(3)
    C31A 0.033(3) 0.035(3) 0.036(2) -0.012(2) -0.0042(18) -0.0033(17)
    C32A 0.039(4) 0.050(4) 0.030(3) -0.013(3) -0.008(2) -0.005(2)
    C33A 0.045(4) 0.042(3) 0.032(4) -0.012(4) -0.009(3) 0.001(2)
    C35A 0.046(3) 0.047(4) 0.0359(16) -0.020(3) -0.0114(18) -0.001(2)
    C36A 0.041(3) 0.049(4) 0.029(3) -0.017(3) -0.006(2) 0.001(2)
    C37A 0.035(2) 0.043(3) 0.0364(19) -0.016(2) -0.0047(16) -0.0032(17)
    C38A 0.0355(13) 0.0482(15) 0.0483(14) -0.0143(12) -0.0043(11) -0.0031(12)
    C39A 0.031(3) 0.030(3) 0.0401(17) -0.011(3) 0.0026(17) -0.0086(18)
    N7B 0.038(3) 0.055(5) 0.069(3) -0.011(3) -0.007(3) -0.014(3)
    C31B 0.033(3) 0.035(3) 0.036(2) -0.012(2) -0.0042(18) -0.0033(17)
    C32B 0.039(4) 0.050(4) 0.030(3) -0.013(3) -0.008(2) -0.005(2)
    C33B 0.045(4) 0.042(3) 0.032(4) -0.012(4) -0.009(3) 0.001(2)
    C35B 0.046(3) 0.047(4) 0.0359(16) -0.020(3) -0.0114(18) -0.001(2)
    C36B 0.041(3) 0.049(4) 0.029(3) -0.017(3) -0.006(2) 0.001(2)
    C37B 0.035(2) 0.043(3) 0.0364(19) -0.016(2) -0.0047(16) -0.0032(17)
    C38B 0.0355(13) 0.0482(15) 0.0483(14) -0.0143(12) -0.0043(11) -0.0031(12)
    C39B 0.031(3) 0.030(3) 0.0401(17) -0.011(3) 0.0026(17) -0.0086(18)
    C40 0.0560(15) 0.0388(14) 0.0390(13) -0.0161(12) -0.0122(11) 0.0017(11)
    C41 0.079(2) 0.0384(15) 0.0488(16) -0.0259(14) -0.0176(14) 0.0023(12)
    C42 0.0624(17) 0.0473(15) 0.0413(13) -0.0254(14) -0.0096(12) 0.0059(12)
    N11 0.0596(16) 0.0695(18) 0.0756(18) -0.0043(13) -0.0215(14) -0.0143(14)
    N12 0.0734(18) 0.0589(17) 0.0824(19) 0.0006(14) -0.0258(15) 0.0092(14)
    C43 0.0384(13) 0.0483(15) 0.0435(13) -0.0131(12) -0.0070(11) 0.0088(11)
    C44 0.0456(14) 0.0496(16) 0.0467(14) -0.0094(13) -0.0167(12) 0.0129(12)
    C45 0.0442(14) 0.0572(17) 0.0409(13) -0.0121(13) -0.0133(11) 0.0056(12)
    C46 0.0456(14) 0.0464(16) 0.0523(15) -0.0122(13) -0.0130(12) 0.0081(12)
    C47 0.0385(14) 0.0469(16) 0.0645(17) -0.0058(12) -0.0121(13) 0.0001(13)
    N13 0.0707(17) 0.0765(19) 0.0655(16) -0.0187(15) -0.0198(14) 0.0149(14)
    N14 0.143(3) 0.0602(18) 0.0742(19) -0.0231(18) -0.0528(19) 0.0038(15)
    C48 0.0482(16) 0.0474(16) 0.0648(17) -0.0135(14) -0.0119(14) 0.0019(14)
    C49 0.0516(15) 0.0598(18) 0.0451(14) -0.0300(14) -0.0131(12) 0.0167(13)
    C50 0.0590(17) 0.0601(18) 0.0457(15) -0.0269(15) -0.0214(13) 0.0201(13)
    C51 0.0613(17) 0.0618(19) 0.0408(14) -0.0287(15) -0.0180(13) 0.0142(13)
    C52 0.0638(18) 0.0572(18) 0.0501(15) -0.0298(15) -0.0199(13) 0.0161(13)
    C53 0.0595(17) 0.0591(18) 0.0515(16) -0.0238(15) -0.0156(14) 0.0126(14)
    C54 0.090(2) 0.0494(17) 0.0608(18) -0.0253(17) -0.0302(17) 0.0153(14)
_geom_special_details
;
 All esds (except the esd in the dihedral angle between two l.s. planes)
 are estimated using the full covariance matrix.  The cell esds are taken
 into account individually in the estimation of esds in distances, angles
 and torsion angles; correlations between esds in cell parameters are only
 used when they are defined by crystal symmetry.  An approximate (isotropic)
 treatment of cell esds is used for estimating esds involving l.s. planes.
;
loop_
    _geom_bond_atom_site_label_1
    _geom_bond_atom_site_label_2
    _geom_bond_site_symmetry_2
    _geom_bond_distance
    _geom_bond_publ_flag
    O1A H1A . 0.844(10) ?
    O1A H1B . 0.837(10) ?
    O1B H1C . 0.844(10) ?
    O1B H1D . 0.845(10) ?
    O2A H2A . 0.852(10) ?
    O2A H2B . 0.850(10) ?
    O2B H2C . 0.8508 ?
    O2B H2D . 0.8509 ?
    O3A H3A . 0.853(10) ?
    O3A H3B . 0.853(10) ?
    O3B H3C . 0.853(10) ?
    O3B H3D . 0.853(10) ?
    Ni1 N6 . 2.078(2) ?
    Ni1 N5 . 2.084(2) ?
    Ni1 N1 . 2.0897(19) ?
    Ni1 N3 . 2.0945(19) ?
    Ni1 N4 . 2.103(2) ?
    Ni1 N2 . 2.1093(19) ?
    N1 C5 . 1.336(3) ?
    N1 C1 . 1.346(3) ?
    N2 C6 . 1.340(3) ?
    N2 C10 . 1.343(3) ?
    N3 C11 . 1.339(3) ?
    N3 C15 . 1.348(3) ?
    N4 C20 . 1.334(3) ?
    N4 C16 . 1.344(3) ?
    N5 C25 . 1.338(3) ?
    N5 C21 . 1.350(3) ?
    N6 C30 . 1.338(3) ?
    N6 C26 . 1.344(3) ?
    C1 C2 . 1.385(3) ?
    C1 C6 . 1.484(3) ?
    C2 C3 . 1.388(4) ?
    C2 H2 . 0.9500 ?
    C3 C4 . 1.367(4) ?
    C3 H3 . 0.9500 ?
    C4 C5 . 1.390(4) ?
    C4 H4 . 0.9500 ?
    C5 H5 . 0.9500 ?
    C6 C7 . 1.391(3) ?
    C7 C8 . 1.380(4) ?
    C7 H7 . 0.9500 ?
    C8 C9 . 1.375(4) ?
    C8 H8 . 0.9500 ?
    C9 C10 . 1.374(4) ?
    C9 H9 . 0.9500 ?
    C10 H10 . 0.9500 ?
    C11 C12 . 1.392(3) ?
    C11 C16 . 1.487(3) ?
    C12 C13 . 1.382(4) ?
    C12 H12 . 0.9500 ?
    C13 C14 . 1.372(4) ?
    C13 H13 . 0.9500 ?
    C14 C15 . 1.378(4) ?
    C14 H14 . 0.9500 ?
    C15 H15 . 0.9500 ?
    C16 C17 . 1.386(4) ?
    C17 C18 . 1.377(4) ?
    C17 H17 . 0.9500 ?
    C18 C19 . 1.360(4) ?
    C18 H18 . 0.9500 ?
    C19 C20 . 1.388(4) ?
    C19 H19 . 0.9500 ?
    C20 H20 . 0.9500 ?
    C21 C22 . 1.378(3) ?
    C21 C26 . 1.488(3) ?
    C22 C23 . 1.382(4) ?
    C22 H22 . 0.9500 ?
    C23 C24 . 1.371(4) ?
    C23 H23 . 0.9500 ?
    C24 C25 . 1.382(4) ?
    C24 H24 . 0.9500 ?
    C25 H25 . 0.9500 ?
    C26 C27 . 1.385(3) ?
    C27 C28 . 1.394(4) ?
    C27 H27 . 0.9500 ?
    C28 C29 . 1.362(4) ?
    C28 H28 . 0.9500 ?
    C29 C30 . 1.381(4) ?
    C29 H29 . 0.9500 ?
    C30 H30 . 0.9500 ?
    N8 C39B . 1.121(15) ?
    N8 C39A . 1.142(5) ?
    N9 C41 . 1.155(3) ?
    N10 C42 . 1.147(3) ?
    C34 C35B . 1.409(16) ?
    C34 C35A . 1.410(6) ?
    C34 C33A . 1.412(6) ?
    C34 C33B . 1.416(16) ?
    C34 C40 . 1.440(3) ?
    N7A C38A . 1.137(5) ?
    C31A C36A . 1.405(9) ?
    C31A C32A . 1.422(8) ?
    C31A C37A . 1.527(7) ?
    C32A C33A . 1.39(2) ?
    C32A H32A . 0.9500 ?
    C33A H33A . 0.9500 ?
    C35A C36A . 1.375(6) ?
    C35A H35A . 0.9500 ?
    C36A H36A . 0.9500 ?
    C37A C39A . 1.477(6) ?
    C37A C38A . 1.485(4) ?
    C37A C37A 2_667 1.653(11) ?
    N7B C38B . 1.123(15) ?
    C31B C32B . 1.33(2) ?
    C31B C37B . 1.39(3) ?
    C31B C36B . 1.39(3) ?
    C32B C33B . 1.32(8) ?
    C32B H32B . 0.9500 ?
    C33B H33B . 0.9500 ?
    C35B C36B . 1.368(16) ?
    C35B H35B . 0.9500 ?
    C36B H36B . 0.9500 ?
    C37B C39B . 1.404(19) ?
    C37B C38B . 1.490(11) ?
    C40 C41 . 1.398(3) ?
    C40 C42 . 1.411(3) ?
    N11 C47 . 1.146(3) ?
    N12 C48 . 1.140(3) ?
    C43 C44 . 1.416(3) ?
    C43 C46 . 1.418(4) ?
    C43 C45 . 1.421(3) ?
    C44 C45 2_676 1.352(4) ?
    C44 H44 . 0.9500 ?
    C45 C44 2_676 1.352(4) ?
    C45 H45 . 0.9500 ?
    C46 C47 . 1.412(4) ?
    C46 C48 . 1.424(4) ?
    N13 C53 . 1.151(3) ?
    N14 C54 . 1.143(4) ?
    C49 C52 . 1.415(4) ?
    C49 C50 . 1.417(4) ?
    C49 C51 . 1.421(3) ?
    C50 C51 2_666 1.359(4) ?
    C50 H50 . 0.9500 ?
    C51 C50 2_666 1.359(4) ?
    C51 H51 . 0.9500 ?
    C52 C53 . 1.412(4) ?
    C52 C54 . 1.422(4) ?
loop_
    _geom_angle_atom_site_label_1
    _geom_angle_atom_site_label_2
    _geom_angle_atom_site_label_3
    _geom_angle_site_symmetry_1
    _geom_angle_site_symmetry_3
    _geom_angle
    _geom_angle_publ_flag
    H1A O1A H1B . . 106.7(17) ?
    H1C O1B H1D . . 105.8(17) ?
    H2A O2A H2B . . 104.4(16) ?
    H2C O2B H2D . . 104.3 ?
    H3A O3A H3B . . 103.5(17) ?
    H3C O3B H3D . . 103.8(17) ?
    N6 Ni1 N5 . . 78.69(8) ?
    N6 Ni1 N1 . . 169.09(7) ?
    N5 Ni1 N1 . . 96.11(7) ?
    N6 Ni1 N3 . . 96.17(8) ?
    N5 Ni1 N3 . . 93.51(8) ?
    N1 Ni1 N3 . . 93.69(7) ?
    N6 Ni1 N4 . . 96.76(8) ?
    N5 Ni1 N4 . . 170.39(7) ?
    N1 Ni1 N4 . . 89.75(8) ?
    N3 Ni1 N4 . . 78.47(7) ?
    N6 Ni1 N2 . . 92.20(8) ?
    N5 Ni1 N2 . . 94.96(8) ?
    N1 Ni1 N2 . . 78.61(7) ?
    N3 Ni1 N2 . . 169.11(8) ?
    N4 Ni1 N2 . . 93.66(8) ?
    C5 N1 C1 . . 118.4(2) ?
    C5 N1 Ni1 . . 126.90(17) ?
    C1 N1 Ni1 . . 114.74(14) ?
    C6 N2 C10 . . 118.3(2) ?
    C6 N2 Ni1 . . 113.74(14) ?
    C10 N2 Ni1 . . 127.01(18) ?
    C11 N3 C15 . . 118.2(2) ?
    C11 N3 Ni1 . . 114.60(15) ?
    C15 N3 Ni1 . . 126.56(17) ?
    C20 N4 C16 . . 118.7(2) ?
    C20 N4 Ni1 . . 126.95(18) ?
    C16 N4 Ni1 . . 114.24(15) ?
    C25 N5 C21 . . 117.9(2) ?
    C25 N5 Ni1 . . 126.20(17) ?
    C21 N5 Ni1 . . 115.10(15) ?
    C30 N6 C26 . . 118.9(2) ?
    C30 N6 Ni1 . . 125.19(18) ?
    C26 N6 Ni1 . . 114.65(15) ?
    N1 C1 C2 . . 121.8(2) ?
    N1 C1 C6 . . 115.7(2) ?
    C2 C1 C6 . . 122.5(2) ?
    C1 C2 C3 . . 119.0(2) ?
    C1 C2 H2 . . 120.5 ?
    C3 C2 H2 . . 120.5 ?
    C4 C3 C2 . . 119.5(3) ?
    C4 C3 H3 . . 120.3 ?
    C2 C3 H3 . . 120.3 ?
    C3 C4 C5 . . 118.4(2) ?
    C3 C4 H4 . . 120.8 ?
    C5 C4 H4 . . 120.8 ?
    N1 C5 C4 . . 123.0(2) ?
    N1 C5 H5 . . 118.5 ?
    C4 C5 H5 . . 118.5 ?
    N2 C6 C7 . . 121.7(2) ?
    N2 C6 C1 . . 115.8(2) ?
    C7 C6 C1 . . 122.4(2) ?
    C8 C7 C6 . . 118.9(3) ?
    C8 C7 H7 . . 120.6 ?
    C6 C7 H7 . . 120.6 ?
    C9 C8 C7 . . 119.4(3) ?
    C9 C8 H8 . . 120.3 ?
    C7 C8 H8 . . 120.3 ?
    C10 C9 C8 . . 118.5(2) ?
    C10 C9 H9 . . 120.8 ?
    C8 C9 H9 . . 120.8 ?
    N2 C10 C9 . . 123.1(3) ?
    N2 C10 H10 . . 118.5 ?
    C9 C10 H10 . . 118.5 ?
    N3 C11 C12 . . 122.1(2) ?
    N3 C11 C16 . . 115.6(2) ?
    C12 C11 C16 . . 122.4(2) ?
    C13 C12 C11 . . 118.6(3) ?
    C13 C12 H12 . . 120.7 ?
    C11 C12 H12 . . 120.7 ?
    C14 C13 C12 . . 119.6(3) ?
    C14 C13 H13 . . 120.2 ?
    C12 C13 H13 . . 120.2 ?
    C13 C14 C15 . . 118.7(3) ?
    C13 C14 H14 . . 120.6 ?
    C15 C14 H14 . . 120.6 ?
    N3 C15 C14 . . 122.7(3) ?
    N3 C15 H15 . . 118.6 ?
    C14 C15 H15 . . 118.6 ?
    N4 C16 C17 . . 121.5(2) ?
    N4 C16 C11 . . 115.9(2) ?
    C17 C16 C11 . . 122.6(2) ?
    C18 C17 C16 . . 118.7(3) ?
    C18 C17 H17 . . 120.6 ?
    C16 C17 H17 . . 120.6 ?
    C19 C18 C17 . . 120.2(3) ?
    C19 C18 H18 . . 119.9 ?
    C17 C18 H18 . . 119.9 ?
    C18 C19 C20 . . 118.3(3) ?
    C18 C19 H19 . . 120.8 ?
    C20 C19 H19 . . 120.8 ?
    N4 C20 C19 . . 122.5(3) ?
    N4 C20 H20 . . 118.7 ?
    C19 C20 H20 . . 118.7 ?
    N5 C21 C22 . . 122.1(2) ?
    N5 C21 C26 . . 114.3(2) ?
    C22 C21 C26 . . 123.6(2) ?
    C21 C22 C23 . . 119.1(2) ?
    C21 C22 H22 . . 120.5 ?
    C23 C22 H22 . . 120.5 ?
    C24 C23 C22 . . 119.3(3) ?
    C24 C23 H23 . . 120.3 ?
    C22 C23 H23 . . 120.3 ?
    C23 C24 C25 . . 118.6(2) ?
    C23 C24 H24 . . 120.7 ?
    C25 C24 H24 . . 120.7 ?
    N5 C25 C24 . . 123.0(2) ?
    N5 C25 H25 . . 118.5 ?
    C24 C25 H25 . . 118.5 ?
    N6 C26 C27 . . 121.8(2) ?
    N6 C26 C21 . . 115.2(2) ?
    C27 C26 C21 . . 123.1(2) ?
    C26 C27 C28 . . 118.3(3) ?
    C26 C27 H27 . . 120.8 ?
    C28 C27 H27 . . 120.8 ?
    C29 C28 C27 . . 119.7(3) ?
    C29 C28 H28 . . 120.1 ?
    C27 C28 H28 . . 120.1 ?
    C28 C29 C30 . . 118.8(3) ?
    C28 C29 H29 . . 120.6 ?
    C30 C29 H29 . . 120.6 ?
    N6 C30 C29 . . 122.4(3) ?
    N6 C30 H30 . . 118.8 ?
    C29 C30 H30 . . 118.8 ?
    C35A C34 C33A . . 116.5(11) ?
    C35B C34 C33B . . 116(3) ?
    C35B C34 C40 . . 117.9(15) ?
    C35A C34 C40 . . 123.0(5) ?
    C33A C34 C40 . . 120.3(9) ?
    C33B C34 C40 . . 124(3) ?
    C36A C31A C32A . . 117.3(7) ?
    C36A C31A C37A . . 120.8(5) ?
    C32A C31A C37A . . 121.8(6) ?
    C33A C32A C31A . . 121.3(9) ?
    C33A C32A H32A . . 119.4 ?
    C31A C32A H32A . . 119.4 ?
    C32A C33A C34 . . 121.1(15) ?
    C32A C33A H33A . . 119.4 ?
    C34 C33A H33A . . 119.4 ?
    C36A C35A C34 . . 123.1(9) ?
    C36A C35A H35A . . 118.5 ?
    C34 C35A H35A . . 118.5 ?
    C35A C36A C31A . . 120.6(9) ?
    C35A C36A H36A . . 119.7 ?
    C31A C36A H36A . . 119.7 ?
    C39A C37A C38A . . 107.7(4) ?
    C39A C37A C31A . . 110.8(4) ?
    C38A C37A C31A . . 111.4(3) ?
    C39A C37A C37A . 2_667 105.6(4) ?
    C38A C37A C37A . 2_667 107.4(3) ?
    C31A C37A C37A . 2_667 113.6(3) ?
    N7A C38A C37A . . 175.9(4) ?
    N8 C39A C37A . . 176.7(8) ?
    C32B C31B C37B . . 120(2) ?
    C32B C31B C36B . . 121(3) ?
    C37B C31B C36B . . 119(2) ?
    C33B C32B C31B . . 121(3) ?
    C33B C32B H32B . . 119.6 ?
    C31B C32B H32B . . 119.6 ?
    C32B C33B C34 . . 122(5) ?
    C32B C33B H33B . . 119.0 ?
    C34 C33B H33B . . 119.0 ?
    C36B C35B C34 . . 119(3) ?
    C36B C35B H35B . . 120.7 ?
    C34 C35B H35B . . 120.7 ?
    C35B C36B C31B . . 120(3) ?
    C35B C36B H36B . . 119.9 ?
    C31B C36B H36B . . 119.9 ?
    C31B C37B C39B . . 119.6(16) ?
    C31B C37B C38B . . 125.5(11) ?
    C39B C37B C38B . . 114.3(15) ?
    N7B C38B C37B . . 174.0(15) ?
    N8 C39B C37B . . 175.2(19) ?
    C41 C40 C42 . . 116.2(2) ?
    C41 C40 C34 . . 122.5(2) ?
    C42 C40 C34 . . 121.2(2) ?
    N9 C41 C40 . . 178.1(4) ?
    N10 C42 C40 . . 179.3(3) ?
    C44 C43 C46 . . 122.2(2) ?
    C44 C43 C45 . . 117.0(2) ?
    C46 C43 C45 . . 120.8(2) ?
    C45 C44 C43 2_676 . 121.7(2) ?
    C45 C44 H44 2_676 . 119.2 ?
    C43 C44 H44 . . 119.2 ?
    C44 C45 C43 2_676 . 121.3(2) ?
    C44 C45 H45 2_676 . 119.3 ?
    C43 C45 H45 . . 119.3 ?
    C47 C46 C43 . . 121.2(2) ?
    C47 C46 C48 . . 116.7(2) ?
    C43 C46 C48 . . 122.0(2) ?
    N11 C47 C46 . . 178.8(3) ?
    N12 C48 C46 . . 178.9(3) ?
    C52 C49 C50 . . 121.7(2) ?
    C52 C49 C51 . . 121.2(2) ?
    C50 C49 C51 . . 117.1(3) ?
    C51 C50 C49 2_666 . 121.4(2) ?
    C51 C50 H50 2_666 . 119.3 ?
    C49 C50 H50 . . 119.3 ?
    C50 C51 C49 2_666 . 121.6(2) ?
    C50 C51 H51 2_666 . 119.2 ?
    C49 C51 H51 . . 119.2 ?
    C53 C52 C49 . . 122.6(2) ?
    C53 C52 C54 . . 116.3(3) ?
    C49 C52 C54 . . 121.1(2) ?
    N13 C53 C52 . . 179.8(3) ?
    N14 C54 C52 . . 179.2(3) ?
loop_
    _geom_torsion_atom_site_label_1
    _geom_torsion_atom_site_label_2
    _geom_torsion_atom_site_label_3
    _geom_torsion_atom_site_label_4
    _geom_torsion_site_symmetry_1
    _geom_torsion_site_symmetry_2
    _geom_torsion_site_symmetry_3
    _geom_torsion_site_symmetry_4
    _geom_torsion
    _geom_torsion_publ_flag
    C5 N1 C1 C2 . . . . -1.3(4) ?
    Ni1 N1 C1 C2 . . . . 178.1(2) ?
    C5 N1 C1 C6 . . . . 179.8(2) ?
    Ni1 N1 C1 C6 . . . . -0.8(3) ?
    N1 C1 C2 C3 . . . . 0.2(4) ?
    C6 C1 C2 C3 . . . . 179.0(2) ?
    C1 C2 C3 C4 . . . . 0.9(4) ?
    C2 C3 C4 C5 . . . . -0.7(4) ?
    C1 N1 C5 C4 . . . . 1.5(4) ?
    Ni1 N1 C5 C4 . . . . -177.81(19) ?
    C3 C4 C5 N1 . . . . -0.4(4) ?
    C10 N2 C6 C7 . . . . -3.5(4) ?
    Ni1 N2 C6 C7 . . . . 166.0(2) ?
    C10 N2 C6 C1 . . . . 177.2(2) ?
    Ni1 N2 C6 C1 . . . . -13.3(3) ?
    N1 C1 C6 N2 . . . . 9.6(3) ?
    C2 C1 C6 N2 . . . . -169.3(2) ?
    N1 C1 C6 C7 . . . . -169.7(2) ?
    C2 C1 C6 C7 . . . . 11.4(4) ?
    N2 C6 C7 C8 . . . . 0.9(4) ?
    C1 C6 C7 C8 . . . . -179.8(3) ?
    C6 C7 C8 C9 . . . . 2.4(5) ?
    C7 C8 C9 C10 . . . . -3.0(5) ?
    C6 N2 C10 C9 . . . . 2.8(4) ?
    Ni1 N2 C10 C9 . . . . -165.1(2) ?
    C8 C9 C10 N2 . . . . 0.4(5) ?
    C15 N3 C11 C12 . . . . -3.0(4) ?
    Ni1 N3 C11 C12 . . . . 168.3(2) ?
    C15 N3 C11 C16 . . . . 177.6(2) ?
    Ni1 N3 C11 C16 . . . . -11.1(3) ?
    N3 C11 C12 C13 . . . . 0.1(4) ?
    C16 C11 C12 C13 . . . . 179.5(3) ?
    C11 C12 C13 C14 . . . . 2.8(5) ?
    C12 C13 C14 C15 . . . . -2.8(5) ?
    C11 N3 C15 C14 . . . . 3.0(4) ?
    Ni1 N3 C15 C14 . . . . -167.2(2) ?
    C13 C14 C15 N3 . . . . -0.1(4) ?
    C20 N4 C16 C17 . . . . 0.1(4) ?
    Ni1 N4 C16 C17 . . . . -177.2(2) ?
    C20 N4 C16 C11 . . . . -179.1(2) ?
    Ni1 N4 C16 C11 . . . . 3.6(3) ?
    N3 C11 C16 N4 . . . . 5.0(3) ?
    C12 C11 C16 N4 . . . . -174.4(2) ?
    N3 C11 C16 C17 . . . . -174.2(2) ?
    C12 C11 C16 C17 . . . . 6.4(4) ?
    N4 C16 C17 C18 . . . . -1.3(4) ?
    C11 C16 C17 C18 . . . . 177.9(2) ?
    C16 C17 C18 C19 . . . . 1.4(5) ?
    C17 C18 C19 C20 . . . . -0.4(5) ?
    C16 N4 C20 C19 . . . . 1.0(4) ?
    Ni1 N4 C20 C19 . . . . 177.8(2) ?
    C18 C19 C20 N4 . . . . -0.8(4) ?
    C25 N5 C21 C22 . . . . -1.5(3) ?
    Ni1 N5 C21 C22 . . . . 169.07(18) ?
    C25 N5 C21 C26 . . . . 179.6(2) ?
    Ni1 N5 C21 C26 . . . . -9.9(2) ?
    N5 C21 C22 C23 . . . . 1.0(4) ?
    C26 C21 C22 C23 . . . . 179.8(2) ?
    C21 C22 C23 C24 . . . . 0.5(4) ?
    C22 C23 C24 C25 . . . . -1.4(4) ?
    C21 N5 C25 C24 . . . . 0.5(4) ?
    Ni1 N5 C25 C24 . . . . -168.87(19) ?
    C23 C24 C25 N5 . . . . 0.9(4) ?
    C30 N6 C26 C27 . . . . -3.1(3) ?
    Ni1 N6 C26 C27 . . . . 164.63(18) ?
    C30 N6 C26 C21 . . . . 177.5(2) ?
    Ni1 N6 C26 C21 . . . . -14.8(2) ?
    N5 C21 C26 N6 . . . . 16.4(3) ?
    C22 C21 C26 N6 . . . . -162.5(2) ?
    N5 C21 C26 C27 . . . . -163.0(2) ?
    C22 C21 C26 C27 . . . . 18.1(4) ?
    N6 C26 C27 C28 . . . . 2.1(4) ?
    C21 C26 C27 C28 . . . . -178.5(2) ?
    C26 C27 C28 C29 . . . . 0.7(4) ?
    C27 C28 C29 C30 . . . . -2.4(4) ?
    C26 N6 C30 C29 . . . . 1.3(4) ?
    Ni1 N6 C30 C29 . . . . -165.05(19) ?
    C28 C29 C30 N6 . . . . 1.5(4) ?
    C36A C31A C32A C33A . . . . -3.8(8) ?
    C37A C31A C32A C33A . . . . 173.1(7) ?
    C31A C32A C33A C34 . . . . 2.9(13) ?
    C35A C34 C33A C32A . . . . -0.5(14) ?
    C40 C34 C33A C32A . . . . -174.6(7) ?
    C33A C34 C35A C36A . . . . -1.0(13) ?
    C40 C34 C35A C36A . . . . 173.0(6) ?
    C34 C35A C36A C31A . . . . 0.1(11) ?
    C32A C31A C36A C35A . . . . 2.3(7) ?
    C37A C31A C36A C35A . . . . -174.7(6) ?
    C36A C31A C37A C39A . . . . -21.1(6) ?
    C32A C31A C37A C39A . . . . 162.1(5) ?
    C36A C31A C37A C38A . . . . -140.9(4) ?
    C32A C31A C37A C38A . . . . 42.3(5) ?
    C36A C31A C37A C37A . . . 2_667 97.6(5) ?
    C32A C31A C37A C37A . . . 2_667 -79.2(5) ?
    C37B C31B C32B C33B . . . . 177(3) ?
    C36B C31B C32B C33B . . . . -2(3) ?
    C31B C32B C33B C34 . . . . -6(5) ?
    C35B C34 C33B C32B . . . . 14(5) ?
    C40 C34 C33B C32B . . . . 179(2) ?
    C33B C34 C35B C36B . . . . -15(5) ?
    C40 C34 C35B C36B . . . . 179(2) ?
    C34 C35B C36B C31B . . . . 8(4) ?
    C32B C31B C36B C35B . . . . 1(2) ?
    C37B C31B C36B C35B . . . . -178(2) ?
    C32B C31B C37B C39B . . . . 179.1(18) ?
    C36B C31B C37B C39B . . . . -2(2) ?
    C32B C31B C37B C38B . . . . 8.8(19) ?
    C36B C31B C37B C38B . . . . -172.0(14) ?
    C35B C34 C40 C41 . . . . 179(2) ?
    C35A C34 C40 C41 . . . . -169.8(6) ?
    C33A C34 C40 C41 . . . . 3.9(8) ?
    C33B C34 C40 C41 . . . . 14(2) ?
    C35B C34 C40 C42 . . . . -6(2) ?
    C35A C34 C40 C42 . . . . 5.4(7) ?
    C33A C34 C40 C42 . . . . 179.2(7) ?
    C33B C34 C40 C42 . . . . -171(2) ?
    C46 C43 C44 C45 . . . 2_676 178.4(3) ?
    C45 C43 C44 C45 . . . 2_676 0.0(4) ?
    C44 C43 C45 C44 . . . 2_676 0.0(4) ?
    C46 C43 C45 C44 . . . 2_676 -178.4(3) ?
    C44 C43 C46 C47 . . . . -179.7(2) ?
    C45 C43 C46 C47 . . . . -1.4(4) ?
    C44 C43 C46 C48 . . . . -2.4(4) ?
    C45 C43 C46 C48 . . . . 175.9(2) ?
    C52 C49 C50 C51 . . . 2_666 -179.5(3) ?
    C51 C49 C50 C51 . . . 2_666 -0.6(4) ?
    C52 C49 C51 C50 . . . 2_666 179.5(3) ?
    C50 C49 C51 C50 . . . 2_666 0.6(4) ?
    C50 C49 C52 C53 . . . . -1.1(4) ?
    C51 C49 C52 C53 . . . . -179.9(2) ?
    C50 C49 C52 C54 . . . . 178.3(3) ?
    C51 C49 C52 C54 . . . . -0.6(4) ?
loop_
    _geom_hbond_atom_site_label_D
    _geom_hbond_atom_site_label_H
    _geom_hbond_atom_site_label_A
    _geom_hbond_site_symmetry_A
    _geom_hbond_distance_DH
    _geom_hbond_distance_HA
    _geom_hbond_distance_DA
    _geom_hbond_angle_DHA
    O1A H1A N14 2_666 0.844(10) 2.597(15) 3.438(8) 174(8)
    O1A H1B N10 1_565 0.837(10) 2.136(18) 2.933(5) 159(5)
    O1B H1C N10 1_565 0.844(10) 2.11(2) 2.865(5) 150(4)
    O2A H2A N9 2_567 0.852(10) 2.216(11) 3.068(4) 178(4)
    O2A H2B N13 1_465 0.850(10) 2.148(12) 2.993(4) 173(4)
    O2B H2C N13 1_465 0.85 2.05 2.803(16) 146.6
    O3A H3A O2A . 0.853(10) 2.09(2) 2.71(2) 130(3)
    O3A H3B O1A . 0.853(10) 2.09(2) 2.85(2) 147(5)
    O3A H3B O1B . 0.853(10) 2.39(4) 3.20(2) 160(6)
    O3B H3C O1B . 0.853(10) 1.99(2) 2.84(2) 170(9)
    O3B H3D O2A . 0.853(10) 2.10(2) 2.864(16) 148(5)
    C4 H4 N11 2_566 0.95 2.58 3.350(3) 137.8
    C5 H5 N3 . 0.95 2.67 3.213(3) 116.8
    C7 H7 O1B 2_567 0.95 2.53 3.418(7) 156.0
    C10 H10 N6 . 0.95 2.63 3.168(3) 116.3
    C12 H12 O2B 2_566 0.95 2.44 3.30(2) 150.4
    C15 H15 N5 . 0.95 2.65 3.188(3) 116.6
    C15 H15 N12 1_455 0.95 2.68 3.369(4) 130.0
    C20 H20 N2 . 0.95 2.69 3.227(3) 116.3
    C22 H22 O3B . 0.95 2.48 3.366(15) 155.1
    C25 H25 N8 1_455 0.95 2.49 3.184(3) 129.5
    C27 H27 O3A . 0.95 2.55 3.43(2) 155.0
    C27 H27 O3B . 0.95 2.33 3.276(18) 172.2
    C29 H29 N8 . 0.95 2.67 3.432(3) 137.3
    C29 H29 N11 2_666 0.95 2.69 3.295(4) 122.5
    C30 H30 N11 2_666 0.95 2.63 3.279(4) 126.1
_shelx_hkl_file
;
   0   0  -3 1495.04 46.4362   2
   0   0   3 1443.30 49.4211   5
   0   0   3 1213.21 54.0805   8
   0   0  -3 1180.25 53.6203   8
   0   0   3 1385.12 44.3435   2
   0   0  -3 1358.48 48.6937   5
   0   0  -3 1347.17 50.5450   6
   0   0   3 1404.22 52.8174   6
   0   0   4 156510. 552.980   5
   0   0  -4 154293. 583.579   6
   0   0  -4 150381. 519.125   4
   0   0  -4 154096. 559.501   5
   0   0   4 152901. 577.815   6
   0   0  -4 156255. 608.566   8
   0   0   4 161191. 623.794   8
   0   0   4 155540. 508.543   2
   0   0  -4 151197. 496.484   2
   0   0  -5 1750.10 70.6387   6
   0   0  -5 1764.59 64.3512   4
   0   0  -5 1798.09 69.6982   5
   0   0   5 1795.85 72.6141   6
   0   0   5 1780.10 62.4593   2
   0   0  -5 1862.85 63.9055   2
   0   0   5 1904.18 78.9069   8
   0   0  -5 1784.62 75.3896   8
   0   0   5 1742.50 66.0533   5
   0   0  -6 52001.0 376.447   4
   0   0  -6 51006.8 356.131   2
   0   0  -6 51899.5 418.299   6
   0   0  -6 52424.0 402.259   5
   0   0   6 52085.4 415.413   6
   0   0   6 53121.8 444.023   8
   0   0  -6 52167.7 434.812   8
   0   0   6 52464.7 363.880   2
   0   0   7 572.012 59.4692   6
   0   0  -7 596.811 55.1375   5
   0   0   7 573.326 71.5518   8
   0   0  -7 537.448 50.5597   4
   0   0  -7 636.067 55.3706   2
   0   0   8 25672.3 340.951   6
   0   0  -8 25505.7 309.509   4
   0   0  -8 25405.7 294.897   2
   0   0   9-39.6546 62.0830   8
   0   0  -9-48.5589 35.6243   2
   0   0   9-9.49879 31.4662   6
   0   0 -10 10319.7 213.830   2
   0   0  10 10295.1 247.214   6
   0   0 -10 10566.8 250.350   1
   0   0 -11 1147.28 90.3113   1
   0   0 -11 1083.02 75.0676   2
   0   0  11 1050.86 88.5903   6
   0   0  12 2417.67 135.511   6
   0   0 -12 2534.75 118.979   2
   0   0 -12 2560.42 137.794   1
   0   0 -13 346.034 53.4646   2
   0   0 -13 371.491 62.6823   1
   0   0  13 406.689 69.3151   6
   0   0 -14 142.705 44.7931   2
   0   0 -14 175.609 55.4267   1
   0   0  14 186.527 51.2792   6
   0   0  15 195.431 59.4497   6
   0   0 -15 254.876 56.5599   2
   0   0 -15 267.443 52.5224   7
   0   0 -15 318.599 65.8008   1
   0   0 -16 1576.56 108.994   7
   0   0 -16 1497.52 111.056   2
   0   0 -16 1576.76 136.217   1
   0   0 -17-50.7686 46.1997   2
   0   0 -17 2.72370 36.6751   1
   0   0 -18 270.449 69.8282   1
   0   0 -19 70.9549 43.1174   1
   0   1 -19 5.64579 43.7580   1
   0  -1  19-147.698 121.048   8
   0   1 -18 149.801 54.0916   1
   0  -1  17-14.5547 46.2123   6
   0   1 -17 63.1750 44.1913   1
   0   1 -16 1308.39 102.993   2
   0  -1  16 1243.70 119.655   6
   0   1 -16 1261.51 119.818   1
   0   1 -15-1.75852 38.4692   1
   0  -1  15 0.98458 41.3914   6
   0   1 -15-8.48396 36.5809   2
   0  -1  14 1810.12 130.302   6
   0   1 -14 1832.80 128.982   1
   0   1 -14 1840.68 107.018   2
   0   1 -13 766.964 83.6980   1
   0   1 -13 762.881 69.8224   2
   0  -1  13 766.709 87.2054   6
   0   1 -12 2428.17 135.659   1
   0  -1  12 2278.04 135.976   6
   0   1 -12 2313.18 109.125   2
   0  -1  11 338.952 57.9186   6
   0   1 -11 297.041 45.2428   2
   0  -1  11 24.9201 51.5841   8
   0   1 -11 310.991 52.1967   1
   0   1 -10 359.727 52.3358   1
   0  -1  10 392.004 55.0981   6
   0   1 -10 374.109 41.5664   2
   0  -1  10 694.314 91.4065   8
   0   1  -9 314.878 47.9654   1
   0  -1   9 300.154 48.1999   6
   0  -1   9 209.198 45.2847   8
   0   1  -9 267.976 35.5762   2
   0  -1   8 9046.24 212.134   8
   0   1  -8 8567.14 158.861   2
   0   1  -8 8660.04 200.837   1
   0  -1   8 8896.71 203.140   6
   0  -1   7 600.402 69.4995   8
   0   1  -7 524.550 46.4397   2
   0   1  -7 488.570 53.2900   5
   0  -1   7 530.475 64.8848   6
   0   1  -7 466.872 54.3946   1
   0   1  -6 16577.1 237.567   1
   0   1  -6 17391.2 247.656   8
   0   1  -6 17101.7 246.152   6
   0   1  -6 16857.7 183.501   2
   0  -1   6 17794.3 255.901   8
   0   1  -6 17174.2 239.821   5
   0  -1   6 16750.7 239.725   6
   0   1  -5 78.1348 18.1924   6
   0   1  -5 111.782 19.3687   2
   0   1  -5 43.0681 15.7227   1
   0  -1   5 148.504 23.3913   8
   0  -1   5 71.7096 14.2431   2
   0  -1   5 62.4301 19.6227   6
   0   1  -5 69.4713 19.2080   5
   0   1  -5 102.886 19.0457   8
   0   1  -4 36806.5 286.064   6
   0   1  -4 35699.7 203.533   2
   0   1  -4 36537.5 289.604   1
   0  -1   4 37592.6 211.901   2
   0  -1   4 36581.0 287.855   8
   0  -1   4 35849.3 286.018   6
   0   1  -4 36997.3 290.108   8
   0   1  -3 303.447 20.6705   2
   0  -1   3 289.091 19.2154   2
   0   1  -3 255.908 31.3968   8
   0   1  -3 233.389 29.0335   6
   0   1  -3 261.488 30.0249   1
   0  -1   3 251.073 29.5169   6
   0  -1   3 236.946 26.0681   1
   0  -1   3 262.188 30.7484   8
   0  -1   2 13975.3 135.367   1
   0   1  -2 14562.6 150.003   3
   0  -1   2 13777.9 132.780   6
   0   1  -2 14214.6 134.543   6
   0   1   2 9205.49 87.7939   7
   0  -1  -2 9210.13 101.844   5
   0   1   2 9152.86 110.039   2
   0  -1  -3 1416.33 58.9348   8
   0  -1  -3 1281.12 40.7185   7
   0   1   3 1231.63 49.3164   2
   0   1   3 1309.67 47.3449   5
   0  -1  -3 1287.24 48.4227   5
   0  -1  -3 1303.95 38.8642   4
   0   1   3 1360.29 38.6817   4
   0  -1  -3 1335.24 50.7060   2
   0  -1  -3 1356.77 54.4623   6
   0   1   4 53002.9 320.672   5
   0  -1  -4 52804.0 280.621   4
   0   1   4 54135.0 339.042   2
   0  -1  -4 55744.2 378.358   8
   0  -1  -4 53859.0 334.916   2
   0  -1  -4 53570.8 329.556   5
   0  -1  -4 54692.1 281.568   7
   0  -1  -4 54858.8 358.982   6
   0  -1  -5 229.325 21.3330   7
   0  -1  -5 265.949 30.2193   6
   0  -1  -5 247.779 26.6114   2
   0  -1  -5 312.272 33.9467   8
   0  -1  -5 235.854 25.9024   5
   0  -1  -5 321.228 27.3612   4
   0   1   5-21.6482 37.4712   8
   0   1   5 218.748 24.3576   5
   0   1   5 244.151 27.6850   2
   0   1   5 183.155 26.1467   6
   0  -1  -6 13845.8 177.841   7
   0  -1  -6 14420.3 210.911   5
   0   1   6 14222.0 220.792   6
   0  -1  -6 15044.6 238.343   8
   0  -1  -6 14320.2 224.578   6
   0  -1  -6 14378.6 185.362   4
   0  -1  -6 13691.7 202.052   2
   0   1   6 14076.4 206.363   2
   0   1   6 13939.9 203.962   5
   0   1   7 16935.7 243.403   5
   0   1   7 16974.3 244.384   2
   0  -1  -7 16567.2 218.849   4
   0   1   7 16841.2 265.041   6
   0  -1  -7 16521.8 245.641   5
   0  -1  -7 16933.1 244.504   2
   0  -1  -8 11583.4 191.345   7
   0   1   8 10834.5 225.508   6
   0  -1  -8 11138.5 210.299   2
   0  -1  -8 11489.5 198.327   4
   0   1   8 11169.9 210.545   5
   0   1   9 226.685 39.1505   5
   0  -1  -9 228.828 41.3703   2
   0  -1  -9 210.318 33.0351   7
   0   1   9 207.727 39.6238   6
   0  -1 -10 791.140 58.1604   7
   0  -1 -10 819.049 66.1996   2
   0   1  10 895.355 69.7951   5
   0   1  10 812.022 74.5931   6
   0  -1 -11 1370.70 89.1399   2
   0  -1 -11 1413.21 80.4252   7
   0  -1 -12 2512.73 114.111   7
   0  -1 -12 2417.93 123.312   2
   0  -1 -13 248.150 53.4918   2
   0  -1 -13 163.692 34.6796   7
   0  -1 -14 696.143 77.7463   2
   0  -1 -14 724.696 87.8977   1
   0  -1 -14 670.782 67.3386   7
   0  -1 -15 248.666 61.6390   1
   0  -1 -15 234.539 47.2374   7
   0  -1 -15 191.146 46.0023   2
   0  -1 -16 1175.01 101.631   2
   0  -1 -16 1249.05 116.610   1
   0  -1 -17 142.115 48.8437   2
   0  -1 -17 200.535 57.9930   1
   0  -1 -18 313.483 71.2255   1
   0  -1 -18 202.053 53.7216   2
   0  -1 -19 83.3558 53.1437   1
   0  -2  19 24.2627 52.2757   6
   0   2 -19 7.14508 40.9702   1
   0  -2  18 27.7822 43.2648   6
   0   2 -18 37.9354 39.4890   1
   0   2 -17 140.694 57.1325   1
   0  -2  17 144.136 55.2621   6
   0  -2  16 116.728 54.6390   6
   0   2 -16 46.3084 40.4525   1
   0   2 -15 51.9659 37.1020   2
   0  -2  15 78.4999 47.4095   6
   0   2 -15 92.8964 46.6270   1
   0  -2  14 402.354 65.8168   6
   0   2 -14 478.430 72.4689   1
   0   2 -14 452.366 59.4027   2
   0  -2  13 272.663 56.9400   6
   0   2 -13 293.817 62.5620   1
   0   2 -13 254.976 47.4240   2
   0   2 -12 1017.38 91.6519   1
   0  -2  12 1049.49 92.6281   6
   0   2 -12 1046.61 71.7775   2
   0   2 -11 1062.12 89.1657   1
   0   2 -11 1044.13 66.8893   2
   0  -2  11 1024.60 89.9753   6
   0  -2  11 1108.15 115.382   8
   0   2 -10 245.417 33.6153   2
   0   2 -10 256.532 45.9205   1
   0  -2  10 252.999 49.5833   6
   0  -2  10 172.879 47.1314   8
   0   2  -9 1.07990 22.5054   2
   0  -2   9-71.3243 43.0609   8
   0   2  -9-3.54921 31.4478   1
   0  -2   9-43.5890 36.5142   6
   0   2  -8 1041.72 53.4701   2
   0  -2   8 965.491 73.1421   6
   0  -2   8 733.518 67.4679   8
   0   2  -8 990.137 74.7566   1
   0   2  -7 195.733 32.5442   2
   0  -2   7 179.487 46.5493   6
   0  -2   7 234.915 53.4450   8
   0   2  -7 174.194 48.7904   1
   0   2  -6 68.9409 37.9973   3
   0   2  -6-5.72082 32.6842   8
   0  -2   6 19.5292 32.0154   8
   0   2  -6 44.9512 18.5071   2
   0  -2   6 136.119 50.3807   6
   0   2  -6 54.3520 32.2765   1
   0   2  -6 22.2756 26.7328   6
   0   2  -5 5910.24 136.143   1
   0  -2   5 6056.51 139.141   6
   0   2  -5 6265.71 140.810   6
   0   2  -5 6207.51 152.773   3
   0   2  -5 6257.33 133.451   8
   0  -2   5 6104.29 138.798   1
   0  -2   5 5867.85 128.216   8
   0   2  -5 6252.77 81.8338   2
   0  -2   4 4460.12 98.5183   8
   0  -2   4 4226.51 104.211   6
   0   2  -4 4491.00 100.572   8
   0   2  -4 4622.27 120.556   3
   0   2  -4 4381.65 54.9411   2
   0   2  -4 4181.55 104.693   1
   0  -2   4 4411.75 108.000   1
   0   2  -4 4508.53 109.143   6
   0  -2   3 640.328 39.2384   6
   0   2  -3 675.620 40.6022   6
   0   2  -3 647.909 43.3513   3
   0  -2   3 614.617 36.9868   1
   0   2  -3 644.178 39.5547   1
   0   2  -3 690.624 37.6032   8
   0  -2   3 631.765 33.1073   8
   0   2  -2 167.982 27.6896   1
   0  -2   2 195.644 25.9190   8
   0  -2   2 166.284 34.4733   3
   0  -2   2 134.407 23.5223   1
   0   2  -2 172.672 31.6630   3
   0   2  -2 194.464 27.5022   6
   0  -2   2 155.409 27.3000   6
   0  -2   1 2442.63 70.3584   3
   0   2  -1 2439.16 72.6233   3
   0  -2   1 2363.77 66.0642   1
   0   2  -1 2435.60 64.3663   1
   0   2   0 12800.6 130.942   3
   0  -2   0 13251.2 110.009   2
   0  -2   0 12689.2 133.758   1
   0   2   0 13090.3 134.893   1
   0   2   0 12713.5 107.660   2
   0  -2   0 13187.6 130.145   3
   0   2   1 527.601 36.9802   1
   0  -2  -1 575.272 34.4435   2
   0   2   1 546.462 33.3378   3
   0   2   1 463.683 30.4778   2
   0  -2  -1 662.174 37.8586   3
   0  -2  -1 527.698 38.4108   1
   0  -2  -2 27830.6 215.120   5
   0  -2  -2 26724.8 223.890   1
   0   2   2 26840.3 141.524   3
   0   2   2 27217.5 217.508   2
   0  -2  -2 28089.3 153.477   3
   0   2   2 26982.0 205.474   5
   0  -2  -2 26966.2 217.961   2
   0  -2  -3 11.3460 10.8426   3
   0   2   3-19.7243 20.0342   2
   0   2   3-29.1387 20.5062   5
   0  -2  -3 16.4344 15.7205   5
   0   2   4 3731.00 99.1169   2
   0  -2  -4 3893.33 69.1488   3
   0   2   4 4101.27 71.5347   4
   0   2   4 3878.36 93.0401   5
   0  -2  -4 4311.90 109.994   8
   0  -2  -4 3898.90 95.7661   5
   0   2   4 3979.15 79.7517   7
   0  -2  -4 3749.73 96.8311   2
   0   2   5 19941.4 227.380   5
   0   2   5 20677.7 182.097   4
   0  -2  -5 19993.6 236.576   5
   0   2   5 20490.1 249.487   2
   0  -2  -5 20971.2 266.166   8
   0  -2  -5 20790.3 260.300   6
   0  -2  -5 20214.2 247.567   2
   0  -2  -6 21.9525 29.5012   8
   0  -2  -6 7.83710 28.1777   2
   0  -2  -6 0.41680 22.6031   5
   0   2   6 47.6573 28.5558   2
   0   2   6 59.7817 30.2160   5
   0  -2  -6 36.5226 20.9289   7
   0   2   7 5546.96 139.721   5
   0  -2  -7 5595.77 124.475   7
   0  -2  -7 5430.38 154.939   2
   0  -2  -7 5580.63 150.567   5
   0  -2  -8 1529.95 70.5407   7
   0   2   8 1438.87 79.6098   5
   0  -2  -8 1459.69 83.9524   2
   0   2   9 2773.06 113.607   5
   0  -2  -9 2892.67 101.517   7
   0  -2  -9 2626.95 116.617   2
   0  -2 -10 532.995 59.8225   2
   0  -2 -10 611.718 53.3892   7
   0   2  10 597.643 60.5187   5
   0   2  11 174.118 40.4047   5
   0  -2 -11 211.409 37.8166   7
   0  -2 -11 163.184 41.4645   2
   0  -2 -12 21.7691 29.3999   7
   0  -2 -12-24.0517 34.2037   2
   0   2  12-38.3451 37.8808   5
   0  -2 -13 12.2764 39.4929   2
   0  -2 -13 58.6211 32.0489   7
   0  -2 -14 231.028 44.7787   7
   0  -2 -14 260.928 59.8150   2
   0  -2 -15 594.258 66.3367   7
   0  -2 -15 581.996 77.1904   2
   0  -2 -16 149.301 42.5723   2
   0  -2 -16 230.947 62.1694   1
   0  -2 -17-3.06521 44.1087   2
   0  -2 -17 58.5714 43.1971   1
   0  -2 -18 15.7028 36.8486   1
   0  -2 -18 39.0846 44.8635   2
   0  -2 -19 118.483 60.4215   2
   0  -2 -19 52.3712 50.8448   1
   0  -3  19-6.64978 47.0689   6
   0  -3  18 43.2634 45.0486   6
   0   3 -18 42.6921 44.7178   1
   0   3 -17 68.5437 48.4856   1
   0  -3  17 104.361 52.8307   6
   0   3 -16 154.320 53.4371   1
   0  -3  16 258.423 69.9122   6
   0   3 -15 2269.58 155.992   1
   0  -3  15 2259.19 153.598   6
   0  -3  14 223.120 53.5344   6
   0   3 -14 327.007 48.3097   2
   0   3 -14 427.614 72.7892   1
   0   3 -13 28.3553 38.9347   1
   0   3 -13 88.7269 36.1565   2
   0  -3  13 28.1961 42.0709   6
   0   3 -12 31.7697 27.9043   2
   0  -3  12 4.17633 38.6119   6
   0  -3  12-7.17797 53.2428   8
   0   3 -12 63.3809 40.4683   1
   0   3 -11 108.176 31.1425   2
   0  -3  11 94.8790 43.4591   6
   0  -3  11 117.063 47.8063   8
   0   3 -11 75.7105 35.3317   1
   0   3 -10 240.253 47.0908   1
   0   3 -10 262.926 33.0286   2
   0  -3  10 245.906 48.3516   6
   0  -3  10 261.772 49.8832   8
   0  -3   9 125.109 35.1882   6
   0  -3   9 96.8288 31.1689   8
   0   3  -9 183.174 26.6400   2
   0   3  -9 124.230 35.7015   1
   0   3  -8 466.078 56.7050   1
   0  -3   8 699.934 64.2922   8
   0   3  -8 523.907 34.4051   2
   0  -3   8 384.325 48.1536   6
   0  -3   7 4.70704 34.2968   8
   0   3  -7 34.8207 34.7101   1
   0   3  -7 54.4818 22.7405   2
   0  -3   7 15.5021 34.7815   6
   0  -3   6 342.520 55.2279   8
   0  -3   6 333.786 54.8359   6
   0   3  -6 251.274 25.2288   2
   0   3  -6 255.746 50.4207   1
   0   3  -6 278.354 50.9771   8
   0   3  -5 12.4744 27.4917   8
   0  -3   5-0.14696 20.2834   1
   0   3  -5-5.47922 25.2653   1
   0   3  -5 11.2923 32.4876   3
   0  -3   5 23.2153 25.4079   8
   0   3  -5-30.9380 29.9280   6
   0  -3   5-6.91226 27.3198   6
   0  -3   4 1573.05 69.8502   6
   0   3  -4 1752.51 82.5119   3
   0   3  -4 1516.13 68.9001   1
   0   3  -4 1665.68 71.5134   6
   0  -3   4 1537.50 69.3640   1
   0  -3   4 1915.91 65.6166   8
   0  -3   3 688.844 41.4383   6
   0  -3   3 682.147 43.1651   1
   0  -3   3 763.851 35.8711   8
   0   3  -3 690.078 49.1745   3
   0   3  -3 615.839 39.8490   1
   0  -3   2 3917.13 95.2469   1
   0   3  -2 4211.28 107.011   3
   0   3  -2 4053.60 98.3664   1
   0  -3   2 4008.76 104.988   3
   0  -3   1 3295.24 89.7241   3
   0  -3   1 3311.38 85.7582   1
   0  -3   1 3224.63 55.4009   2
   0   3  -1 3135.70 87.7547   3
   0   3  -1 3373.48 87.1039   1
   0  -3   0 12420.0 157.265   3
   0   3   0 11005.0 122.435   2
   0  -3   0 11381.0 154.996   1
   0   3   0 11119.5 154.541   1
   0   3   0 11186.6 150.106   3
   0  -3   0 11293.2 124.397   2
   0  -3  -1 2747.45 71.0015   2
   0  -3  -1 2910.22 70.9706   3
   0   3   1 2801.19 71.0982   2
   0   3   1 2615.48 68.6458   3
   0   3   1 2675.71 79.1399   1
   0  -3  -1 2734.66 79.6454   1
   0   3   2 1819.18 65.8310   1
   0   3   2 1873.64 64.1750   2
   0  -3  -2 1777.57 66.9680   1
   0   3   2 1874.89 48.1236   3
   0  -3  -2 1826.86 62.6629   2
   0  -3  -2 1835.46 49.8022   3
   0   3   3 5595.81 78.4825   3
   0   3   3 5607.94 113.771   5
   0  -3  -3 5553.99 121.182   2
   0  -3  -3 5559.95 118.163   5
   0  -3  -3 5748.51 85.2624   3
   0   3   3 5636.79 121.833   2
   0  -3  -3 5528.64 124.910   1
   0  -3  -4 3471.42 104.675   2
   0  -3  -4 3720.86 102.268   5
   0   3   4 3584.16 106.051   2
   0  -3  -4 3692.30 67.8248   3
   0   3   4 3637.74 97.9583   5
   0  -3  -5 9.47989 28.3765   8
   0  -3  -5-37.9445 19.5635   3
   0  -3  -5-27.2765 30.7966   2
   0   3   5 2.05735 21.9446   2
   0  -3  -5-4.74861 22.5092   5
   0   3   5-0.29598 18.5211   7
   0   3   5 11.5017 15.3142   4
   0   3   5-4.77199 21.9417   5
   0   3   6 3955.41 99.6874   7
   0  -3  -6 3955.08 135.490   2
   0  -3  -6 3894.36 121.426   5
   0   3   6 3922.55 86.4276   4
   0   3   6 3898.29 116.397   5
   0  -3  -6 4069.70 88.9149   3
   0   3   7 2423.72 75.3818   4
   0  -3  -7 2687.94 80.0163   3
   0   3   7 2405.74 98.9505   5
   0  -3  -7 2522.64 112.083   2
   0  -3  -8 4096.55 106.453   3
   0   3   8 4059.23 131.542   5
   0  -3  -8 3918.74 141.619   2
   0  -3  -9-44.3346 36.8576   2
   0   3   9-52.6747 35.4808   5
   0  -3 -10 2051.78 114.829   2
   0   3  10 2056.50 105.540   5
   0  -3 -11 19.1974 32.8305   2
   0   3  11-18.7098 27.8912   5
   0   3  12 4038.75 161.244   5
   0  -3 -12 4125.42 172.684   2
   0  -3 -13 485.491 71.1390   2
   0   3  13 497.578 67.4863   5
   0  -3 -14 65.2015 47.2441   2
   0   3  14-13.3112 37.6414   5
   0   3  14-14.5378 91.8531   8
   0  -3 -15-8.30167 44.8147   2
   0  -3 -16 1262.59 117.167   2
   0  -3 -17-30.7183 53.6241   2
   0  -3 -18 129.882 56.6604   2
   0  -3 -18 106.121 56.8903   1
   0  -3 -19 83.8491 52.8420   2
   0  -3 -19 52.7068 50.0966   1
   0  -3 -20 97.6342 57.1656   2
   0  -4  19 68.6675 54.6259   6
   0   4 -18 269.211 72.1580   1
   0  -4  18 334.596 80.4222   6
   0   4 -17 156.548 57.2293   1
   0  -4  17 245.132 66.0138   6
   0  -4  16 121.353 57.9946   6
   0   4 -16 164.193 63.0733   1
   0  -4  15 23.7523 41.4131   6
   0   4 -15 9.96117 42.7851   1
   0  -4  14 4280.63 200.504   6
   0   4 -14 4149.06 199.439   1
   0   4 -13 5850.44 227.098   1
   0   4 -13 6058.62 146.343   2
   0  -4  13 5890.37 226.261   6
   0   4 -12 43.9024 29.2318   2
   0  -4  12-6.64731 45.4498   8
   0   4 -12 5.01182 37.9460   1
   0  -4  12-11.1777 39.2404   6
   0   4 -11 180.969 51.1332   1
   0   4 -11 262.759 33.3096   2
   0  -4  11 181.160 46.1915   6
   0  -4  11 196.248 49.6603   8
   0   4 -10 1688.32 62.4428   2
   0   4 -10 1672.29 110.097   1
   0  -4  10 1821.35 112.265   6
   0  -4  10 1795.06 109.855   8
   0   4  -9-51.9163 38.2950   1
   0   4  -9-19.4830 16.0811   2
   0  -4   9-54.7330 39.9890   8
   0  -4   9-12.9798 31.3398   6
   0   4  -8 6454.48 92.9468   2
   0  -4   8 7355.26 204.111   6
   0   4  -8 7242.65 201.053   1
   0  -4   8 7060.88 183.777   8
   0  -4   7 1127.24 76.2785   6
   0  -4   7 1276.30 75.1201   8
   0   4  -7 1128.82 78.4905   1
   0   4  -7 1250.17 80.1546   8
   0  -4   6 262.986 44.6374   8
   0  -4   6 257.844 49.6454   6
   0   4  -6 451.204 66.5017   1
   0  -4   5 149.944 48.2292   6
   0  -4   5 244.989 48.0016   8
   0   4  -5 93.6765 42.1468   1
   0  -4   4 10048.1 189.811   6
   0  -4   4 10511.2 151.811   8
   0   4  -4 10131.1 213.821   3
   0  -4   4 10078.5 188.841   1
   0   4  -4 10045.5 194.089   1
   0  -4   3 11892.7 191.160   6
   0   4  -3 11972.6 200.250   1
   0  -4   3 11794.9 214.483   3
   0  -4   3 11917.1 195.550   1
   0   4  -3 11588.4 215.698   3
   0  -4   3 12315.6 143.799   8
   0   4  -2 42.4642 22.0291   3
   0  -4   2 46.0481 9.46523   2
   0   4  -2 28.1521 24.5446   1
   0  -4   2 74.7514 18.3705   1
   0  -4   2 21.7400 28.2363   3
   0  -4   1 4461.31 79.4805   2
   0   4  -1 4458.14 117.672   3
   0   4  -1 4387.53 111.413   1
   0  -4   1 4597.72 114.931   1
   0  -4   1 4461.42 116.637   3
   0   4   0 9833.10 165.401   1
   0  -4   0 9785.75 134.637   2
   0  -4   0 9756.98 165.320   1
   0   4   0 9512.27 157.986   3
   0  -4   0 9666.84 161.129   3
   0   4   1 990.667 48.3848   3
   0   4   1 876.653 52.9366   1
   0  -4  -1 1069.21 50.5321   3
   0  -4  -1 702.606 38.4445   2
   0  -4  -1 876.037 51.0699   1
   0   4   1 778.429 42.5853   2
   0  -4  -2-30.7540 26.9140   2
   0  -4  -2-5.19335 24.7731   1
   0  -4  -2-33.8981 27.3451   3
   0  -4  -2-54.2170 38.4528   8
   0   4   2 7.22934 16.7013   2
   0   4   2-27.7190 28.1639   1
   0   4   2-1.58806 17.9836   3
   0  -4  -3 637.610 49.6049   1
   0  -4  -3 616.536 45.3744   2
   0   4   3 584.385 44.4074   5
   0   4   3 632.918 32.8341   3
   0  -4  -3 605.479 34.5131   3
   0   4   3 617.360 46.5018   2
   0   4   4 1200.69 69.4380   2
   0   4   4 1265.27 43.8194   3
   0   4   4 1233.73 66.6137   5
   0  -4  -4 1199.22 70.8006   2
   0  -4  -4 1175.93 67.5925   5
   0  -4  -4 1190.74 71.6662   1
   0  -4  -4 1226.63 48.9675   3
   0  -4  -5 130.357 40.5333   8
   0  -4  -5 141.751 51.8965   2
   0  -4  -5 144.302 32.3447   3
   0   4   5 146.765 42.0331   5
   0  -4  -5 112.391 40.8213   5
   0  -4  -6 8085.96 122.124   3
   0  -4  -6 8204.54 197.295   2
   0   4   6 8317.54 119.987   4
   0   4   6 7900.65 151.855   7
   0   4   6 8135.99 176.325   5
   0   4   7 1475.62 68.4333   7
   0   4   7 1311.54 76.3820   5
   0  -4  -7 1537.22 58.7962   3
   0  -4  -7 1434.25 90.0317   2
   0   4   7 1402.37 55.2163   4
   0   4   8 4106.70 136.984   5
   0   4   8 4086.95 100.052   4
   0  -4  -8 4180.28 101.630   3
   0  -4  -8 4065.18 153.562   2
   0  -4  -9 34.4577 19.8749   3
   0   4   9 27.1097 27.5394   5
   0  -4 -10 2722.07 96.5586   3
   0  -4 -10 2663.38 135.457   2
   0   4  10 2760.39 124.738   5
   0  -4 -11 14.2523 39.4022   2
   0  -4 -11 17.8379 22.7248   3
   0   4  11 53.6584 34.0603   5
   0  -4 -12 2772.93 149.188   2
   0  -4 -12 2946.00 113.246   3
   0   4  12 2844.82 137.812   5
   0  -4 -13 159.433 37.6646   3
   0   4  13 200.398 48.9144   5
   0  -4 -13 183.330 57.9651   2
   0  -4 -14 1173.65 109.069   2
   0  -4 -14 1206.25 82.8469   3
   0   4  14 1360.24 106.077   5
   0  -4 -15 409.086 74.2033   2
   0   4  15 339.166 63.0288   5
   0   4  16 927.052 97.9800   5
   0  -4 -16 909.142 104.039   2
   0  -4 -17 248.438 67.7740   2
   0  -4 -18 113.137 45.8324   2
   0  -4 -19 84.1694 48.8543   1
   0  -4 -19 80.0636 58.8522   2
   0  -4 -20 20.7949 47.4868   2
   0  -5  18 38.9598 46.4082   6
   0   5 -18 36.7998 50.0520   1
   0  -5  17-34.5165 53.1837   6
   0   5 -17 91.7009 49.8729   1
   0  -5  16-32.9421 48.6494   6
   0   5 -16-2.87699 44.9888   1
   0  -5  15 2500.77 167.176   6
   0   5 -15 2455.57 165.393   1
   0   5 -14 362.548 72.1278   1
   0  -5  14 301.124 64.1870   6
   0   5 -13 23.7242 41.0386   1
   0  -5  13 49.8755 42.5251   6
   0  -5  13-5.81572 53.3403   8
   0  -5  12 132.587 50.7451   8
   0  -5  12 139.546 50.9080   6
   0   5 -12 75.6558 42.1459   1
   0   5 -11 1252.93 45.3098   2
   0  -5  11 1533.40 109.139   8
   0  -5  11 1577.35 112.804   6
   0   5 -11 1595.43 116.909   1
   0  -5  10 233.505 51.5467   8
   0   5 -10 196.621 48.4789   1
   0  -5  10 199.945 48.1592   6
   0  -5   9 2886.31 139.124   6
   0  -5   9 2792.78 125.197   8
   0   5  -9 2852.09 141.782   1
   0   5  -8 187.021 40.2228   1
   0  -5   8 229.356 38.3134   8
   0  -5   8 226.118 43.5313   6
   0  -5   7 2515.01 102.069   8
   0  -5   7 2580.97 121.467   6
   0   5  -7 2703.13 123.518   1
   0  -5   6 896.659 70.4238   6
   0   5  -6 986.701 79.6397   1
   0  -5   6 821.738 59.0269   8
   0  -5   5 31.6614 28.9947   8
   0  -5   5 45.3056 34.8634   6
   0  -5   4 1871.76 110.272   6
   0   5  -4 1677.00 96.4185   1
   0  -5   4 1706.17 72.0721   8
   0   5  -3 424.615 57.7442   1
   0  -5   3 427.872 44.6269   8
   0  -5   3 335.523 23.7908   2
   0  -5   3 408.891 68.6969   3
   0   5  -2 159.202 38.5553   1
   0  -5   2 176.003 47.8907   3
   0  -5   2 165.296 37.4797   1
   0   5  -2 148.686 40.5698   3
   0  -5   2 193.108 23.4177   2
   0   5  -1 963.555 67.5105   3
   0  -5   1 952.968 61.9435   1
   0  -5   1 946.327 62.9911   3
   0   5  -1 939.447 61.5430   1
   0  -5   1 923.380 44.8859   2
   0  -5   0 6022.09 142.557   3
   0   5   0 5895.85 146.006   1
   0  -5   0 5898.71 147.245   1
   0   5   0 5749.70 138.984   3
   0  -5   0 5828.69 118.500   2
   0  -5  -1 1757.88 82.2668   1
   0   5   1 1814.16 84.9538   1
   0  -5  -1 1749.33 72.2768   2
   0   5   1 1748.03 73.8171   3
   0  -5  -1 1765.78 75.0431   3
   0  -5  -2 128.389 35.3339   2
   0   5   2 173.146 40.6260   1
   0  -5  -2 247.436 38.4332   3
   0   5   2 169.306 35.9345   3
   0  -5  -2 151.790 33.7133   1
   0  -5  -3 2020.96 80.3659   3
   0  -5  -3 2198.92 99.4504   2
   0   5   3 2102.91 72.2596   3
   0   5   3 2084.07 94.7395   1
   0  -5  -3 1932.52 95.2836   1
   0   5   3 2091.82 96.7083   5
   0   5   4 845.005 46.4263   3
   0  -5  -4 736.093 74.1577   2
   0  -5  -4 751.349 55.2445   3
   0   5   4 761.803 69.3679   5
   0  -5  -5 1054.75 78.9466   2
   0  -5  -5 1057.46 54.3682   3
   0   5   5 1043.33 70.1463   5
   0   5   5 1017.22 43.4040   3
   0  -5  -6 360.447 51.9350   2
   0   5   6 465.970 51.0555   5
   0  -5  -6 397.038 35.8210   3
   0   5   7 1723.87 79.8315   7
   0  -5  -7 1812.70 65.3073   3
   0   5   7 1782.70 94.5220   5
   0  -5  -7 1705.42 101.993   2
   0   5   7 1813.93 61.7257   4
   0  -5  -8 3363.84 148.308   2
   0   5   8 3222.54 109.996   7
   0   5   8 3244.46 127.771   5
   0   5   8 3335.48 86.9065   4
   0  -5  -8 3506.54 94.0302   3
   0  -5  -9 1513.78 66.4352   3
   0   5   9 1488.66 91.5585   5
   0  -5  -9 1426.07 102.580   2
   0  -5 -10 106.034 46.6555   2
   0  -5 -10 89.9985 26.0982   3
   0   5  10 77.7126 33.9209   5
   0  -5 -11 436.149 67.1376   2
   0   5  11 476.554 61.9325   5
   0  -5 -11 511.578 48.2020   3
   0  -5 -12 972.933 96.5198   2
   0   5  12 992.710 85.5558   5
   0  -5 -12 1029.47 67.0280   3
   0  -5 -13 1377.42 117.509   2
   0   5  13 1339.44 101.481   5
   0  -5 -13 1357.43 79.1148   3
   0  -5 -14 348.798 74.9669   2
   0   5  14 330.243 57.6060   5
   0   5  15-28.2675 39.1811   5
   0  -5 -15 26.6795 48.9248   2
   0  -5 -16 102.888 59.4799   2
   0   5  16 97.7511 43.1605   5
   0   5  17 298.162 62.9160   5
   0  -5 -17 311.817 73.2126   2
   0  -5 -18 215.197 72.5382   2
   0  -5 -19 99.3291 56.5918   2
   0  -6  18 3.48692 42.3116   6
   0  -6  17 59.8121 51.7816   6
   0   6 -17 92.4649 54.3474   1
   0   6 -16-109.440 60.2313   1
   0  -6  16-46.5025 42.2155   6
   0  -6  15 543.476 85.9798   6
   0   6 -15 572.687 88.9871   1
   0  -6  14 286.621 67.2115   6
   0   6 -14 377.357 73.6075   1
   0  -6  13-43.8466 65.0164   8
   0   6 -13 2.09863 40.6642   1
   0  -6  13-24.8551 39.0959   6
   0  -6  12 141.111 52.7703   8
   0  -6  12 215.011 53.7826   6
   0   6 -12 30.0892 40.3230   1
   0  -6  11 1423.97 104.864   8
   0  -6  11 1578.87 120.044   6
   0   6 -11 1570.57 119.385   1
   0  -6  10 346.101 57.7947   8
   0   6 -10 293.739 58.1562   1
   0  -6  10 313.474 56.5508   6
   0  -6   9 165.726 39.3973   8
   0  -6   9 131.896 45.6538   6
   0   6  -9 110.313 45.4223   1
   0   6  -8 229.195 49.6735   1
   0  -6   8 292.422 45.1763   8
   0  -6   8 278.531 52.1226   6
   0   6  -7 717.630 71.1406   1
   0  -6   7 623.481 64.8865   6
   0  -6   7 679.456 55.4052   8
   0   6  -6 798.579 69.3419   1
   0  -6   6 820.739 72.7377   6
   0  -6   6 836.570 57.7644   8
   0   6  -5 1437.09 98.6289   1
   0  -6   5 1022.49 74.7646   6
   0  -6   5 1038.13 57.5932   8
   0  -6   4 736.334 67.3870   6
   0   6  -4 661.189 59.6387   1
   0  -6   4 750.365 48.3643   8
   0  -6   4 456.270 22.1866   2
   0   6  -3 60.2654 41.4067   1
   0  -6   3 189.805 56.5800   3
   0  -6   3 73.1744 19.6685   2
   0   6  -2 201.898 50.7560   1
   0  -6   2 140.997 56.5903   3
   0  -6   2 129.456 28.1940   2
   0  -6   1 618.366 72.7071   3
   0   6  -1 501.191 67.0690   3
   0  -6   1 488.027 45.1056   2
   0   6  -1 550.789 65.2864   1
   0  -6   0 559.098 53.3580   2
   0   6   0 567.754 68.6678   1
   0   6   0 530.581 63.9819   3
   0  -6   0 692.755 71.6474   3
   0  -6  -1 13745.6 228.546   3
   0   6   1 13805.5 251.322   1
   0  -6  -1 14035.3 219.859   2
   0   6   1 13492.3 229.299   3
   0  -6  -2 4639.44 137.715   2
   0   6   2 4655.70 132.016   3
   0   6   2 5157.56 164.870   1
   0  -6  -2 4637.73 130.467   3
   0  -6  -3 1299.74 82.8822   2
   0   6   3 1178.64 60.7761   3
   0   6   3 1368.65 83.6153   5
   0  -6  -3 1402.59 74.1894   3
   0   6   3 1264.48 81.8381   1
   0   6   4 27.3449 38.8687   5
   0  -6  -4 36.4357 34.2885   2
   0  -6  -4 11.7496 34.2421   3
   0   6   4 31.5334 23.2677   3
   0  -6  -5 10340.9 166.154   3
   0  -6  -5 9923.24 231.596   2
   0   6   5 9776.93 215.348   5
   0   6   5 9790.45 140.817   3
   0   6   6 287.467 43.7779   5
   0   6   6 296.412 27.9830   3
   0  -6  -6 273.343 32.4143   3
   0  -6  -6 248.821 42.9942   2
   0  -6  -7 5936.46 124.414   3
   0   6   7 5447.49 171.419   5
   0  -6  -7 5878.66 194.702   2
   0   6   8 2550.56 121.077   5
   0   6   8 2523.41 75.7045   4
   0  -6  -8 2832.46 88.5904   3
   0  -6  -8 2758.27 140.720   2
   0   6   9 2678.23 127.826   5
   0  -6  -9 2797.65 148.282   2
   0  -6  -9 2916.88 92.5501   3
   0   6   9 2732.03 81.7798   4
   0  -6 -10 39.5852 24.8752   3
   0  -6 -10 24.0548 38.8815   2
   0   6  10 70.1054 36.6099   5
   0   6  11 3621.20 157.840   5
   0  -6 -11 3742.94 180.373   2
   0  -6 -11 3917.60 114.437   3
   0  -6 -12 375.439 69.7587   2
   0   6  12 344.442 58.5079   5
   0  -6 -12 387.541 43.5764   3
   0  -6 -13 110.278 52.3975   2
   0   6  13 76.6722 40.6283   5
   0   6  14 349.093 61.7416   5
   0  -6 -14 408.694 77.3951   2
   0   6  15 1011.43 99.9404   5
   0  -6 -15 983.696 114.038   2
   0   6  16 33.9872 37.9355   5
   0  -6 -16-30.3865 45.4433   2
   0   6  17 21.7772 45.0789   5
   0  -6 -17-25.6173 53.0523   2
   0   6  18 0.92975 119.885   8
   0  -6 -18 57.4628 58.0806   2
   0   6  18 1.27486 40.3252   5
   0  -7  17 39.6062 44.5474   6
   0   7 -17-7.16949 52.1384   1
   0   7 -16 294.681 78.9009   1
   0  -7  16 338.113 71.2426   6
   0   7 -15 56.6550 47.2377   1
   0  -7  15-14.4192 46.1840   6
   0  -7  14 464.295 80.1859   6
   0   7 -14 373.568 69.7185   1
   0  -7  13 37.3312 56.0137   8
   0  -7  13 46.4683 38.9979   6
   0   7 -13 63.9876 48.5361   1
   0   7 -12 1121.41 111.785   1
   0  -7  12 1002.35 100.190   6
   0  -7  12 985.305 98.3106   8
   0  -7  11 242.073 59.6623   6
   0   7 -11 230.989 60.3000   1
   0  -7  11 234.147 53.8030   8
   0  -7  10 49.3641 38.6813   6
   0   7 -10 151.400 54.6742   1
   0  -7  10 137.540 43.9513   8
   0   7  -9 204.023 57.2187   1
   0  -7   9 194.908 49.7180   6
   0  -7   9 230.282 43.3621   8
   0   7  -8 3724.50 171.308   1
   0  -7   8 3626.50 162.225   6
   0  -7   8 3289.89 125.276   8
   0   7  -7 118.078 45.6600   1
   0  -7   7 98.9120 40.4827   6
   0  -7   7 113.874 32.9838   8
   0  -7   6 428.785 43.4868   8
   0  -7   6 387.956 57.9248   6
   0   7  -6 373.440 57.5930   1
   0  -7   5 907.296 55.2389   8
   0   7  -5 757.040 73.0156   1
   0  -7   5 763.465 72.2977   6
   0  -7   4 1150.00 83.1671   6
   0   7  -4 1259.61 89.6094   1
   0  -7   4 1117.09 39.3787   2
   0  -7   4 1210.15 58.7025   8
   0  -7   3-29.0876 21.4180   2
   0   7  -3-14.2531 36.9220   1
   0  -7   3-31.9136 46.1226   3
   0   7  -2 2224.68 112.890   1
   0  -7   2 2146.36 74.3388   2
   0  -7   2 2372.82 121.922   3
   0  -7   1 2.40610 24.8086   2
   0  -7   1 50.2300 40.0291   3
   0   7  -1 54.3577 39.3687   1
   0  -7   0 3439.39 110.883   2
   0   7   0 3346.04 135.403   1
   0  -7   0 3255.37 127.483   3
   0   7   1 171.344 53.1066   1
   0  -7  -1 51.7720 38.5919   3
   0  -7  -1 70.0105 32.3716   2
   0   7   1 73.8259 39.2197   3
   0   7   2 4679.65 161.637   1
   0  -7  -2 4826.94 144.227   3
   0   7   2 4779.42 141.504   3
   0  -7  -2 4710.39 146.551   2
   0   7   3-61.1134 50.1789   5
   0  -7  -3-56.0510 41.7100   2
   0  -7  -3-37.8730 39.2436   3
   0   7   3-47.3337 46.7758   1
   0   7   3-7.73486 29.0295   3
   0   7   4 764.213 49.5213   3
   0  -7  -4 790.422 68.1281   2
   0   7   4 796.911 70.2468   5
   0  -7  -4 768.748 56.4044   3
   0  -7  -5-35.9176 31.3234   3
   0   7   5-18.8475 32.6302   5
   0   7   5 2.50616 17.8095   3
   0  -7  -5-5.83376 34.5831   2
   0  -7  -6 788.725 77.2779   2
   0   7   6 669.358 67.3993   5
   0  -7  -6 745.783 52.9606   3
   0   7   6 700.816 41.4287   3
   0   7   7 110.993 36.4617   5
   0  -7  -7 74.6902 27.9027   3
   0  -7  -7 19.0689 37.6870   2
   0  -7  -8 7077.31 145.728   3
   0   7   8 6723.29 204.722   5
   0  -7  -8 6756.56 227.112   2
   0   7   9-4.01802 18.1653   4
   0   7   9 76.4853 41.7949   5
   0  -7  -9 34.3533 26.3468   3
   0  -7  -9 69.1155 48.2183   2
   0  -7 -10-20.4892 42.2862   2
   0   7  10 1.64941 32.6434   5
   0  -7 -10 8.23912 25.4020   3
   0   7  10 54.0183 21.6540   4
   0  -7 -11 20.8909 24.4502   3
   0   7  11 66.7579 40.3307   5
   0  -7 -11 55.7289 44.7872   2
   0   7  12 751.761 80.9768   5
   0  -7 -12 852.398 101.024   2
   0   7  13 75.0159 42.2967   5
   0  -7 -13 92.6588 56.9341   2
   0  -7 -14 338.795 71.7823   2
   0   7  14 347.966 63.4311   5
   0   7  15-10.8267 38.2605   5
   0  -7 -15-10.2685 51.9607   2
   0   7  16 549.879 79.3934   5
   0  -7 -16 585.139 93.7614   2
   0   7  17 60.0605 41.4684   5
   0  -7 -17 14.8336 49.0472   2
   0   7  18 35.7010 46.8505   5
   0  -8  17 92.0944 46.2653   6
   0   8 -16 551.555 102.555   1
   0  -8  16 385.678 86.2231   6
   0  -8  15 272.364 71.8086   6
   0   8 -15 249.709 69.0450   1
   0  -8  14 502.106 81.7130   6
   0   8 -14 445.130 87.8647   1
   0  -8  13 19.4079 42.5772   6
   0  -8  13-22.9843 50.7725   8
   0   8 -13-32.4903 48.1287   1
   0  -8  12 1007.81 95.6626   8
   0   8 -12 1049.59 113.631   1
   0  -8  12 1044.53 108.335   6
   0  -8  11 227.586 60.7364   6
   0   8 -11 165.091 53.5679   1
   0  -8  11 138.804 48.2415   8
   0  -8  10 623.719 71.8827   8
   0  -8  10 605.890 82.0205   6
   0   8 -10 422.753 64.5719   1
   0  -8   9 1014.43 99.8040   6
   0  -8   9 890.417 72.9185   8
   0   8  -9 976.947 100.657   1
   0  -8   8 2716.14 114.799   8
   0   8  -8 2646.91 153.167   1
   0  -8   8 2619.10 144.306   6
   0  -8   7 1873.13 88.5348   8
   0   8  -7 2104.41 131.352   1
   0  -8   7 2158.51 127.645   6
   0  -8   6 703.799 56.0516   8
   0   8  -6 675.372 77.5826   1
   0  -8   6 667.400 73.2134   6
   0   8  -5 44.5744 39.3560   1
   0  -8   5-17.0035 25.4452   8
   0  -8   5 25.0515 40.4240   6
   0  -8   4 1561.26 54.4496   2
   0  -8   4 1564.70 101.045   6
   0   8  -4 1518.90 104.798   1
   0  -8   4 1626.05 68.8060   8
   0  -8   3 732.825 44.5198   2
   0  -8   3 718.331 75.1270   3
   0   8  -3 733.115 72.0826   1
   0   8  -2 5143.12 178.602   1
   0  -8   2 5318.07 188.132   3
   0  -8   2 5299.70 125.515   2
   0  -8   1 515.848 46.5918   2
   0  -8   1 317.804 50.6033   3
   0   8  -1 377.545 53.3477   1
   0  -8   0 766.442 59.3983   2
   0   8   0 721.638 71.7260   1
   0  -8   0 762.224 72.9449   3
   0  -8  -1 4293.56 151.662   3
   0   8   1 4643.56 170.502   1
   0  -8  -1 4858.30 150.103   2
   0  -8  -2 4454.62 151.444   2
   0   8   2 4356.52 165.210   1
   0   8   2 4337.93 146.636   3
   0  -8  -2 4253.63 145.516   3
   0  -8  -3 142.661 33.7069   3
   0   8   3 152.938 46.9437   1
   0   8   3 160.420 36.8942   3
   0  -8  -3 145.754 40.1102   2
   0   8   3 140.884 41.7875   5
   0  -8  -4 456.118 49.7226   3
   0   8   4 511.059 66.4462   1
   0  -8  -4 442.678 57.4179   2
   0   8   4 499.218 64.5208   5
   0   8   4 496.910 48.1817   3
   0   8   5 108.322 41.6227   5
   0  -8  -5 198.113 46.9677   2
   0  -8  -5 141.261 37.7999   3
   0   8   5 201.648 31.9972   3
   0  -8  -6 563.738 50.8797   3
   0  -8  -6 629.339 76.3980   2
   0   8   6 516.712 66.4257   5
   0   8   6 540.925 42.4857   3
   0  -8  -7 396.242 42.2134   3
   0  -8  -7 310.646 60.1643   2
   0   8   7 320.441 33.1058   3
   0   8   7 320.474 56.5744   5
   0   8   8 359.408 57.5816   5
   0  -8  -8 306.565 62.4401   2
   0  -8  -8 360.032 42.8938   3
   0   8   9 2528.14 78.9320   4
   0  -8  -9 2924.07 165.299   2
   0  -8  -9 2951.42 99.3977   3
   0   8   9 2856.02 146.865   5
   0   8  10 17.7513 34.8216   5
   0  -8 -10-66.4263 55.7937   2
   0  -8 -11 103.709 54.0085   2
   0   8  11 108.286 43.5691   5
   0   8  12 34.9750 39.7601   5
   0  -8 -12 9.34088 47.2645   2
   0   8  13 215.568 52.9779   5
   0  -8 -13 335.487 76.2911   2
   0   8  14 29.5207 40.7860   5
   0  -8 -14 71.3788 53.0555   2
   0   8  15 473.423 71.5985   5
   0  -8 -15 569.801 94.2907   2
   0   8  16 68.8303 43.4574   5
   0  -8 -16 84.3686 55.9138   2
   0   8  17 28.9042 39.3468   5
   0   8  18 105.330 51.5274   5
   0  -9  16 122.095 55.3999   6
   0   9 -15 194.776 70.5481   1
   0  -9  15 222.286 64.4939   6
   0  -9  14 376.355 72.6898   6
   0   9 -14 340.522 76.6400   1
   0  -9  13 756.260 99.2145   6
   0   9 -13 842.010 108.138   1
   0  -9  12 377.295 72.2385   8
   0   9 -12 579.225 97.0277   1
   0  -9  12 499.375 83.9481   6
   0  -9  11 223.107 53.5877   8
   0   9 -11 180.395 59.8684   1
   0  -9  11 218.479 65.1415   6
   0   9 -10 1106.78 108.962   1
   0  -9  10 1241.13 110.419   6
   0  -9  10 1319.95 94.3136   8
   0   9  -9 559.822 90.3639   1
   0  -9   9 627.896 63.5293   8
   0  -9   9 724.393 88.2695   6
   0  -9   8 93.1834 37.4111   8
   0  -9   8 36.3399 42.6716   6
   0   9  -8 18.9590 46.0257   1
   0   9  -7 2176.10 142.259   1
   0  -9   7 2170.05 135.716   6
   0  -9   7 1940.54 90.4042   8
   0   9  -6 1564.53 124.000   1
   0  -9   6 1665.56 116.177   6
   0  -9   6 1754.28 81.3244   8
   0  -9   5 1673.02 72.4387   8
   0  -9   5 1286.43 42.4341   2
   0  -9   5 1119.50 37.1151   2
   0  -9   5 1779.66 117.331   6
   0   9  -5 1626.26 118.901   1
   0  -9   4 306.467 60.3740   6
   0  -9   4 374.300 39.5374   8
   0  -9   4 269.555 31.1893   2
   0   9  -4 257.381 54.8360   1
   0   9  -3 2387.36 132.020   1
   0  -9   3 2408.59 84.7857   2
   0  -9   2 209.403 36.8491   2
   0   9  -2 168.630 51.1966   1
   0  -9   2 195.091 53.1613   3
   0  -9   1 1815.86 116.803   3
   0  -9   1 1563.65 83.2018   2
   0   9  -1 1660.78 110.293   1
   0  -9   0 85.3350 33.9827   2
   0  -9   0 96.8670 38.9963   3
   0   9   0 39.7330 35.1480   1
   0  -9  -1 2003.34 103.795   2
   0  -9  -1 1631.91 103.305   3
   0   9   1 1907.51 117.633   1
   0  -9  -2 1215.43 89.2008   2
   0   9   2 1107.90 93.2814   1
   0  -9  -2 948.094 78.8986   3
   0  -9  -3 30.3251 33.7671   3
   0  -9  -3 39.4179 34.1206   2
   0   9   3 18.3504 35.9986   1
   0   9   3-14.0944 40.1621   5
   0  -9  -4 58.2709 36.7616   3
   0   9   4 170.451 38.3754   3
   0  -9  -4 149.085 46.7727   2
   0   9   4 181.688 52.1818   1
   0   9   4 139.901 46.7549   5
   0  -9  -5 1492.31 111.538   2
   0  -9  -5 1218.58 78.9207   3
   0   9   5 1304.93 72.9780   3
   0   9   5 1403.57 106.981   5
   0   9   6-2.89250 21.5932   3
   0  -9  -6 3.52651 39.1037   3
   0  -9  -6 37.6816 40.5486   2
   0   9   6 58.3917 41.2539   5
   0  -9  -7 314.267 68.3293   2
   0   9   7 321.855 61.3823   5
   0  -9  -7 294.457 44.1477   3
   0   9   8 540.448 73.9990   5
   0  -9  -8 520.316 51.0154   3
   0  -9  -8 571.606 84.4591   2
   0   9   9 482.451 70.8414   5
   0  -9  -9 449.208 76.6658   2
   0   9  10 315.038 59.3538   5
   0  -9 -10 289.701 69.3190   2
   0  -9 -11 264.643 69.3974   2
   0   9  11 168.298 47.7864   5
   0  -9 -12 88.2158 57.5782   2
   0   9  12 58.7802 35.7625   5
   0   9  13 30.5029 36.2317   5
   0  -9 -13 68.7921 56.5556   2
   0   9  14 200.545 57.4412   5
   0  -9 -14 127.047 62.0669   2
   0   9  15 801.152 97.1848   5
   0  -9 -15 881.434 117.929   2
   0  -9 -16-22.4499 52.3468   2
   0   9  16 7.63887 37.6585   5
   0   9  17 219.775 67.0506   5
   0 -10  16-39.5318 42.5504   6
   0 -10  15-46.3140 55.0145   6
   0 -10  14 10.9313 44.5539   6
   0  10 -14-86.2653 60.8379   1
   0  10 -13 335.444 80.2935   1
   0 -10  13 359.094 76.0091   6
   0 -10  12 187.322 59.1931   6
   0  10 -12 212.058 64.9531   1
   0 -10  11 21.0646 44.2986   6
   0  10 -11-35.1774 45.3627   1
   0 -10  10-33.9116 41.1632   6
   0  10 -10-38.8973 52.2371   1
   0  10  -9 86.7048 56.8323   1
   0 -10   9-72.2124 59.2932   6
   0 -10   8 3368.77 178.573   6
   0  10  -8 3552.31 193.201   1
   0 -10   8 2816.93 115.188   8
   0  10  -7 5208.93 223.392   1
   0 -10   7 5409.08 218.824   6
   0 -10   7 4529.59 132.391   8
   0 -10   6 133.565 34.4295   8
   0  10  -6 81.9440 48.3710   1
   0 -10   6 180.294 53.9499   6
   0 -10   5 485.607 43.2797   8
   0  10  -5 694.787 88.2405   1
   0 -10   5 631.372 80.1350   6
   0 -10   4 23.8911 23.6510   2
   0 -10   4 44.9131 28.4419   8
   0  10  -4 75.2159 44.5531   1
   0 -10   3 5567.20 138.466   2
   0  10  -3 5802.35 216.844   1
   0 -10   2 1637.55 123.522   3
   0 -10   2 1683.50 86.3753   2
   0 -10   1 706.970 84.9698   3
   0 -10   1 673.730 64.7323   2
   0 -10   0 782.760 84.5065   3
   0 -10   0 964.170 73.9505   2
   0  10   0 1088.65 99.0906   1
   0 -10  -1 2302.82 118.683   2
   0 -10  -1 2253.44 126.832   3
   0  10   1 2515.88 140.319   1
   0  10   2 131.547 55.8459   1
   0 -10  -2 78.6291 42.1930   3
   0 -10  -2 21.3656 36.3297   2
   0  10   3 199.719 51.8187   1
   0 -10  -3 164.208 51.2847   2
   0  10   3 187.078 55.6772   5
   0 -10  -3 290.855 56.2623   3
   0  10   4 207.759 59.8331   5
   0 -10  -4 180.629 45.5097   3
   0 -10  -4 162.184 53.0716   2
   0  10   4 213.717 56.3127   1
   0 -10  -5 275.520 66.1619   2
   0  10   5 204.239 62.5316   5
   0 -10  -5 186.782 49.0102   3
   0 -10  -6 62.5444 38.0862   3
   0  10   6-8.62899 43.5670   5
   0 -10  -6 49.6247 46.5125   2
   0  10   7 49.1606 40.1298   5
   0 -10  -7-16.8834 49.7149   2
   0 -10  -7-12.5299 35.4468   3
   0 -10  -8 1593.74 131.477   2
   0  10   8 1675.32 124.659   5
   0 -10  -9 491.680 89.0595   2
   0  10   9 446.619 72.6902   5
   0 -10 -10 142.611 58.1446   2
   0  10  10 298.188 65.0771   5
   0 -10 -11 30.5920 55.1464   2
   0  10  11 32.9003 44.5010   5
   0 -10 -12 85.8134 61.2923   2
   0  10  12 81.5289 42.0333   5
   0 -10 -13 42.4195 50.5590   2
   0  10  13 96.6327 49.4397   5
   0 -10 -14 13.8412 48.3553   2
   0  10  14 77.8294 45.6687   5
   0  10  15 32.2825 42.8980   5
   0  10  16 415.103 77.6127   5
   0 -11  15-34.5125 52.2217   6
   0 -11  14 158.932 63.0926   6
   0 -11  13-39.5480 55.9202   6
   0  11 -13-36.0994 46.7719   1
   0 -11  12 58.7889 49.7223   6
   0  11 -12 18.9312 51.9752   1
   0 -11  11 18.1951 45.0969   6
   0  11 -11 113.844 67.6357   1
   0  11 -10 103.640 55.9460   1
   0 -11  10 224.584 65.9500   6
   0 -11   9 35.9649 41.8366   6
   0  11  -9 58.8633 56.3644   1
   0 -11   8 495.356 83.7678   6
   0  11  -8 441.645 80.7040   1
   0 -11   7 1127.25 107.402   6
   0  11  -7 1242.70 122.143   1
   0  11  -6 3243.85 181.424   1
   0 -11   6 3391.10 180.280   6
   0 -11   5 202.672 64.3137   6
   0  11  -5 190.035 68.5389   1
   0 -11   4 12.0739 48.2031   6
   0  11  -4-55.0928 52.0498   1
   0 -11   3 14.3338 33.0877   2
   0  11  -3 56.7550 44.3387   1
   0  11  -2 1149.39 108.317   1
   0 -11   2 989.294 73.1443   2
   0 -11   1 1167.37 80.0383   2
   0  11  -1 1167.28 106.601   1
   0 -11   0 2461.32 123.019   2
   0  11   0 2558.72 149.457   1
   0 -11   0 2460.54 148.682   3
   0  11   1 32.0175 44.9948   1
   0 -11  -1-10.7067 48.0268   3
   0 -11  -1 98.0748 48.0102   2
   0  11   2 198.131 60.4287   1
   0 -11  -2 202.480 51.9427   3
   0 -11  -2 136.251 48.2394   2
   0  11   3 273.868 68.2221   1
   0 -11  -3 281.203 59.6038   3
   0 -11  -3 275.211 59.1331   2
   0  11   3 202.045 66.5176   5
   0  11   4 1006.73 104.970   1
   0 -11  -4 949.842 86.2149   3
   0  11   4 998.240 104.638   5
   0 -11  -4 1038.01 101.758   2
   0  11   5 124.049 59.5934   5
   0 -11  -5 81.3629 54.2803   2
   0 -11  -5 74.7191 38.9355   3
   0 -11  -6 466.554 57.8771   3
   0 -11  -6 516.316 87.1113   2
   0  11   6 489.627 81.1045   5
   0 -11  -7 402.346 79.3839   2
   0  11   7 292.271 62.3962   5
   0 -11  -8 577.165 91.9010   2
   0  11   8 591.406 82.2961   5
   0  11   9 82.4743 49.0881   5
   0 -11  -9 91.9907 55.7098   2
   0  11  10 470.571 77.7100   5
   0 -11 -10 496.758 96.0476   2
   0  11  11 42.1126 44.0554   5
   0 -11 -11 7.34103 49.2446   2
   0 -11 -12 96.9272 59.9049   2
   0  11  12 72.9103 50.4092   5
   0 -11 -13-51.7464 57.6275   2
   0  11  13 2.15333 38.6960   5
   0  11  14 250.848 62.3357   5
   0  11  15 65.1780 49.8913   5
   0  11  16-13.6811 41.4375   5
   0 -12  14-124.392 65.3657   6
   0 -12  13 158.867 64.6991   6
   0 -12  12 209.483 67.2111   6
   0  12 -12 361.230 92.5494   1
   0 -12  11 108.657 60.8721   6
   0  12 -11 42.6389 53.5168   1
   0  12 -10 3.01502 52.9960   1
   0 -12  10 27.0593 44.0202   6
   0  12  -9 246.846 71.6357   1
   0 -12   9 170.422 58.4005   6
   0 -12   8 34.9915 50.5987   6
   0  12  -8-67.3425 55.2878   1
   0 -12   7 440.269 79.9525   6
   0  12  -7 442.176 86.0869   1
   0  12  -6 997.589 113.412   1
   0 -12   6 958.420 107.301   6
   0 -12   5-1.35615 46.0692   6
   0  12  -5 7.26220 44.9329   1
   0  12  -4 38.7792 52.5280   1
   0 -12   4-8.58319 55.0730   6
   0  12  -3 67.0342 44.6032   1
   0 -12   2 626.274 63.1034   2
   0  12  -2 571.300 80.2710   1
   0 -12   1 1201.24 88.8713   2
   0  12  -1 1002.14 97.1053   1
   0 -12   0 839.228 84.5688   2
   0  12   0 580.013 81.9349   1
   0 -12  -1 515.669 69.3200   2
   0 -12  -1 445.208 76.1633   3
   0  12   1 359.244 65.9043   1
   0  12   2-11.9508 51.9376   1
   0 -12  -2 43.9120 42.1915   2
   0 -12  -2 123.225 51.7717   3
   0 -12  -3-27.4456 48.4680   3
   0  12   3 5.08824 47.5729   1
   0  12   3 42.5216 51.8773   5
   0 -12  -3-25.6643 46.0017   2
   0 -12  -4 1070.87 104.870   2
   0  12   4 1068.39 116.854   5
   0 -12  -4 1090.42 93.0517   3
   0  12   4 1074.25 112.937   1
   0 -12  -5 880.628 97.0286   2
   0  12   5 774.027 100.857   5
   0 -12  -6 23.3116 46.6601   2
   0  12   6-29.3564 47.0110   5
   0 -12  -7 125.406 60.2106   2
   0  12   7 180.024 60.0755   5
   0 -12  -8 87.6060 51.4091   2
   0  12   8 89.2027 53.9994   5
   0  12   9 119.450 52.4683   5
   0 -12  -9 44.9861 51.6873   2
   0  12  10 51.0038 40.9155   5
   0 -12 -10 101.877 64.0262   2
   0 -12 -11 193.538 72.0227   2
   0  12  11 131.458 55.1206   5
   0  12  12 302.606 67.9129   5
   0 -12 -12 447.718 100.366   2
   0  12  13 4.53187 37.2181   5
   0  12  14 41.6263 46.0549   5
   0  12  15 69.0679 48.1574   5
   0 -13  12 87.7627 49.3023   6
   0 -13  11 172.660 65.9721   6
   0  13 -11 83.6023 62.0274   1
   0  13 -10-13.3403 51.8354   1
   0 -13  10 8.18224 46.7451   6
   0 -13   9 1.93518 50.8416   6
   0  13  -9 60.0015 62.1169   1
   0 -13   8 133.684 54.2464   6
   0  13  -8 181.653 64.7101   1
   0  13  -7 212.536 68.9203   1
   0 -13   7 222.570 70.6637   6
   0  13  -6 35.7396 57.1565   1
   0 -13   6 63.5518 51.5459   6
   0  13  -5 295.821 72.5721   1
   0 -13   5 287.861 69.7446   6
   0 -13   4 286.431 75.3473   6
   0  13  -4 199.077 61.5376   1
   0  13  -3 811.059 106.392   1
   0  13  -2 80.0874 51.4808   1
   0  13  -1 135.098 58.5124   1
   0  13   0 184.046 66.5012   1
   0 -13   0 213.315 53.2509   2
   0 -13  -1 162.114 52.9157   2
   0  13   1 17.8240 55.6961   1
   0 -13  -2 30.5605 49.3407   2
   0  13   2-12.1775 51.4644   5
   0  13   2-141.606 80.2473   1
   0  13   3 586.578 93.9330   1
   0  13   3 499.391 87.3270   5
   0 -13  -3 445.876 74.2940   2
   0  13   4 17.2825 50.0558   5
   0 -13  -4-87.9203 63.0327   2
   0  13   4 9.87214 50.3484   1
   0 -13  -5 1018.09 112.544   2
   0  13   5 1092.88 118.246   5
   0 -13  -6 159.801 61.4970   2
   0  13   6 106.235 56.9394   5
   0 -13  -7 181.288 73.0911   2
   0  13   7 4.94780 43.1172   5
   0  13   8-100.861 61.1357   5
   0 -13  -8-22.8451 56.0793   2
   0 -13  -9 308.587 78.1437   2
   0  13   9 453.543 80.8076   5
   0 -13 -10 47.0543 52.2101   2
   0  13  10-8.87255 45.8833   5
   0  13  11 14.8330 44.2535   5
   0 -13 -11 31.7565 55.2280   2
   0  13  12 7.22882 43.3827   5
   0  13  13 147.661 57.5429   5
   0 -14  11 245.923 77.7349   6
   0 -14  10-4.88967 45.7970   6
   0  14  -9 162.479 66.4673   1
   0 -14   9 189.969 69.2253   6
   0  14  -8 3.83856 50.7936   1
   0 -14   8-27.1597 47.7657   6
   0  14  -7 29.5925 51.9288   1
   0 -14   7 37.3097 51.7914   6
   0 -14   6 580.789 95.9975   6
   0  14  -6 431.567 84.2767   1
   0  14  -5 128.732 63.8111   1
   0 -14   5-1.06570 51.9794   6
   0  14  -4 918.415 112.825   1
   0 -14   4 933.155 111.998   6
   0  14  -3 31.7726 46.7544   1
   0  14  -2 3.56221 47.1968   1
   0  14  -1-44.1342 54.4918   1
   0  14   0 417.275 78.0614   1
   0 -14  -1-4.47783 39.6521   2
   0  14   1-49.2769 48.0848   1
   0 -14  -2 319.930 68.7022   2
   0  14   2 147.260 60.0105   1
   0  14   2 169.612 70.1072   5
   0  14   3 85.0919 53.2460   5
   0 -14  -3 132.873 59.2744   2
   0  14   4 846.445 115.258   5
   0 -14  -4 690.469 94.0462   2
   0 -14  -5 22.1831 47.2335   2
   0  14   5-70.1221 58.3197   5
   0  14   6 491.428 88.4191   5
   0 -14  -6 486.863 88.0343   2
   0  14   7 64.8640 57.1094   5
   0 -14  -7 60.9893 64.0261   2
   0 -14  -8 25.4225 55.6670   2
   0  14   8 59.7533 45.5841   5
   0  14   9 104.389 51.1407   5
   0 -14  -9 36.0193 58.0628   2
   0  14  10 104.859 58.9250   5
   0 -14 -10 61.7096 60.2146   2
   0  14  11-32.7070 46.5078   5
   0 -15   9 135.767 62.6035   6
   0 -15   8 94.4734 61.3159   6
   0  15  -7-13.2818 53.3431   1
   0 -15   7 5.51992 47.0671   6
   0 -15   6 4.43846 55.0042   6
   0  15  -6-79.7101 59.3009   1
   0 -15   5 16.8555 47.8899   6
   0  15  -5 45.8060 58.1819   1
   0  15  -4 287.802 81.0569   1
   0 -15   4 91.0457 57.0646   6
   0  15  -3 147.662 66.2138   1
   0  15  -2 62.5436 61.3683   1
   0  15  -1-59.2643 57.0070   1
   0  15   0 294.329 70.2928   1
   0  15   1-114.302 68.5165   1
   0  15   2-77.1939 67.5752   5
   0  15   2-36.3625 58.9396   1
   0  15   3 30.5600 46.5506   1
   0 -15  -3-5.52650 49.0152   2
   0 -15  -4 379.098 80.5464   2
   0  15   4 384.254 83.0994   5
   0 -15  -5-82.1756 57.4814   2
   0  15   5 15.4625 47.3242   5
   0 -15  -6 100.499 55.6330   2
   0  15   6 53.1356 46.4366   5
   0 -15  -7 146.573 70.6043   2
   0  15   7 84.9522 58.7641   5
   0 -15  -8 37.7728 53.8461   2
   0  15   8-5.25086 46.4382   5
   0  15   9-65.7281 55.1788   5
   0 -16   5-32.3793 49.8079   6
   0 -16   4 100.597 67.3505   6
   0  16  -3-29.9268 54.8357   1
   0 -16   3-117.175 62.3758   6
   0  16  -2 108.686 49.5487   1
   0  16  -1-28.9180 63.0229   1
   0  16   0 184.045 69.2112   1
   0  16   1 5.23346 52.2180   1
   0  16   1 72.2503 69.0043   5
   0  16   2 14.1535 50.8865   1
   0  16   2 83.1932 74.9404   5
   0  16   3 57.4038 51.1146   1
   0  16   3-77.5632 68.2498   5
   0  16   4-45.3268 60.9974   5
   0 -16  -6-44.9083 52.4390   2
   0 -16  -7 111.237 61.9346   2
   1 -16  -6 195.688 80.3729   2
  -1  16   3 47.6898 59.8684   5
  -1  16   2-26.0241 54.5269   5
  -1  16   1 38.3610 67.9358   5
  -1  15   9 71.5751 52.9753   5
  -1  15   8 62.1926 52.6590   5
   1 -15  -8 105.687 67.2302   2
  -1  15   7 50.9741 46.1736   5
   1 -15  -7 64.9647 64.0210   2
   1 -15  -6 112.321 56.4299   2
  -1  15   6 96.0036 57.1854   5
   1 -15  -5 86.1481 62.6930   2
  -1  15   5-9.83498 59.9920   5
  -1  15   4 104.979 67.0432   5
   1 -15  -4 62.9299 61.8097   2
  -1  15   3 115.851 57.6721   1
  -1  15   3 110.034 63.0404   5
  -1  15   2 338.553 91.0882   5
  -1  15   2 450.036 93.6453   1
  -1  15   1 189.746 72.8871   1
  -1  15   0 92.4886 70.2131   1
  -1  15  -1 100.384 62.9228   1
  -1  15  -2 104.927 53.9681   1
  -1  15  -3-21.4477 51.9158   1
  -1  15  -4 127.292 63.9278   1
   1 -15   4 12.5133 52.4202   6
   1 -15   5 129.716 61.7158   6
  -1  15  -5 186.525 70.4063   1
   1 -15   6 140.040 74.6027   6
   1 -15   7 52.0706 56.1920   6
  -1  14  11 66.1854 46.9989   5
  -1  14  10 77.8450 53.1502   5
  -1  14   9 26.5734 46.7790   5
   1 -14  -9 61.6448 64.6142   2
  -1  14   8-71.6459 54.9903   5
   1 -14  -8 40.5123 60.1831   2
   1 -14  -7 103.065 57.5601   2
  -1  14   7 204.451 70.1853   5
  -1  14   6 155.138 60.0683   5
   1 -14  -6 197.961 69.4562   2
   1 -14  -5 148.203 66.5892   2
  -1  14   5 222.746 68.8134   5
   1 -14  -4 108.222 63.9291   2
  -1  14   4-19.9162 49.7677   5
  -1  14   3 282.314 73.1465   5
   1 -14  -3 253.748 66.6598   2
  -1  14   3 300.037 76.7622   1
  -1  14   2 655.427 103.737   1
   1 -14  -2 476.254 74.7210   2
  -1  14   2 719.775 109.033   5
  -1  14   1 110.520 54.1370   1
  -1  14   0 456.698 89.2374   1
  -1  14  -1 66.1281 58.4386   1
  -1  14  -2 375.847 84.6692   1
  -1  14  -3 321.655 78.3046   1
   1 -14   4 12.2252 56.4382   6
  -1  14  -4-21.5736 52.3051   1
   1 -14   5 143.868 65.8349   6
  -1  14  -5 100.387 60.9429   1
   1 -14   6 348.519 71.4511   6
  -1  14  -6 382.778 67.0777   1
   1 -14   7 114.160 60.1183   6
  -1  14  -7 53.7414 60.9505   1
  -1  14  -8 165.303 69.4714   1
   1 -14   8 242.490 72.1163   6
   1 -14   9 65.3667 61.2271   6
  -1  13  12 12.6719 43.1538   5
  -1  13  11 65.6567 44.6528   5
   1 -13 -10 320.760 87.1615   2
  -1  13  10 207.431 61.7957   5
   1 -13  -9 36.2340 54.0206   2
  -1  13   9-16.7528 42.0212   5
   1 -13  -8 91.4202 65.0701   2
  -1  13   8-3.60161 46.7001   5
  -1  13   7 215.156 60.3026   5
   1 -13  -7 226.115 68.8951   2
  -1  13   6 138.514 53.5638   5
   1 -13  -6 143.296 65.7647   2
  -1  13   5 100.097 48.6323   5
   1 -13  -5 96.6010 48.1009   2
   1 -13  -4 20.7520 53.4146   2
  -1  13   4 138.805 60.4209   5
  -1  13   3 799.300 104.986   5
   1 -13  -3 875.806 101.225   2
  -1  13   3 767.492 105.583   1
  -1  13   2-30.1752 57.4668   1
   1 -13  -2 33.9454 44.2654   2
   1 -13  -1 787.813 91.2097   2
  -1  13   1 837.252 107.599   1
  -1  13   0 53.1685 48.9978   1
   1 -13   0 38.3892 43.1204   2
  -1  13  -1 750.765 101.928   1
  -1  13  -2 235.128 70.7990   1
  -1  13  -3 486.194 86.0647   1
  -1  13  -4 37.3224 48.7056   1
   1 -13   4 70.4270 56.7367   6
   1 -13   5 573.492 95.4807   6
  -1  13  -5 495.086 88.2726   1
   1 -13   6-52.4876 50.9161   6
  -1  13  -6-11.1600 49.5770   1
   1 -13   7 803.314 109.172   6
  -1  13  -7 575.123 92.0424   1
  -1  13  -8 65.5372 57.0047   1
   1 -13   8 118.145 51.5214   6
  -1  13  -9 122.770 66.9786   1
   1 -13   9 38.0022 51.7549   6
  -1  13 -10 59.8991 55.2755   1
   1 -13  10 30.3834 54.6859   6
   1 -13  11 123.607 63.0451   6
  -1  12  13 61.9061 48.7642   5
   1 -12 -12-142.521 76.3661   2
  -1  12  12-54.2858 45.4511   5
  -1  12  11 408.269 77.4534   5
   1 -12 -11 292.113 79.5848   2
   1 -12 -10-39.2471 56.8464   2
  -1  12  10 105.702 54.4745   5
   1 -12  -9 633.535 105.249   2
  -1  12   9 420.077 75.1207   5
   1 -12  -8 84.0110 58.6608   2
  -1  12   8 117.180 53.9141   5
  -1  12   7 134.197 54.9200   5
   1 -12  -7 170.141 68.8428   2
  -1  12   6 437.777 75.7271   5
   1 -12  -6 377.394 79.0717   2
  -1  12   5 122.225 52.1456   5
   1 -12  -5 157.956 55.0148   2
   1 -12  -4 671.607 92.2946   2
  -1  12   4 644.250 92.3369   5
  -1  12   4 647.412 96.0764   1
  -1  12   3 151.093 61.0326   5
   1 -12  -3 140.939 48.4040   2
  -1  12   3 176.634 62.7299   1
   1 -12  -2 1671.71 121.658   2
  -1  12   2 1648.76 138.427   1
   1 -12  -1-3.65706 44.8951   2
  -1  12   1-16.7084 49.3756   1
   1 -12   0 81.6982 47.0409   2
  -1  12   0 11.7914 54.6364   1
  -1  12  -1 1262.97 121.980   1
   1 -12   1 1032.10 86.2292   2
  -1  12  -2 658.740 94.1925   1
  -1  12  -3 23.1150 46.9545   1
   1 -12   4 1093.09 113.527   6
  -1  12  -4 1071.77 110.597   1
   1 -12   5 300.026 75.1915   6
  -1  12  -5 258.780 63.6669   1
  -1  12  -6 88.7149 52.7293   1
   1 -12   6 113.954 60.4678   6
   1 -12   7 93.8170 54.6559   6
  -1  12  -7 135.388 55.8414   1
   1 -12   8 82.8238 49.1600   6
  -1  12  -8 25.3908 46.0891   1
   1 -12   9 56.4434 45.0767   6
  -1  12  -9 117.028 59.1028   1
  -1  12 -10 490.344 93.5046   1
   1 -12  10 492.170 92.8081   6
   1 -12  11-39.9287 54.5491   6
  -1  12 -11-55.4973 61.4026   1
   1 -12  12 16.3881 46.3177   6
  -1  12 -12-13.8354 55.9683   1
   1 -12  13 91.7204 58.7484   6
  -1  11  14 90.4364 50.4555   5
   1 -11 -13 66.4548 54.7027   2
  -1  11  13 14.4258 41.3933   5
   1 -11 -12 151.496 68.3869   2
  -1  11  12 173.564 56.7529   5
  -1  11  11-31.3856 37.4731   5
   1 -11 -11-23.2601 60.0958   2
  -1  11  10 1160.04 113.197   5
   1 -11 -10 1195.42 132.292   2
   1 -11  -9 308.274 75.6455   2
  -1  11   9 281.253 64.0994   5
  -1  11   8 254.616 63.2320   5
   1 -11  -8 237.249 72.8983   2
  -1  11   7-2.33330 39.5008   5
   1 -11  -7 3.83188 50.9584   2
  -1  11   6 693.574 87.5056   5
   1 -11  -6 618.893 85.2406   2
   1 -11  -5-6.74934 47.7464   2
  -1  11   5 43.8584 44.9560   5
  -1  11   4 1018.68 106.340   5
  -1  11   4 888.796 102.430   1
   1 -11  -4 919.639 100.639   2
  -1  11   3 35.0054 56.4310   1
   1 -11  -3-12.7243 50.8944   2
  -1  11   3-68.1041 57.8953   5
   1 -11  -2 558.481 74.1707   2
  -1  11   2 470.639 76.9537   1
  -1  11   1-15.0220 54.3519   1
   1 -11  -1-3.60271 40.4211   2
  -1  11   0 1761.74 132.196   1
   1 -11   0 1675.73 105.896   2
   1 -11   1 66.5211 40.6174   2
  -1  11  -1 38.5176 47.1430   1
   1 -11   2 2579.18 119.557   2
  -1  11  -2 2554.38 155.646   1
  -1  11  -3 1057.77 107.700   1
   1 -11   3 1094.42 74.7028   2
  -1  11  -4 202.176 69.2967   1
   1 -11   5-80.9430 59.4334   6
  -1  11  -5 50.0974 51.9648   1
   1 -11   6 399.750 76.7339   6
  -1  11  -6 358.496 73.7253   1
  -1  11  -7 33.7276 52.3011   1
   1 -11   7-59.0634 57.0780   6
   1 -11   8 839.197 104.468   6
  -1  11  -8 613.438 90.6908   1
   1 -11   9 57.4222 48.5404   6
  -1  11  -9 89.9502 56.0160   1
  -1  11 -10 427.367 83.2479   1
   1 -11  10 449.608 84.1761   6
   1 -11  11 42.0215 47.3852   6
  -1  11 -11 20.1631 49.8712   1
   1 -11  12 21.1350 43.8608   6
  -1  11 -12 226.255 71.8178   1
   1 -11  13 34.4386 43.6808   6
  -1  11 -13 25.3142 51.8143   1
   1 -11  14 311.280 76.5577   6
  -1  10  15 31.2732 38.3759   5
   1 -10 -14 364.950 85.3027   2
  -1  10  14 377.159 70.6673   5
  -1  10  13 92.8098 47.8924   5
   1 -10 -13 131.394 70.2638   2
   1 -10 -12 291.609 75.4130   2
  -1  10  12 220.493 55.8345   5
   1 -10 -11 529.554 90.8702   2
  -1  10  11 478.520 70.3225   5
  -1  10  10 314.328 58.9796   5
   1 -10 -10 483.689 85.2220   2
   1 -10  -9 290.553 73.9811   2
  -1  10   9 414.727 71.2246   5
  -1  10   8 432.513 70.8792   5
   1 -10  -8 436.040 80.9317   2
  -1  10   7 92.1840 44.4664   5
   1 -10  -7 112.218 52.8517   2
   1 -10  -6 1567.77 126.599   2
  -1  10   6 1320.53 108.903   5
  -1  10   5 689.431 84.2327   5
   1 -10  -5 622.382 82.5687   2
  -1  10   4 523.047 79.6260   1
  -1  10   4 566.944 80.7457   5
   1 -10  -4 560.118 77.7477   2
   1 -10  -3-26.8093 48.4125   2
  -1  10   3 30.2607 43.5766   1
  -1  10   3-0.08046 46.0256   5
   1 -10  -2 210.724 34.8595   8
   1 -10  -2 387.197 64.7649   2
  -1  10   2 433.709 69.6898   1
  -1  10   1 630.690 81.6286   1
   1 -10  -1 681.720 48.7265   8
   1 -10  -1 556.395 67.2368   2
   1 -10   0 957.082 47.8181   8
   1 -10   0 1099.46 82.4014   2
  -1  10   0 1159.38 101.153   1
  -1  10  -1 515.206 60.7298   1
   1 -10   1 672.526 35.4661   8
   1 -10   1 744.392 68.0545   2
   1 -10   2 34.0423 33.8158   2
  -1  10  -2-147.234 69.0553   1
  -1  10  -3 1346.75 112.590   1
   1 -10   3 1394.68 78.6033   2
   1 -10   4 1743.50 75.9751   2
  -1  10  -4 1870.14 135.990   1
   1 -10   5 1673.17 125.385   6
  -1  10  -5 1714.55 129.855   1
  -1  10  -6 1536.40 123.962   1
   1 -10   6 1524.57 124.702   6
  -1  10  -7 103.862 63.0153   1
   1 -10   7 66.7228 55.9870   6
   1 -10   8 351.290 65.1048   6
  -1  10  -8 444.786 86.9404   1
   1 -10   9 1502.71 129.986   6
  -1  10  -9 1567.75 140.690   1
   1 -10  10 122.427 60.3579   6
  -1  10 -10 49.6677 53.2191   1
  -1  10 -11 863.569 117.156   1
   1 -10  11 345.237 72.2364   6
   1 -10  12 150.301 56.9634   6
  -1  10 -12 387.995 84.4435   1
   1 -10  13 100.891 60.7239   6
  -1  10 -13 17.7000 51.5176   1
  -1  10 -14 244.275 83.1664   1
   1 -10  14 275.173 77.7241   6
   1 -10  15 160.480 63.5238   6
  -1   9  16-1.22204 38.5311   5
  -1   9  15 376.580 69.3475   5
   1  -9 -15 371.608 86.9962   2
   1  -9 -14 154.153 71.2406   2
  -1   9  14 21.4807 37.0240   5
  -1   9  13 427.133 70.1434   5
   1  -9 -13 474.750 92.6107   2
   1  -9 -12-85.1822 60.7848   2
  -1   9  12 3.06742 35.0501   5
  -1   9  11 929.063 91.6357   5
   1  -9 -11 864.604 108.063   2
   1  -9 -10-40.1847 56.4379   2
  -1   9  10-2.75632 38.3497   5
  -1   9   9 740.630 83.2171   5
   1  -9  -9 814.576 102.885   2
  -1   9   8 37.9593 39.8136   5
   1  -9  -8 78.2683 57.5414   2
  -1   9   7 1677.88 114.473   5
   1  -9  -7 1791.07 133.277   2
   1  -9  -7 1299.04 58.8795   3
   1  -9  -6 132.835 68.8835   2
  -1   9   6 103.362 45.2870   5
   1  -9  -6 110.411 30.1525   3
  -1   9   5 789.774 53.7247   3
  -1   9   5 895.923 89.2551   5
   1  -9  -5 842.228 86.4348   2
   1  -9  -5 933.365 62.2932   3
   1  -9  -4 149.389 49.3017   2
  -1   9   4 180.374 39.0520   3
  -1   9   4 215.187 59.1306   1
  -1   9   4 218.372 58.5409   5
   1  -9  -4 141.304 36.7079   3
   1  -9  -3 2072.43 101.876   3
   1  -9  -3 1753.11 84.9258   8
  -1   9   3 2178.44 131.752   1
  -1   9   3 2110.22 103.359   3
   1  -9  -3 2269.87 128.330   2
   1  -9  -2 426.400 57.1050   2
  -1   9   2 399.030 65.0169   1
   1  -9  -2 133.288 30.1373   8
   1  -9  -1 454.865 58.6071   2
  -1   9   1 449.810 66.3205   1
   1  -9  -1 720.724 46.3675   8
  -1   9   0-17.2459 38.8113   1
   1  -9   0-3.47500 30.3965   2
   1  -9   0 1.14494 19.4353   8
  -1   9  -1 660.375 74.9154   1
   1  -9   1 648.789 59.8624   2
  -1   9  -2 49.8652 40.6493   1
   1  -9   2 28.3057 31.3135   2
   1  -9   2 50.1185 12.3816   8
  -1   9  -3 1631.95 113.821   1
   1  -9   3 1584.99 74.8279   2
   1  -9   4 304.063 23.5046   8
   1  -9   4 587.842 45.0628   2
  -1   9  -4 572.461 76.9066   1
   1  -9   5 1127.24 48.9142   8
  -1   9  -5 1434.22 113.650   1
   1  -9   5 1510.01 114.528   6
   1  -9   5 1184.90 45.7223   2
   1  -9   6 469.970 72.1802   6
  -1   9  -6 407.286 70.6968   1
   1  -9   6 401.067 37.5881   8
   1  -9   7 1654.02 74.7101   8
   1  -9   7 2334.70 146.984   6
  -1   9  -7 2366.35 152.583   1
  -1   9  -8 45.4716 53.6617   1
   1  -9   8 139.401 51.1890   6
   1  -9   8 77.2297 43.9793   8
   1  -9   9 271.279 67.1014   8
   1  -9   9 630.484 83.7500   6
  -1   9 -10 155.061 66.0191   1
   1  -9  10 128.618 57.6051   6
   1  -9  11 206.267 62.1696   6
  -1   9 -11 274.055 67.7102   1
   1  -9  12 122.169 50.1958   6
  -1   9 -12 93.6718 53.4939   1
   1  -9  13 260.514 68.4252   6
  -1   9 -13 349.037 83.0367   1
  -1   9 -14 92.7046 57.0823   1
   1  -9  14 97.3383 46.1019   6
   1  -9  15 191.577 69.8639   6
  -1   9 -15 153.540 68.0064   1
   1  -9  16-35.3337 51.4562   6
  -1   8  16 181.857 56.0379   5
   1  -8 -16 83.1309 55.6242   2
  -1   8  15 31.1198 34.2452   5
   1  -8 -15 86.8417 49.7171   2
  -1   8  14 34.9867 35.0620   5
   1  -8 -14 67.5051 54.1062   2
   1  -8 -13 66.8927 55.9779   2
  -1   8  13 53.4322 37.6839   5
  -1   8  12 856.548 87.7953   5
   1  -8 -12 953.426 112.631   2
   1  -8 -11 0.43948 50.2061   2
  -1   8  11 15.1657 34.4144   5
  -1   8  10 14.5334 35.2322   5
   1  -8 -10-24.5223 46.6913   2
   1  -8  -9 22.4436 47.7835   2
  -1   8   9-61.2589 41.8942   5
   1  -8  -8 150.860 20.2797   3
  -1   8   8 240.514 52.4612   5
   1  -8  -8 218.444 58.3856   2
   1  -8  -7 857.298 45.2416   3
   1  -8  -7 1052.94 100.066   2
  -1   8   7 1052.99 86.5947   5
  -1   8   6 154.903 48.3258   5
   1  -8  -6 93.8233 24.4218   3
   1  -8  -6 111.890 46.1491   2
  -1   8   6 115.451 20.6675   3
   1  -8  -5 48.7894 27.7501   3
   1  -8  -5 63.5321 37.9689   2
  -1   8   5 26.5256 18.4058   3
  -1   8   5 53.1776 35.4247   5
  -1   8   4 139.017 29.5601   3
  -1   8   4 128.143 45.0927   1
   1  -8  -4 158.584 35.9270   3
   1  -8  -4 162.894 49.7287   2
  -1   8   4 154.506 46.3972   5
   1  -8  -3 322.576 52.7638   2
  -1   8   3 445.229 49.2487   3
   1  -8  -3 321.534 41.6900   3
   1  -8  -3 268.833 36.3763   8
  -1   8   3 375.007 59.7533   1
  -1   8   2 221.095 41.4165   3
   1  -8  -2 201.527 38.1221   2
  -1   8   2 225.083 47.3354   1
   1  -8  -2 156.657 27.8812   8
   1  -8  -2 208.014 36.2067   3
  -1   8   1 822.995 78.7020   1
   1  -8  -1 834.417 52.7202   8
   1  -8  -1 797.165 66.8880   2
  -1   8   0 2772.23 135.161   1
   1  -8   0 2672.35 110.135   2
   1  -8   1 6191.71 155.253   2
  -1   8  -1 6458.91 205.227   1
   1  -8   2 507.548 45.4262   2
  -1   8  -2 521.361 65.4577   1
   1  -8   2 410.924 23.6913   8
  -1   8  -3 97.8829 41.2323   1
   1  -8   3 101.919 14.2314   8
   1  -8   3 122.017 24.6884   2
   1  -8   4 2293.13 60.3277   8
  -1   8  -4 2545.48 135.920   1
   1  -8   4 2551.48 75.3609   2
   1  -8   4 2597.22 137.345   6
   1  -8   5 89.5998 19.5825   8
  -1   8  -5 81.6776 37.2599   1
   1  -8   5 75.3915 13.4826   2
   1  -8   5 139.446 50.9033   6
   1  -8   6 1686.04 70.5807   8
   1  -8   6 1881.49 122.818   6
  -1   8  -6 1880.72 128.229   1
  -1   8  -7 648.742 82.4218   1
   1  -8   7 376.731 42.6247   8
   1  -8   7 672.856 80.6124   6
  -1   8  -8 2354.78 147.352   1
   1  -8   8 2321.42 102.150   8
   1  -8   8 2529.75 147.775   6
   1  -8   9 202.748 54.7040   8
   1  -8   9 236.857 59.8469   6
  -1   8  -9 209.589 62.2628   1
   1  -8  10 875.539 97.2092   6
  -1   8 -10 841.422 96.4780   1
  -1   8 -11 824.225 102.011   1
   1  -8  11 788.549 92.4568   6
   1  -8  12 870.083 105.115   6
  -1   8 -12 930.070 108.212   1
  -1   8 -13 43.6446 47.5815   1
   1  -8  13 41.7364 47.0984   6
  -1   8 -14 198.004 69.1700   1
   1  -8  14 49.4934 42.5998   6
  -1   8 -15 52.9553 53.1655   1
   1  -8  15 31.5654 41.0564   6
  -1   8 -16 151.134 63.7645   1
   1  -8  16 38.1951 44.4108   6
   1  -8  17-22.1271 43.7859   6
  -1   7  17 130.849 42.6974   5
  -1   7  17-19.6049 114.679   8
   1  -7 -17 132.983 65.8007   2
   1  -7 -16 288.253 77.5232   2
  -1   7  16 253.151 59.3173   5
   1  -7 -15 12.6061 51.8930   2
  -1   7  15 33.8149 40.6001   5
  -1   7  14 262.869 54.3367   5
   1  -7 -14 247.349 68.0333   2
  -1   7  13 441.153 64.4751   5
   1  -7 -13 364.238 74.6615   2
  -1   7  12 79.9776 40.0581   5
   1  -7 -12 92.6144 57.0682   2
  -1   7  11 237.530 52.0120   5
   1  -7 -11 185.336 49.4174   2
   1  -7 -10 74.2329 49.4258   2
  -1   7  10 109.582 41.1022   5
   1  -7  -9 31.5748 13.1073   3
   1  -7  -9 87.9131 56.1365   2
  -1   7   9 56.0102 34.5736   5
  -1   7   8 221.624 17.5081   4
   1  -7  -8 295.472 63.1069   2
   1  -7  -8 287.626 24.1732   3
  -1   7   8 378.951 56.5380   5
  -1   7   7-6.24096 31.0851   5
   1  -7  -7 16.5270 39.1872   2
   1  -7  -7 10.1426 14.8459   3
  -1   7   6 916.958 39.2062   3
   1  -7  -6 992.464 87.7964   2
  -1   7   6 1035.80 79.2091   5
   1  -7  -6 897.896 47.0707   3
   1  -7  -5 522.860 65.0464   2
  -1   7   5 601.676 63.6761   5
  -1   7   5 531.059 33.9144   3
   1  -7  -5 553.162 40.8436   3
   1  -7  -4 27.4844 22.7658   3
  -1   7   4-52.1562 41.0157   5
   1  -7  -4-2.54275 24.5734   8
   1  -7  -4-58.3807 41.7070   2
  -1   7   4-32.8767 23.1225   3
  -1   7   3 202.332 45.9900   1
   1  -7  -3 137.430 28.8770   8
   1  -7  -3 191.347 31.8547   3
  -1   7   3 230.547 37.8426   3
   1  -7  -3 177.701 36.5558   2
  -1   7   2 913.446 78.3779   1
   1  -7  -2 917.305 70.0279   2
   1  -7  -2 532.720 42.7351   8
  -1   7   2 843.813 62.3869   3
   1  -7  -2 768.870 58.2324   3
   1  -7  -1 115.911 32.1014   2
   1  -7  -1 114.998 32.6653   3
  -1   7   1 92.3232 36.6200   1
  -1   7   1 114.119 33.6564   3
   1  -7  -1 156.668 29.9502   8
  -1   7   0 158.381 43.0435   1
  -1   7   0 222.785 31.7053   2
   1  -7   0 153.613 35.0219   2
  -1   7   0 189.409 43.0443   3
  -1   7  -1-50.1651 42.1518   1
   1  -7   1-55.7818 31.4688   2
  -1   7  -2 336.785 48.8277   1
   1  -7   2 276.206 19.5183   8
   1  -7   2 357.539 37.5260   2
  -1   7  -3 385.161 54.4740   1
   1  -7   3 409.973 35.5510   2
   1  -7   3 290.970 20.8011   8
   1  -7   4 100.962 38.9464   6
   1  -7   4 66.0076 16.4439   2
  -1   7  -4 76.1134 34.1725   1
   1  -7   4 44.6357 13.7268   8
  -1   7  -5 305.018 54.8960   1
   1  -7   5 358.796 31.6011   8
   1  -7   5 309.593 49.4635   6
   1  -7   6 1364.33 102.542   6
  -1   7  -6 1284.49 98.5606   1
   1  -7   6 1399.36 65.0760   8
  -1   7  -7 35.5988 37.2867   1
   1  -7   7 31.6155 24.7349   8
   1  -7   7 56.9773 42.8546   6
  -1   7  -8 1303.22 108.829   1
   1  -7   8 1340.94 105.955   6
   1  -7   8 1216.64 76.7219   8
   1  -7   9 149.317 45.7137   8
  -1   7  -9 227.195 56.2406   1
   1  -7   9 208.991 58.0973   6
  -1   7 -10 63.7478 47.0566   1
   1  -7  10-22.6837 46.4701   8
   1  -7  10 98.1207 52.1609   6
   1  -7  11 304.525 69.0714   6
  -1   7 -11 110.855 46.5057   1
   1  -7  12 208.170 56.5291   6
  -1   7 -12 167.634 56.8940   1
   1  -7  13-19.8569 47.8741   6
  -1   7 -13-7.59098 46.2237   1
   1  -7  14 336.749 69.4055   6
  -1   7 -14 363.237 76.0050   1
  -1   7 -15 50.5773 46.9353   1
   1  -7  15 55.3962 46.0369   6
   1  -7  16 144.125 54.3010   6
  -1   7 -16 151.258 62.2452   1
  -1   7 -17 207.710 74.1557   1
   1  -7  17 150.043 60.4413   6
   1  -6 -18-38.3945 54.1018   2
  -1   6  17 75.5697 39.5492   5
   1  -6 -17 69.7149 57.2092   2
  -1   6  16 36.2309 42.2551   5
   1  -6 -16 62.6081 62.2397   2
  -1   6  15 406.690 65.4424   5
   1  -6 -15 492.455 86.0866   2
  -1   6  14 51.3216 42.1591   5
   1  -6 -14 36.3923 58.6596   2
   1  -6 -13 2162.00 153.638   2
  -1   6  13 2189.73 129.679   5
  -1   6  12 246.205 50.9424   5
   1  -6 -12 235.013 60.1927   2
   1  -6 -11 595.537 82.2836   2
  -1   6  11 624.817 69.8589   5
   1  -6 -10 2815.34 156.407   2
   1  -6 -10 2343.81 69.4731   3
  -1   6  10 2724.07 129.152   5
   1  -6  -9 6844.01 232.712   2
   1  -6  -9 5642.46 99.5327   3
  -1   6   9 6673.03 194.230   5
  -1   6   8 95.8428 36.6444   5
   1  -6  -8 32.2515 40.9075   2
   1  -6  -8 48.2092 15.6556   3
   1  -6  -7 1466.43 48.2360   3
   1  -6  -7 1686.84 111.480   2
  -1   6   7 1751.93 96.4636   5
  -1   6   7 1340.99 40.3722   4
   1  -6  -6-15.4934 17.8851   3
  -1   6   6-30.0359 32.2450   5
   1  -6  -6-48.4413 38.8130   2
   1  -6  -5 3535.18 142.209   2
   1  -6  -5 2999.98 75.6484   3
  -1   6   5 3200.85 123.308   5
  -1   6   5 3136.12 66.5335   3
  -1   6   4 405.685 54.4244   5
   1  -6  -4 395.130 36.5294   3
   1  -6  -4 442.450 44.4147   8
  -1   6   4 300.016 28.2821   3
   1  -6  -4 307.910 50.4856   2
   1  -6  -3 41.9213 35.8215   2
  -1   6   3-18.9661 28.1608   3
  -1   6   3 76.2681 43.6880   1
   1  -6  -3 67.6908 27.1764   3
   1  -6  -3 149.551 30.5923   8
  -1   6   3 58.2801 38.9243   5
  -1   6   2 383.869 42.0813   3
   1  -6  -2 557.456 46.4406   8
  -1   6   2 327.163 50.5147   1
   1  -6  -2 365.603 52.6747   2
   1  -6  -2 586.004 52.7638   3
   1  -6  -1 9774.38 179.782   8
  -1   6   1 11468.9 239.058   1
   1  -6  -1 11922.5 200.138   3
  -1   6   1 11370.9 199.457   2
  -1   6   1 11506.9 201.617   3
   1  -6  -1 11440.4 207.294   2
  -1   6   0 3948.51 110.060   2
  -1   6   0 3903.60 128.522   3
   1  -6   0 3966.74 114.336   2
  -1   6   0 3890.90 142.709   1
  -1   6  -1 13153.9 182.911   2
  -1   6  -1 13206.3 239.954   3
  -1   6  -1 13886.2 254.676   1
   1  -6   1 13068.5 190.680   2
   1  -6   2 150.482 30.6708   2
   1  -6   2 197.199 18.2738   8
  -1   6  -2 179.992 45.1390   1
  -1   6  -2 148.551 23.9896   2
  -1   6  -3 15281.7 268.988   1
   1  -6   3 13298.9 123.336   8
   1  -6   3 14162.8 162.486   2
  -1   6  -4 941.680 88.0177   1
   1  -6   4 536.860 29.6859   2
   1  -6   4 697.561 36.2336   8
   1  -6   4 716.075 68.9762   6
   1  -6   5 2271.32 114.543   6
   1  -6   5 2278.33 72.8234   8
  -1   6  -5 2153.48 108.725   1
   1  -6   6 5126.25 177.181   6
  -1   6  -6 5167.83 181.655   1
   1  -6   6 4794.20 119.486   8
   1  -6   7 843.489 81.2930   6
   1  -6   7 870.915 59.9413   8
  -1   6  -7 800.421 78.4642   1
   1  -6   8 65.1420 38.3583   6
   1  -6   8 28.1966 27.7555   8
  -1   6  -8 59.0070 42.2929   1
  -1   6  -9 1579.30 114.639   1
   1  -6   9 1598.13 101.307   8
   1  -6   9 1633.21 114.151   6
   1  -6  10 87.7301 42.1235   6
   1  -6  10 68.0035 52.9961   8
  -1   6 -10 82.9686 48.7745   1
   1  -6  11 225.137 58.7875   6
  -1   6 -11 225.492 57.0089   1
   1  -6  12 325.048 63.0321   6
  -1   6 -12 232.784 55.4303   1
   1  -6  13 111.510 48.0411   6
  -1   6 -13 118.157 43.7970   1
  -1   6 -14 117.009 53.7469   1
   1  -6  14 94.4281 49.8011   6
   1  -6  15 170.955 61.3181   6
  -1   6 -15 268.904 71.9294   1
  -1   6 -16-51.5103 47.9833   1
   1  -6  16 56.3154 52.7332   6
   1  -6  17 126.296 63.5274   6
  -1   6 -17 30.5776 46.2175   1
   1  -6  18-12.9009 47.6702   6
   1  -6  18-207.384 132.051   8
   1  -5 -19 51.1189 56.9552   2
   1  -5 -18-197.978 87.7853   2
   1  -5 -17 123.604 64.5847   2
  -1   5  17 162.166 51.3189   5
  -1   5  16 453.892 69.4169   5
   1  -5 -16 354.919 75.1946   2
   1  -5 -15 2613.14 175.024   2
  -1   5  15 2683.93 151.082   5
  -1   5  14 29.7740 35.0618   5
   1  -5 -14 139.432 57.7467   2
  -1   5  13 457.592 62.5591   5
   1  -5 -13 480.015 75.1279   2
  -1   5  12 25.8943 31.4089   5
   1  -5 -12 91.9411 27.4967   3
   1  -5 -12 40.0695 44.8159   2
   1  -5 -11 1729.40 125.180   2
   1  -5 -11 1751.00 68.2713   3
  -1   5  11 1700.66 104.264   5
  -1   5  10 513.561 59.2235   5
   1  -5 -10 472.465 35.6624   3
   1  -5 -10 548.500 73.7026   2
   1  -5  -9 7590.57 234.785   2
   1  -5  -9 7011.57 115.326   3
  -1   5   9 7234.32 158.073   7
  -1   5   9 7224.93 190.195   5
   1  -5  -8-4.21328 41.7793   2
  -1   5   8-11.4932 22.3943   7
   1  -5  -8 3.74147 13.5552   3
  -1   5   8 32.9075 24.4615   5
  -1   5   7 1940.47 80.4491   7
   1  -5  -7 1783.14 51.5937   3
  -1   5   7 2090.66 99.0285   5
   1  -5  -7 1931.31 111.668   2
   1  -5  -6 2213.00 115.115   2
   1  -5  -6 2011.04 52.9013   3
  -1   5   6 2171.45 97.0262   5
  -1   5   6 1832.98 45.0096   4
   1  -5  -5 12441.1 248.642   2
  -1   5   5 10831.5 105.787   3
  -1   5   5 11641.6 213.170   5
   1  -5  -5 10268.6 116.970   3
  -1   5   4 2602.40 102.844   5
   1  -5  -4 2296.06 63.8994   3
  -1   5   4 2457.65 55.9832   3
   1  -5  -4 1891.05 87.1661   8
   1  -5  -4 2872.84 118.650   2
   1  -5  -3 5880.24 158.933   2
  -1   5   3 6866.54 192.336   1
   1  -5  -3 6394.14 137.861   8
   1  -5  -3 6460.37 112.699   3
  -1   5   3 6640.38 171.582   5
  -1   5   3 6338.98 111.674   3
  -1   5   2 2376.79 94.2401   2
   1  -5  -2 3332.16 90.1457   8
   1  -5  -2 3053.68 86.9656   3
  -1   5   2 2808.50 86.9066   3
   1  -5  -2 2591.03 102.720   2
  -1   5   2 2509.48 110.450   1
  -1   5   1 15085.8 202.549   3
   1  -5  -1 15426.0 202.895   3
   1  -5  -1 14754.7 215.756   2
  -1   5   1 14757.2 209.155   2
  -1   5   1 15088.5 251.533   1
  -1   5   0 2706.13 85.6576   2
   1  -5   0 2662.00 88.8487   2
  -1   5   0 2741.07 98.6787   3
  -1   5   0 2691.81 111.086   1
  -1   5  -1 4107.59 126.279   3
  -1   5  -1 4161.14 95.0799   2
   1  -5   1 4127.91 101.166   2
  -1   5  -1 4329.12 134.987   1
  -1   5  -2 1036.23 79.2788   3
   1  -5   2 840.482 29.2890   8
  -1   5  -2 1089.24 81.1523   1
   1  -5   2 1046.52 54.5389   2
  -1   5  -2 935.550 43.6539   2
   1  -5   3 4449.37 73.9454   8
  -1   5  -3 4229.98 73.1509   2
  -1   5  -3 5102.62 154.997   1
   1  -5   3 4556.55 85.3550   2
   1  -5   4 5206.06 160.898   6
   1  -5   4 5880.53 101.004   8
   1  -5   5 664.319 44.8399   8
  -1   5  -5 337.809 36.7194   1
   1  -5   5 562.208 61.2401   6
   1  -5   6 432.512 56.4874   6
   1  -5   6 318.240 35.7940   8
  -1   5  -7 750.674 70.8933   1
   1  -5   7 742.404 55.3537   8
   1  -5   7 805.857 73.2557   6
   1  -5   8 430.947 59.0755   6
  -1   5  -8 382.971 54.9820   1
   1  -5   8 426.925 50.2591   8
  -1   5  -9 1076.94 92.4716   1
   1  -5   9 1071.01 92.1896   6
   1  -5   9 1097.00 86.3000   8
  -1   5 -10 1433.57 95.1019   1
   1  -5  10 1771.30 119.598   6
  -1   5 -11-42.8629 41.9646   1
   1  -5  11 48.7648 42.6413   6
   1  -5  12 1417.13 114.993   6
  -1   5 -12 1416.47 116.569   1
   1  -5  13 706.062 87.4810   6
  -1   5 -13 831.438 97.2147   1
  -1   5 -14 211.146 62.4726   1
   1  -5  14 162.377 50.0246   6
  -1   5 -15 411.400 76.4565   1
   1  -5  15 364.334 74.9344   6
   1  -5  16-8.91176 44.3511   6
  -1   5 -16-12.2133 42.8506   1
  -1   5 -17 425.192 84.8059   1
   1  -5  17 371.717 80.6301   6
   1  -5  18 140.000 63.7297   6
   1  -5  18-25.3964 105.105   8
  -1   5 -18 135.902 59.8435   1
   1  -4 -19-15.7391 49.1425   2
   1  -4 -18 204.150 67.6466   2
   1  -4 -17 304.257 74.6965   2
   1  -4 -16 30.3609 44.7307   2
  -1   4  15-28.2750 100.985   8
   1  -4 -15-75.4579 54.0662   2
  -1   4  15 46.0375 42.4186   5
   1  -4 -14 445.830 73.7427   2
  -1   4  14 478.992 64.9079   5
  -1   4  13 576.412 68.1300   5
   1  -4 -13 596.967 49.8974   3
   1  -4 -13 592.878 82.8055   2
   1  -4 -12 699.181 86.2877   2
   1  -4 -12 727.046 54.5506   3
  -1   4  12 752.711 74.6318   5
   1  -4 -11 1059.66 64.9673   3
  -1   4  11 1092.98 82.7123   5
   1  -4 -11 1059.97 58.6535   3
   1  -4 -11 1065.66 98.1951   2
  -1   4  10 2025.32 104.258   5
   1  -4 -10 1971.69 123.551   2
   1  -4 -10 2128.04 75.1834   3
   1  -4  -9 1326.49 53.8106   3
   1  -4  -9 1296.43 95.7891   2
  -1   4   9 1195.03 76.6362   5
  -1   4   8 2365.93 101.353   5
   1  -4  -8 2378.27 64.4833   3
  -1   4   8 2325.84 81.5820   7
   1  -4  -8 2366.14 122.385   2
   1  -4  -7 4211.38 154.322   2
   1  -4  -7 3981.43 75.2010   3
  -1   4   7 4091.34 127.681   5
  -1   4   7 4175.51 105.444   7
   1  -4  -6 12608.1 121.873   3
  -1   4   6 13591.5 185.107   7
   1  -4  -6 13383.1 229.167   5
  -1   4   6 13562.0 220.496   5
   1  -4  -6 13711.2 258.812   2
   1  -4  -5 128.157 49.8388   2
   1  -4  -5 132.217 43.6800   8
   1  -4  -5 85.9017 19.5389   3
  -1   4   5 125.603 38.0711   5
  -1   4   5 182.420 18.1661   4
   1  -4  -4 1578.34 44.2368   3
   1  -4  -4 1871.86 84.4588   8
   1  -4  -4 1837.62 93.0684   2
  -1   4   4 1571.85 39.4523   3
  -1   4   4 1870.46 80.9207   5
   1  -4  -3 6184.47 88.7404   3
  -1   4   3 6291.07 139.635   5
   1  -4  -3 5984.22 145.639   2
  -1   4   3 5867.95 140.672   2
   1  -4  -3 5890.41 155.619   1
   1  -4  -3 6661.03 131.815   8
  -1   4   3 6005.68 85.2676   3
  -1   4   2 77396.8 358.234   3
  -1   4   2 74156.2 458.788   2
   1  -4  -2 78745.7 345.561   3
  -1   4   2 74440.6 514.411   1
   1  -4  -2 74645.2 476.316   2
   1  -4  -2 74464.8 381.910   8
   1  -4  -2 73506.7 522.182   1
   1  -4  -1 10256.0 119.824   8
   1  -4  -1 11072.0 147.624   3
   1  -4  -1 11492.4 199.871   1
  -1   4   1 10672.6 148.781   3
  -1   4   1 11640.6 167.936   2
  -1   4   1 11780.8 199.452   1
   1  -4  -1 11624.3 173.945   2
  -1   4   0 119.013 21.3175   3
   1  -4   0 149.916 25.2626   1
   1  -4   0 112.331 18.2300   2
  -1   4   0 149.346 26.6924   1
  -1   4   0 162.672 20.4087   2
  -1   4  -1 1163.97 61.0402   1
  -1   4  -1 1141.02 60.2874   3
  -1   4  -1 1292.03 45.5560   2
   1  -4   1 1323.60 69.2263   1
   1  -4   1 1213.30 46.5731   2
   1  -4   2 12190.5 131.506   2
   1  -4   2 12423.2 207.151   1
  -1   4  -2 12569.9 207.992   3
  -1   4  -2 12312.5 123.162   2
  -1   4  -2 12439.9 207.623   1
  -1   4  -3 1943.87 90.5994   3
  -1   4  -3 1926.96 40.9044   2
   1  -4   3 2112.61 90.4734   6
   1  -4   3 1836.33 46.8754   8
  -1   4  -3 2124.58 90.4435   1
   1  -4   3 2174.16 90.7661   1
   1  -4   3 2010.86 47.2169   2
   1  -4   4 9762.85 199.469   6
   1  -4   4 10691.4 139.872   8
  -1   4  -4 9800.84 200.829   1
  -1   4  -5 297.613 46.8656   8
   1  -4   5 344.465 62.4676   6
   1  -4   5 237.505 40.3829   8
  -1   4  -5 266.706 51.7312   1
  -1   4  -6 5639.04 135.462   8
  -1   4  -6 5335.30 163.195   1
   1  -4   6 5610.96 133.913   8
   1  -4   6 5530.84 164.720   6
  -1   4  -7 6770.20 189.263   1
  -1   4  -7 7135.04 165.795   8
   1  -4   7 6666.80 187.553   6
   1  -4   7 6631.03 159.382   8
   1  -4   8 225.057 42.7471   6
  -1   4  -8 180.552 14.7745   2
  -1   4  -8 277.510 46.4121   1
   1  -4   8 257.638 43.9661   8
  -1   4  -8 207.333 15.1564   2
  -1   4  -9 108.846 15.2635   2
  -1   4  -9 115.150 35.4876   1
   1  -4   9 92.8581 36.1274   6
  -1   4  -9 113.726 15.3889   2
   1  -4   9 90.5251 36.2562   8
   1  -4  10 6.96451 36.5642   6
  -1   4 -10 14.0396 15.1043   2
  -1   4 -10-9.58233 30.6244   1
  -1   4 -11 136.255 26.1838   2
  -1   4 -11 98.7908 43.3629   1
   1  -4  11 139.473 49.7203   6
   1  -4  12 50.6045 41.3999   6
  -1   4 -12 36.0993 38.7361   1
  -1   4 -12 51.3345 23.3874   2
   1  -4  13 51.3774 41.2127   6
  -1   4 -13-3.18715 40.7717   1
   1  -4  14 7.12805 42.2355   6
  -1   4 -14-27.2251 49.8365   1
   1  -4  15 1778.88 141.677   6
  -1   4 -15 1718.00 136.996   1
  -1   4 -16 1120.18 116.976   1
   1  -4  16 969.490 110.769   6
  -1   4 -17 73.3142 44.8800   1
   1  -4  17 56.5971 48.7061   6
   1  -4  18 102.122 56.8748   6
   1  -4  18-21.7602 101.950   8
  -1   4 -18 126.918 59.4828   1
   1  -3 -20 222.832 70.8375   2
   1  -3 -19-46.4923 49.4617   2
   1  -3 -18 150.173 58.7938   2
   1  -3 -17 43.8182 47.6504   2
  -1   3  17-9.31855 103.135   8
   1  -3 -16 449.159 73.7991   2
   1  -3 -15 46.8104 46.7720   2
   1  -3 -14 1409.66 116.631   2
  -1   3  14 1419.01 104.767   5
   1  -3 -13 97.6466 43.4900   2
  -1   3  13 114.587 40.9512   5
  -1   3  12 533.524 62.8526   5
   1  -3 -12 492.223 70.4594   2
   1  -3 -11 15.9500 36.8083   2
  -1   3  11 80.1368 34.3959   5
   1  -3 -11 20.9870 25.7893   3
   1  -3 -10 1736.22 80.2363   3
   1  -3 -10 1763.78 109.870   2
  -1   3  10 1786.82 95.4591   5
  -1   3   9 1446.37 81.5332   5
   1  -3  -9 1412.49 94.6039   2
   1  -3  -8 9264.29 138.317   3
  -1   3   8 8808.63 184.673   5
   1  -3  -8 8911.10 221.294   2
  -1   3   7 323.943 41.3243   5
   1  -3  -7 312.619 27.5886   3
   1  -3  -7 336.120 54.2706   2
   1  -3  -7 323.707 41.9219   5
   1  -3  -6 2978.12 62.6554   3
   1  -3  -6 3063.42 122.858   2
  -1   3   6 3036.79 78.7264   7
   1  -3  -6 2782.39 101.971   5
  -1   3   6 2911.36 98.0134   5
   1  -3  -5 52.2346 13.1244   3
  -1   3   5 46.2011 20.6364   7
   1  -3  -5 78.4252 30.0039   5
   1  -3  -5 168.282 38.8409   8
   1  -3  -5 83.2381 39.7141   2
  -1   3   5 141.464 34.0052   5
   1  -3  -4 463.490 36.5550   5
   1  -3  -4 567.278 44.1622   8
  -1   3   4 437.223 34.7818   5
   1  -3  -4 378.296 39.9738   2
  -1   3   4 398.743 40.1925   2
  -1   3   3 2200.34 70.6932   5
  -1   3   3 2225.43 79.7810   2
   1  -3  -3 2194.79 86.4368   1
   1  -3  -3 2183.32 81.9288   2
   1  -3  -3 1883.78 66.7025   8
  -1   3   2 24213.2 262.878   1
   1  -3  -2 24725.5 149.571   3
   1  -3  -2 23767.2 266.438   1
  -1   3   2 23948.1 240.537   2
  -1   3   2 24124.1 153.760   3
   1  -3  -2 23673.8 203.062   8
   1  -3  -2 24185.8 248.129   2
   1  -3  -1 1383.30 39.0089   8
  -1   3   1 1217.27 57.1241   1
  -1   3   1 1242.88 50.7145   2
  -1   3   1 1356.66 43.8480   3
   1  -3  -1 1185.71 49.9639   2
   1  -3  -1 1225.15 58.2854   1
   1  -3   0 43555.2 274.685   2
  -1   3   0 47342.6 295.005   3
  -1   3   0 45353.3 341.727   1
  -1   3   0 45212.9 272.709   2
   1  -3   0 46392.8 344.172   1
   1  -3   1 854.385 32.3831   2
   1  -3   1 996.210 51.3350   1
  -1   3  -1 962.477 48.3941   3
  -1   3  -1 940.059 33.7620   2
  -1   3  -1 854.966 44.5791   1
  -1   3  -2 102.077 20.0682   3
   1  -3   2 99.7082 8.20583   8
  -1   3  -2 104.768 20.5827   1
  -1   3  -2 111.721 10.2260   2
   1  -3   2 112.927 11.5244   2
   1  -3   2 136.777 19.3881   1
   1  -3   3 2929.80 60.9367   8
  -1   3  -3 2873.02 93.4747   1
  -1   3  -3 2837.27 100.868   3
   1  -3   3 2795.91 91.1999   6
  -1   3  -3 2871.36 59.9303   8
   1  -3   3 2932.70 92.5512   1
   1  -3   4 162.241 25.4059   1
  -1   3  -4 131.513 23.8476   1
  -1   3  -4 141.680 19.8784   8
  -1   3  -4 216.753 34.1082   6
  -1   3  -4 192.848 35.7534   3
   1  -3   4 155.215 17.4475   8
   1  -3   4 128.778 25.7166   6
  -1   3  -5 988.195 56.1168   8
  -1   3  -5 900.050 64.6888   1
   1  -3   5 927.963 71.8851   6
  -1   3  -5 927.433 66.2577   6
   1  -3   5 1123.02 59.2104   8
   1  -3   6 10207.1 183.163   8
  -1   3  -6 8413.96 93.1900   2
  -1   3  -6 10830.7 185.566   8
   1  -3   6 9985.33 209.211   6
  -1   3  -6 9872.30 207.029   1
  -1   3  -6 8942.80 90.1382   2
   1  -3   7 323.161 50.2929   6
   1  -3   7 308.980 48.6420   8
  -1   3  -7 342.260 49.0310   8
  -1   3  -7 312.966 47.6974   1
  -1   3  -7 307.900 22.7037   2
  -1   3  -8 51.9351 32.2600   1
  -1   3  -8 8.60409 15.8489   2
   1  -3   8 73.2604 38.5304   6
   1  -3   8-49.6664 44.7649   8
  -1   3  -9 705.169 40.0082   2
   1  -3   9 630.461 66.7990   6
  -1   3  -9 595.714 64.3426   1
  -1   3 -10 63.0322 31.8503   1
  -1   3 -10 82.1360 21.6063   2
   1  -3  10 77.3104 39.3222   6
   1  -3  11 507.608 68.7069   6
  -1   3 -11 560.101 45.0656   2
  -1   3 -11 499.237 65.0607   1
  -1   3 -12 148.226 45.6809   1
   1  -3  12 109.426 43.9701   6
  -1   3 -12 81.5589 28.0638   2
   1  -3  13 35.7371 45.4203   6
  -1   3 -13 8.37594 37.0612   1
  -1   3 -13 67.2336 33.2048   2
   1  -3  14 617.938 85.5170   6
  -1   3 -14 721.085 87.0433   1
  -1   3 -14 652.179 58.4585   2
   1  -3  15 142.674 54.2471   6
  -1   3 -15 170.503 58.2845   1
  -1   3 -16 93.7869 48.5884   1
   1  -3  16 81.7731 48.7763   6
  -1   3 -17 58.7167 49.3997   1
   1  -3  17 113.928 57.7285   6
   1  -3  18 43.9937 50.5089   6
  -1   3 -18-76.5268 52.9953   1
  -1   3 -19 36.3360 43.7538   1
   1  -3  19 67.8155 56.3253   6
   1  -2 -19 10.1665 47.1189   2
   1  -2 -19 53.7793 51.7044   1
   1  -2 -18 149.364 52.8741   1
   1  -2 -18 163.907 58.3545   2
   1  -2 -17 184.700 61.7037   1
   1  -2 -17 86.4870 50.5297   2
   1  -2 -16 424.153 75.9061   2
   1  -2 -15-64.8900 47.3016   2
   1  -2 -14 314.455 65.0831   2
   1  -2 -13 692.488 81.4216   2
   1  -2 -12 224.686 52.3954   2
  -1   2  12 209.974 46.9635   5
  -1   2  11 662.104 66.1049   5
   1  -2 -11 607.376 50.0237   7
   1  -2 -11 570.920 66.4021   2
   1  -2 -10 102.211 26.2499   4
   1  -2 -10 141.613 43.6601   2
   1  -2 -10 149.096 35.1661   3
  -1   2  10 123.696 32.6734   5
  -1   2   9 2593.21 105.346   5
   1  -2  -9 2467.68 120.251   2
   1  -2  -9 2641.12 91.3409   4
   1  -2  -9 2608.37 95.7493   3
   1  -2  -8 1876.63 70.4880   4
   1  -2  -8 1669.11 93.7386   2
  -1   2   8 1712.19 80.5463   5
   1  -2  -7 2320.59 94.5796   5
   1  -2  -7 2587.06 73.2744   4
  -1   2   7 2810.45 133.074   8
  -1   2   7 2312.14 88.6260   5
   1  -2  -7 2350.14 107.143   2
  -1   2   6 418.281 45.7201   5
  -1   2   6 444.221 64.7826   8
   1  -2  -6 346.257 42.3764   5
   1  -2  -6 447.177 62.2423   2
  -1   2   5 7352.29 161.308   8
  -1   2   5 7327.34 130.081   5
   1  -2  -5 7786.64 163.696   2
  -1   2   5 7542.11 155.968   2
   1  -2  -5 7507.23 137.870   5
   1  -2  -5 7345.67 160.295   8
  -1   2   5 7909.74 104.040   7
   1  -2  -4 2351.07 84.8423   2
   1  -2  -4 2214.94 79.3124   8
   1  -2  -4 2118.96 38.9342   3
   1  -2  -4 2224.88 68.5687   5
  -1   2   4 2256.19 67.5845   5
  -1   2   4 2186.34 79.5071   8
  -1   2   4 2217.85 79.1933   2
  -1   2   4 2368.66 52.8184   7
   1  -2  -3 44126.6 281.349   5
  -1   2   3 42828.5 320.217   2
   1  -2  -3 47991.5 320.207   8
  -1   2   3 43603.8 269.028   5
   1  -2  -3 42329.0 325.072   2
  -1   2   3 49965.9 333.266   8
   1  -2  -2 2261.82 75.1183   1
  -1   2   2 2373.57 70.5311   2
  -1   2   2 1432.66 48.5943   8
   1  -2  -2 1735.50 54.8065   8
  -1   2   2 2193.71 58.9841   5
   1  -2  -2 2407.41 73.5257   2
   1  -2  -1 21902.1 193.362   2
  -1   2   1 22480.7 214.560   1
   1  -2  -1 21668.7 146.946   8
  -1   2   1 21931.0 133.273   3
  -1   2   1 24435.3 157.160   8
  -1   2   1 22065.1 189.899   2
   1  -2  -1 22213.9 217.863   1
  -1   2   0 1560.51 60.3090   1
  -1   2   0 1146.17 42.5155   3
   1  -2   0 1421.59 56.5915   1
   1  -2   0 1556.27 50.9549   2
  -1   2   0 1499.90 47.0899   2
   1  -2   1 7119.67 87.0534   2
  -1   2  -1 6873.42 83.3414   2
  -1   2  -1 7132.21 116.414   1
   1  -2   1 7307.41 118.469   1
  -1   2  -2 941.443 49.3638   1
  -1   2  -2 998.583 31.6796   8
   1  -2   2 890.853 45.8789   1
  -1   2  -2 950.775 29.7523   2
   1  -2   2 885.668 47.3006   6
   1  -2   2 934.281 28.4888   2
  -1   2  -3 1578.97 47.2067   8
  -1   2  -3 1616.24 61.0292   1
  -1   2  -3 1624.95 63.2148   6
   1  -2   3 1648.65 61.3836   1
   1  -2   3 1620.22 62.6326   6
   1  -2   3 2232.14 62.6742   8
  -1   2  -4 428.400 19.6025   2
   1  -2   4 566.379 36.9812   8
  -1   2  -4 474.692 38.6536   6
  -1   2  -4 428.277 35.7351   1
  -1   2  -4 500.432 33.1806   8
   1  -2   4 385.460 35.3946   6
   1  -2   4 444.422 34.9158   1
   1  -2   5 6691.50 146.534   1
  -1   2  -5 6105.32 141.815   1
  -1   2  -5 6433.14 132.487   8
  -1   2  -5 6525.75 151.212   6
   1  -2   5 7283.36 161.997   8
   1  -2   5 6076.43 144.177   6
   1  -2   6 1904.67 97.7835   6
  -1   2  -6 1941.74 86.7971   8
  -1   2  -6 1796.71 52.3204   2
   1  -2   6 2504.14 122.641   8
  -1   2  -6 1695.44 87.2984   1
   1  -2   7 22037.6 314.377   6
  -1   2  -7 22548.9 298.699   8
  -1   2  -7 21990.0 308.925   1
  -1   2  -7 22066.7 196.268   2
  -1   2  -8 136.277 23.6177   2
   1  -2   8 152.608 37.1219   6
  -1   2  -8 154.306 36.9580   1
   1  -2   9 1333.02 92.6494   6
  -1   2  -9 1436.25 90.2751   1
  -1   2  -9 1418.69 63.0823   2
   1  -2  10 2625.60 130.439   6
  -1   2 -10 2860.33 134.936   1
  -1   2 -10 2875.86 94.4535   2
   1  -2  11 431.253 62.9731   6
  -1   2 -11 455.667 45.8178   2
  -1   2 -11 431.912 60.9766   1
   1  -2  12-10.8902 35.2835   6
  -1   2 -12 7.27829 25.6995   2
  -1   2 -12 42.5666 39.7474   1
  -1   2 -13 2767.35 112.956   2
  -1   2 -13 2794.75 153.814   1
   1  -2  13 2743.86 157.064   6
  -1   2 -14 1351.76 87.1480   2
  -1   2 -14 1247.06 107.880   1
   1  -2  14 1090.28 104.194   6
  -1   2 -15 1665.13 98.8142   2
  -1   2 -15 1592.84 128.819   1
   1  -2  15 1526.65 132.105   6
   1  -2  16 374.270 75.7758   6
  -1   2 -16 346.628 67.9502   1
   1  -2  17 166.304 61.1456   6
  -1   2 -17 143.585 55.7853   1
  -1   2 -18 182.552 63.3900   1
   1  -2  18 102.172 54.7258   6
  -1   2 -19 94.8727 50.4344   1
   1  -2  19 93.0723 53.7759   6
   1  -1 -19 12.4393 40.0829   1
   1  -1 -18 44.5380 50.1093   2
   1  -1 -18-7.94598 39.1467   1
   1  -1 -17 553.912 82.6246   2
   1  -1 -17 684.866 92.2737   1
   1  -1 -16 87.0395 49.9844   1
   1  -1 -16 50.5343 48.5939   2
   1  -1 -15 37.9100 43.1652   2
   1  -1 -15 53.7132 36.3305   1
   1  -1 -14 236.930 50.2218   2
   1  -1 -14 279.872 42.4419   7
   1  -1 -13 33.8802 27.6025   7
   1  -1 -13 51.0728 37.4657   2
   1  -1 -12 321.075 56.9726   2
   1  -1 -12 297.144 42.1107   7
  -1   1  11 49.4236 58.6895   8
   1  -1 -11 68.1461 26.3095   7
   1  -1 -11 70.4954 39.4407   2
   1  -1 -10 431.739 54.0895   2
   1  -1 -10 454.265 41.1900   7
  -1   1  10 333.798 71.3176   8
  -1   1   9 426.809 60.3752   8
  -1   1   9 609.212 53.5095   5
   1  -1  -9 590.312 57.1560   2
   1  -1  -9 513.202 50.6719   3
   1  -1  -9 662.567 45.4351   7
   1  -1  -9 612.930 49.5482   4
  -1   1   8 3192.41 134.722   8
  -1   1   8 3213.55 108.967   5
   1  -1  -8 3273.63 88.4466   7
   1  -1  -8 3096.85 105.003   3
   1  -1  -8 3073.81 110.237   5
   1  -1  -8 3139.75 97.8479   4
   1  -1  -8 2986.25 115.832   2
  -1   1   7 7808.77 159.643   5
  -1   1   7 8784.59 205.695   8
   1  -1  -7 7607.89 159.093   5
   1  -1  -7 8003.29 152.733   3
   1  -1  -7 7725.95 140.092   4
   1  -1  -7 7342.52 170.705   2
   1  -1  -7 7931.27 124.326   7
   1  -1  -6 2486.54 64.1720   7
   1  -1  -6 2337.41 100.340   8
   1  -1  -6 2371.51 91.5991   2
  -1   1   6 2471.99 84.3827   5
   1  -1  -6 2368.18 83.5134   5
   1  -1  -6 2426.31 77.3333   3
   1  -1  -6 2569.18 71.2726   4
   1  -1  -6 2463.26 96.8500   6
  -1   1   6 2456.74 91.8811   2
  -1   1   6 2307.45 103.328   8
  -1   1   5 1188.74 57.3627   2
   1  -1  -5 1374.63 65.2167   6
   1  -1  -5 1290.73 63.2958   2
   1  -1  -5 1453.07 46.1506   4
  -1   1   5 1294.23 53.2183   5
   1  -1  -5 1577.89 73.6681   8
  -1   1   5 1640.30 74.8638   8
   1  -1  -5 1440.32 51.9165   3
   1  -1  -5 1352.73 56.4541   5
   1  -1  -5 1260.72 39.3332   7
   1  -1  -4 140.529 17.0038   6
   1  -1  -4 303.979 28.5785   8
  -1   1   4 182.231 16.8093   5
  -1   1   4 145.109 19.7694   2
   1  -1  -4 179.550 17.4147   5
   1  -1  -4 165.097 9.32384   4
   1  -1  -4 239.114 17.8689   3
  -1   1   4 361.862 28.5746   8
   1  -1  -4 124.614 18.9414   2
   1  -1  -3 15558.6 142.554   5
   1  -1  -3 16080.8 179.960   2
  -1   1   3 15613.5 175.912   2
  -1   1   3 15421.7 136.143   5
   1  -1  -3 15146.9 176.247   8
  -1   1   3 14639.3 175.043   8
  -1   1   2 15463.9 154.564   8
   1  -1  -2 14951.4 117.919   5
  -1   1   2 15125.8 116.047   5
   1  -1  -2 14809.0 147.810   8
   1  -1  -2 15088.7 159.614   2
  -1   1   2 15001.5 156.579   2
  -1   1   1 21088.2 163.813   2
   1  -1  -1 21127.5 171.871   1
   1  -1   1 8670.90 101.908   1
  -1   1  -2 1217.35 54.3299   6
  -1   1  -2 1098.95 47.3465   4
  -1   1  -2 1219.33 48.2267   1
  -1   1  -2 930.868 51.8927   8
  -1   1  -2 1190.83 34.1984   2
   1  -1   2 1079.57 42.1869   1
   1  -1   2 1075.20 47.5851   6
  -1   1  -3 5042.62 90.5018   8
   1  -1   3 5322.34 107.131   6
  -1   1  -3 5407.40 106.465   4
  -1   1  -3 5543.58 102.061   1
  -1   1  -3 5557.10 110.627   6
   1  -1   3 5639.42 103.308   1
   1  -1   4 7374.72 131.096   1
  -1   1  -4 7421.89 136.528   4
  -1   1  -4 7600.85 138.375   6
  -1   1  -4 7449.12 131.327   1
   1  -1   4 7329.95 138.529   6
  -1   1  -4 7773.77 130.838   8
  -1   1  -5 27.3137 17.0168   4
  -1   1  -5-13.1700 20.9463   1
  -1   1  -5 1.68854 16.0868   5
   1  -1   5-28.2317 29.6795   6
   1  -1   5 1.19065 17.3457   1
  -1   1  -5-18.7597 22.8104   8
  -1   1  -5-8.94131 19.9611   6
   1  -1   6 17282.8 251.103   6
  -1   1  -6 17573.4 244.288   8
  -1   1  -6 17407.2 181.697   2
  -1   1  -6 17152.9 250.694   6
  -1   1  -6 16962.9 243.071   4
  -1   1  -6 17672.3 256.044   5
  -1   1  -6 17388.4 243.094   1
  -1   1  -7 5697.53 117.232   2
   1  -1   7 5469.25 158.738   6
  -1   1  -7 5523.47 152.955   1
   1  -1   8 1182.03 79.4059   6
  -1   1  -8 1130.60 58.6979   2
  -1   1  -8 1126.40 75.7041   1
  -1   1  -9 583.093 45.7145   2
   1  -1   9 557.905 60.1254   6
  -1   1  -9 661.950 62.7220   1
  -1   1 -10 6431.98 194.212   1
  -1   1 -10 6394.12 151.581   2
   1  -1  10 6438.08 200.668   6
   1  -1  11 781.720 81.2115   6
  -1   1 -11 721.548 72.3910   1
  -1   1 -11 764.187 59.5559   2
  -1   1 -12 989.894 88.2684   1
  -1   1 -12 1058.08 73.9600   2
   1  -1  12 884.415 88.7590   6
  -1   1 -13 470.745 56.1787   2
   1  -1  13 380.253 67.1546   6
  -1   1 -13 434.603 65.8158   1
  -1   1 -14 459.202 60.1342   2
  -1   1 -14 469.395 72.9410   1
   1  -1  14 368.251 68.4151   6
   1  -1  15 29.8179 40.9004   6
  -1   1 -15 55.9499 42.8186   1
  -1   1 -15 36.9597 36.2636   2
  -1   1 -16 983.226 105.269   1
  -1   1 -16 964.532 86.3702   2
   1  -1  16 999.492 110.312   6
   1  -1  17 25.6613 102.528   8
   1  -1  17 88.1241 55.3092   6
  -1   1 -17-43.6077 50.0780   1
  -1   1 -18 203.970 61.4455   1
   1  -1  18 190.011 67.0943   6
   1  -1  19 11.7239 45.0862   6
  -1   1 -19 79.1965 57.1339   1
   1   0 -19-8.91789 44.5093   1
   1   0 -18 86.4234 49.7464   2
   1   0 -18 135.644 59.6793   1
   1   0 -17 60.1040 41.2365   1
   1   0 -17 96.1391 46.6707   2
   1   0 -16 1363.78 112.382   2
   1   0 -16 1373.36 128.090   1
   1   0 -15 80.3795 35.5449   7
   1   0 -15 32.2168 36.7644   1
   1   0 -15 72.9760 41.8047   2
   1   0 -14 683.791 84.7648   1
   1   0 -14 707.262 78.5504   2
   1   0 -14 721.342 64.8168   7
   1   0 -13 146.917 45.5755   2
   1   0 -13 119.440 43.9285   1
  -1   0  12 2588.41 140.497   6
   1   0 -12 2574.59 125.592   2
   1   0 -11 79.8537 34.3677   2
  -1   0  11 80.9157 43.7406   8
  -1   0  11 106.537 43.1087   6
   1   0 -10-5.89851 32.0278   2
  -1   0  10-3.77586 31.8856   6
  -1   0  10 21.6809 35.8296   8
   1   0  -9 909.310 67.5768   2
  -1   0   9 836.076 71.7993   6
  -1   0   9 628.693 66.9403   8
   1   0  -8 12367.0 217.914   2
  -1   0   8 12617.4 238.457   6
  -1   0   8 12187.7 215.359   2
   1   0  -8 12969.0 213.453   4
   1   0  -8 14056.1 233.290   3
  -1   0   7 745.763 62.9220   6
   1   0  -7 705.699 56.7418   2
  -1   0   7 756.948 75.8520   8
   1   0  -7 805.886 62.1340   3
  -1   0   7 806.941 58.2993   2
   1   0  -7 821.249 58.4375   5
  -1   0   6 17416.5 218.106   2
   1   0  -6 17369.0 221.546   2
  -1   0   6 17545.9 260.262   8
  -1   0   6 17696.1 240.856   6
   1   0  -6 18165.6 223.158   5
   1   0  -6 17536.0 220.404   3
   1   0  -6 16778.7 252.731   8
   1   0  -6 17452.5 242.837   6
   1   0  -5 917.740 55.6939   8
  -1   0   5 1042.57 50.0168   2
   1   0  -5 1010.57 48.0787   5
  -1   0   5 996.436 52.8172   6
  -1   0   5 778.316 50.4783   8
   1   0  -5 915.247 47.0567   3
   1   0  -5 1047.86 54.7154   6
   1   0  -5 1017.73 51.5589   2
   1   0  -4 1122.79 42.9358   5
   1   0  -4 1034.96 42.6560   2
   1   0  -4 929.643 40.6236   3
  -1   0   4 1110.60 48.8849   6
   1   0  -4 909.339 47.0761   8
   1   0  -4 1143.49 50.2636   6
  -1   0   4 711.207 32.8576   8
  -1   0   4 1102.22 40.6648   5
  -1   0   4 1152.05 47.1920   2
  -1   0   3 60.2172 27.6936   8
   1   0  -3 60.0600 21.3721   3
   1   0  -3 64.6029 16.7090   5
  -1   0   3 70.3229 17.7030   5
  -1   0   3 87.3186 24.2209   6
   1   0  -3 55.5561 20.8053   6
   1   0  -3 95.8359 26.6325   2
   1   0  -3 71.9831 29.6436   8
  -1   0   3 72.7304 22.4659   2
  -1   0   2 31442.7 169.315   3
   1   0  -2 30502.9 200.984   2
  -1   0   2 30511.3 210.102   8
   1   0  -2 30347.1 210.962   8
   1   0  -2 31371.2 170.989   3
   1   0  -2 30174.3 141.722   5
  -1   0   2 31244.1 142.342   5
   1   0  -2 29860.8 183.505   6
  -1   0   2 29592.0 193.788   2
  -1   0  -2 124555. 405.025   5
   1   0   2 127596. 403.676   4
   1   0   2 121520. 350.589   1
  -1   0  -2 123568. 392.152   6
  -1   0  -3 240.017 29.1686   6
  -1   0  -3 223.555 25.7104   4
   1   0   3 233.030 26.9826   4
  -1   0  -3 200.875 25.9648   5
  -1   0  -3 248.765 26.1702   1
   1   0   3 258.259 30.4187   6
   1   0   3 241.766 32.2935   5
   1   0   4 43389.7 313.674   5
  -1   0  -4 42207.7 315.139   5
   1   0   4 42041.4 312.583   6
  -1   0  -4 41787.6 299.797   4
  -1   0  -4 43551.6 323.418   6
   1   0   4 42710.8 302.662   4
  -1   0  -4 40404.8 285.902   1
  -1   0  -5 112.446 16.6844   2
  -1   0  -5 211.534 31.6771   4
   1   0   5 105.617 20.3678   6
  -1   0  -5 107.156 19.1374   1
  -1   0  -5 140.291 22.4910   5
   1   0   5 133.211 23.6773   5
  -1   0  -5 139.992 23.0078   6
  -1   0  -5 71.4776 19.8054   8
  -1   0  -6 22504.4 262.736   4
  -1   0  -6 22328.7 230.858   2
  -1   0  -6 22465.0 265.984   1
  -1   0  -6 22788.7 280.205   5
   1   0   6 22874.7 281.950   6
  -1   0  -6 22708.0 284.906   8
  -1   0  -6 22519.4 284.390   6
  -1   0  -7 110.601 34.1143   2
  -1   0  -7 21.6178 27.4532   4
   1   0   7 106.798 47.3098   6
  -1   0  -7 58.9151 33.5798   1
  -1   0  -8 36827.3 397.353   1
   1   0   8 37539.8 418.578   6
  -1   0  -8 36446.1 340.767   2
   1   0   9 373.160 48.5663   6
  -1   0  -9 383.664 40.1444   2
  -1   0  -9 399.419 48.6650   1
  -1   0 -10 6224.65 187.284   1
  -1   0 -10 6229.08 161.168   2
   1   0  10 6181.60 194.078   6
  -1   0 -11 140.706 37.3252   1
  -1   0 -11 120.487 33.9776   2
   1   0  11 152.217 45.3489   6
  -1   0 -12 4575.51 179.660   1
   1   0  12 4657.44 188.372   6
  -1   0 -12 4488.54 152.096   2
   1   0  13 135.486 52.0763   6
  -1   0 -13 121.794 38.1280   2
  -1   0 -13 139.729 45.2636   1
  -1   0 -14 1640.26 104.721   2
  -1   0 -14 1656.26 121.450   1
   1   0  14 1526.02 123.997   6
  -1   0 -15 208.224 56.7282   1
  -1   0 -15 219.185 49.3416   2
   1   0  15 203.904 57.0475   6
   1   0  16 406.492 74.2701   6
  -1   0 -16 415.241 73.3947   1
  -1   0 -16 444.774 65.2598   7
   1   0  16 70.1348 106.262   8
  -1   0 -16 360.419 57.9747   2
  -1   0 -17 307.082 58.6010   7
  -1   0 -17 277.462 57.4093   2
   1   0  17 336.190 76.0979   6
  -1   0 -17 297.660 68.0081   1
  -1   0 -18 54.3579 38.7464   1
  -1   0 -19 34.1910 55.4773   1
   1   1 -19-61.5269 55.6269   1
   1   1 -18 94.2992 52.2588   1
   1   1 -17 96.5584 52.3892   1
   1   1 -17 106.357 50.6366   2
   1   1 -16 123.435 54.2645   1
   1   1 -16 50.9650 38.9053   2
   1   1 -15 139.838 50.6342   1
  -1  -1  15 59.3248 45.9140   6
   1   1 -15 56.7431 37.9739   2
  -1  -1  14 325.639 66.4482   6
   1   1 -14 312.289 55.5542   2
   1   1 -14 248.101 53.1415   1
  -1  -1  13 137.266 70.3840   8
   1   1 -13 56.6959 36.4825   2
  -1  -1  13 99.6941 42.6103   6
   1   1 -13 75.9098 38.3333   1
  -1  -1  12 820.987 94.9804   8
  -1  -1  12 930.092 88.1219   6
   1   1 -12 880.048 74.3854   2
   1   1 -12 899.415 87.2624   1
  -1  -1  11 429.984 62.4876   6
   1   1 -11 451.940 60.7564   1
  -1  -1  11 354.472 64.3565   8
   1   1 -11 470.428 53.9456   2
   1   1 -10 3821.73 153.742   1
  -1  -1  10 2841.94 141.819   8
   1   1 -10 3717.54 127.988   2
  -1  -1  10 3638.96 149.492   6
  -1  -1   9 3387.97 112.156   2
  -1  -1   9 3225.02 130.218   6
  -1  -1   9 2491.75 125.424   8
   1   1  -9 3418.67 116.736   2
   1   1  -9 3395.82 137.234   1
   1   1  -8 1643.28 75.9457   2
  -1  -1   8 1678.84 90.3680   6
  -1  -1   8 1804.89 79.0559   2
   1   1  -8 1730.80 93.6750   1
  -1  -1   8 1680.07 99.8944   8
  -1  -1   7 12480.7 239.287   8
  -1  -1   7 12366.5 186.194   2
   1   1  -7 12158.3 220.570   3
   1   1  -7 12610.0 214.505   5
  -1  -1   7 12317.9 218.610   6
   1   1  -7 12388.4 189.862   2
   1   1  -6 9307.08 167.741   5
  -1  -1   6 9099.02 174.248   6
   1   1  -6 8854.85 146.447   2
   1   1  -6 8782.23 172.509   3
   1   1  -6 8854.13 184.964   8
  -1  -1   6 8741.34 182.274   8
  -1  -1   6 9275.57 146.728   2
   1   1  -6 9207.54 174.813   6
   1   1  -5 869.602 46.7365   5
   1   1  -5 877.870 50.0879   6
  -1  -1   5 755.293 50.5511   8
   1   1  -5 849.370 42.1684   2
   1   1  -5 818.264 52.6692   8
   1   1  -5 814.129 49.6842   3
  -1  -1   5 895.691 41.7538   2
  -1  -1   5 797.623 47.2010   6
  -1  -1   4 16641.2 186.525   6
   1   1  -4 17681.7 206.578   3
   1   1  -4 17002.2 189.366   6
   1   1  -4 16699.3 205.596   8
   1   1  -4 16470.8 165.926   2
  -1  -1   4 17148.5 207.803   8
  -1  -1   4 16536.7 160.958   2
   1   1  -3 6947.98 105.844   6
  -1  -1   3 6901.43 93.3490   2
  -1  -1   3 6815.70 103.312   6
   1   1  -3 6788.62 118.755   3
   1   1  -3 6804.18 121.995   8
   1   1  -3 7087.96 98.3886   2
  -1  -1   3 6459.51 116.481   8
  -1  -1   3 6694.52 114.589   3
   1   1  -2 11492.2 123.811   1
  -1  -1   2 11821.3 109.445   6
  -1  -1   2 12705.6 142.890   8
  -1  -1   2 12359.7 140.772   3
   1   1  -2 12462.0 144.515   3
  -1  -1   2 11923.0 111.307   2
   1   1  -2 11848.1 111.636   6
   1   1  -2 11912.1 113.634   2
  -1  -1  -2 14030.1 128.858   3
   1   1   2 14298.6 132.551   6
  -1  -1  -2 13610.4 129.712   6
  -1  -1  -2 13969.6 140.556   5
   1   1   2 13990.2 136.542   7
  -1  -1  -2 14042.5 135.778   7
   1   1   3 4043.12 80.3046   4
  -1  -1  -3 3914.66 85.8149   5
   1   1   3 3850.51 85.4426   5
  -1  -1  -3 3814.25 84.8627   6
  -1  -1  -3 3823.05 82.1738   7
   1   1   3 3996.32 86.8298   6
   1   1   4 27326.8 227.825   4
  -1  -1  -4 27076.8 250.569   5
  -1  -1  -4 27297.0 251.325   6
   1   1   4 26561.3 244.085   5
   1   1   4 27542.6 251.014   6
  -1  -1  -5 195.740 25.7871   6
   1   1   5 173.428 22.8408   5
  -1  -1  -5 169.882 21.3037   2
  -1  -1  -5 233.336 24.0936   4
  -1  -1  -5 35.7793 25.3009   8
   1   1   5 207.297 29.4681   6
   1   1   5 160.810 21.5535   4
  -1  -1  -5 167.690 23.5760   5
   1   1   6 24011.4 290.021   6
  -1  -1  -6 23759.8 285.526   5
   1   1   6 23760.4 279.457   5
  -1  -1  -6 24270.3 263.064   4
  -1  -1  -6 23398.5 260.995   2
   1   1   6 23889.3 258.201   4
  -1  -1  -6 23258.4 286.212   6
  -1  -1  -6 24244.3 303.794   8
  -1  -1  -7 14806.4 223.643   2
   1   1   7 14563.2 238.307   5
  -1  -1  -7 15901.1 232.395   4
   1   1   7 15052.5 251.895   6
  -1  -1  -8 6005.57 152.144   2
   1   1   8 6276.77 166.275   5
   1   1   8 6199.89 172.332   6
  -1  -1  -8 6055.31 154.918   4
  -1  -1  -9 1371.60 76.7140   2
   1   1   9 1305.96 80.7338   5
   1   1   9 1273.39 85.8929   6
   1   1  10 4970.79 173.558   6
   1   1  10 5049.93 166.809   5
  -1  -1 -10 4920.10 151.281   2
  -1  -1 -11 801.092 67.0295   7
   1   1  11 765.311 79.4683   6
  -1  -1 -11 791.234 70.0724   2
   1   1  12 1537.38 111.751   6
  -1  -1 -12 1449.98 94.2726   2
  -1  -1 -12 1522.90 106.436   1
  -1  -1 -12 1567.73 96.6963   7
   1   1  13 815.108 91.2147   6
  -1  -1 -13 877.225 78.9072   7
  -1  -1 -13 943.899 89.8890   1
  -1  -1 -13 798.628 74.7195   2
  -1  -1 -14 752.262 86.4365   1
  -1  -1 -14 751.728 75.9471   7
  -1  -1 -14 757.490 76.7808   2
   1   1  14 646.190 82.2472   6
  -1  -1 -15 664.127 80.3102   2
  -1  -1 -15 626.875 72.0536   7
  -1  -1 -15 653.153 82.9885   1
  -1  -1 -16 326.221 60.0725   7
  -1  -1 -16 225.653 57.6930   1
  -1  -1 -16 268.471 57.9154   2
  -1  -1 -17 279.378 61.2091   2
  -1  -1 -17 352.971 71.4500   1
  -1  -1 -18-1.22865 40.6913   1
  -1  -1 -18 60.3319 47.4679   2
  -1  -1 -19 654.826 101.687   1
   1   2 -19 2.44132 40.5706   1
   1   2 -18 15.6805 40.8027   1
   1   2 -17 231.013 63.9450   1
  -1  -2  17 75.3873 41.7082   6
   1   2 -16 340.448 71.0832   1
   1   2 -16 240.686 53.9069   2
  -1  -2  16 337.353 70.8516   6
   1   2 -15 198.955 52.0629   2
  -1  -2  15 298.632 67.6353   6
   1   2 -15 278.853 61.2842   1
   1   2 -14-11.4160 36.0601   2
  -1  -2  14 55.0636 68.0697   8
   1   2 -14-19.3719 41.2526   1
  -1  -2  14 9.77659 40.3872   6
   1   2 -13 122.821 46.8832   1
  -1  -2  13 130.958 60.4123   8
  -1  -2  13 125.707 50.5897   6
   1   2 -13 66.5624 36.8681   2
   1   2 -12 17.1312 33.9930   2
   1   2 -12 53.3648 34.6719   1
  -1  -2  12 85.2736 40.5988   6
  -1  -2  12 63.5381 51.4686   8
   1   2 -11 283.732 49.5694   1
  -1  -2  11 313.797 61.0682   8
   1   2 -11 311.615 45.5007   2
  -1  -2  11 302.482 54.1361   6
   1   2 -10 228.386 38.0543   2
  -1  -2  10 146.406 47.4401   8
  -1  -2  10 192.835 32.1863   2
   1   2 -10 178.252 38.8594   1
  -1  -2  10 148.789 35.2448   6
  -1  -2   9 1656.40 102.653   8
   1   2  -9 1765.32 101.780   1
  -1  -2   9 1817.54 100.873   6
  -1  -2   9 1792.32 76.9230   2
   1   2  -9 1797.97 79.7998   2
  -1  -2   8 2080.96 100.382   6
   1   2  -8 2115.07 102.890   1
  -1  -2   8 2101.35 78.4993   2
   1   2  -8 2100.63 81.5443   2
  -1  -2   8 1888.58 101.944   8
  -1  -2   7 4369.77 101.148   2
  -1  -2   7 4573.90 147.084   8
  -1  -2   7 4522.46 135.415   6
   1   2  -7 4507.01 111.375   2
   1   2  -7 4341.03 140.685   1
   1   2  -6 705.958 56.3503   6
   1   2  -6 665.479 57.2186   1
  -1  -2   6 797.140 60.8471   6
  -1  -2   6 809.999 44.3038   2
  -1  -2   6 815.911 70.0532   8
   1   2  -6 718.053 44.7235   2
   1   2  -6 689.930 62.9235   3
   1   2  -6 726.475 63.1709   8
   1   2  -5 29371.4 286.406   6
  -1  -2   5 29884.7 286.640   6
  -1  -2   5 29539.9 210.763   2
   1   2  -5 29783.6 305.839   1
  -1  -2   5 28726.9 298.368   8
   1   2  -5 28819.3 305.837   8
   1   2  -5 29420.7 327.187   3
   1   2  -5 28884.3 221.271   2
  -1  -2   4 11340.5 116.244   2
   1   2  -4 11592.7 163.272   6
  -1  -2   4 11351.5 187.094   3
   1   2  -4 11281.6 170.740   1
   1   2  -4 11170.1 123.812   2
  -1  -2   4 11852.6 175.507   8
   1   2  -4 11797.2 192.180   3
  -1  -2   4 11346.7 174.545   1
  -1  -2   4 11310.5 160.574   6
   1   2  -3 842.690 43.3166   1
  -1  -2   3 1071.16 54.4896   3
  -1  -2   3 913.240 40.5445   6
   1   2  -3 999.378 43.9634   6
  -1  -2   3 1032.13 46.4143   8
   1   2  -3 903.514 32.0198   2
  -1  -2   3 927.214 45.2772   1
   1   2  -3 1084.01 55.9919   3
  -1  -2   3 906.851 29.7573   2
  -1  -2   2 36962.4 183.069   2
   1   2  -2 35806.9 215.619   6
  -1  -2   2 34710.6 213.045   6
   1   2  -2 35908.2 283.004   3
  -1  -2   2 35067.7 279.564   3
   1   2  -2 35327.8 235.039   1
   1   2  -2 35573.8 172.580   2
  -1  -2   2 35431.5 238.188   1
  -1  -2   1 2296.35 47.6588   2
   1   2  -1 2504.05 57.2252   1
   1   2  -1 2532.70 79.6275   3
  -1  -2   1 2834.45 84.2467   3
  -1  -2   1 2330.66 54.4306   1
  -1  -2   0 17698.5 131.130   1
   1   2   0 17898.1 130.684   1
  -1  -2   0 18230.7 174.064   3
   1   2   0 18151.3 173.602   3
   1   2   1 3013.03 72.4953   5
   1   2   1 2852.12 57.5388   1
  -1  -2  -1 2890.22 72.7297   5
  -1  -2  -1 2830.57 67.2769   3
  -1  -2  -1 2759.74 57.6126   1
   1   2   1 2835.40 67.3129   3
   1   2   2 130.630 21.5199   3
   1   2   2 138.952 25.1010   5
  -1  -2  -2 146.788 27.0076   5
  -1  -2  -2 160.089 25.2429   3
  -1  -2  -3 61.8507 18.1656   6
   1   2   3 41.6867 17.3510   5
  -1  -2  -3 60.0568 17.4865   3
  -1  -2  -3 71.1786 19.8950   5
   1   2   3 56.6035 14.4705   3
   1   2   3 38.0127 14.0252   7
  -1  -2  -4 8314.64 132.795   7
  -1  -2  -4 8437.22 146.087   6
  -1  -2  -4 8259.73 145.014   2
   1   2   4 8428.24 142.192   5
   1   2   4 8279.28 132.334   7
  -1  -2  -4 8781.20 149.957   5
  -1  -2  -4 8273.63 122.363   3
   1   2   5 20375.4 212.601   4
  -1  -2  -5 20018.3 247.138   5
  -1  -2  -5 20333.0 211.218   3
  -1  -2  -5 20323.7 224.270   7
  -1  -2  -5 20149.5 243.236   2
  -1  -2  -5 19918.9 247.052   6
   1   2   5 19801.3 238.094   5
   1   2   6 26.4392 25.5059   4
  -1  -2  -6 22.7698 22.6695   7
  -1  -2  -6 3.88910 32.0389   8
   1   2   6 25.6154 29.6872   5
  -1  -2  -6-12.6510 25.1467   6
  -1  -2  -6 9.56638 22.2845   5
  -1  -2  -6 34.9803 26.6896   2
  -1  -2  -7 755.167 58.8544   7
   1   2   7 848.752 64.9139   5
  -1  -2  -7 738.497 64.8027   2
   1   2   7 755.696 54.2653   4
   1   2   8 2495.79 106.160   5
  -1  -2  -8 2381.55 103.549   2
  -1  -2  -8 2422.13 96.7252   7
  -1  -2  -9 1861.21 89.9778   7
  -1  -2  -9 1650.07 89.6437   2
   1   2   9 1672.35 92.4278   5
  -1  -2 -10 116.713 33.0621   2
   1   2  10 97.2328 31.6435   5
  -1  -2 -10 102.159 29.0943   7
  -1  -2 -11 2788.63 119.097   7
   1   2  11 2552.79 126.077   5
  -1  -2 -11 2510.63 122.888   2
  -1  -2 -12 319.160 54.6968   2
  -1  -2 -12 362.298 50.7147   7
   1   2  12 423.152 61.2935   5
   1   2  12 174.559 97.9601   8
  -1  -2 -13 5.97073 30.0507   7
  -1  -2 -13 53.2942 39.8767   2
  -1  -2 -14 90.0899 42.6181   2
  -1  -2 -14 117.313 42.0616   7
  -1  -2 -15 38.7170 42.2443   2
  -1  -2 -15 29.5043 37.0809   1
  -1  -2 -15 18.1489 33.3951   7
  -1  -2 -16 91.2104 42.7045   2
  -1  -2 -16 3.64410 42.6495   1
  -1  -2 -16-0.52793 32.3601   7
  -1  -2 -17 615.196 84.1348   2
  -1  -2 -17 611.922 88.2600   1
  -1  -2 -18 62.1059 42.3308   2
  -1  -2 -18 67.6996 46.4936   1
  -1  -2 -19-12.7198 40.8784   1
  -1  -2 -19-20.8891 43.3685   2
  -1  -3  19 95.7398 51.7560   6
   1   3 -18 361.816 76.8838   1
  -1  -3  18 323.276 72.6775   6
  -1  -3  17 12.2918 44.0686   6
   1   3 -17-13.0902 40.9805   1
  -1  -3  16 221.552 63.7709   6
   1   3 -16 228.354 61.3140   1
  -1  -3  15 384.645 72.3024   6
   1   3 -15 420.856 76.6141   1
  -1  -3  14 2576.99 174.997   8
  -1  -3  14 2461.51 149.223   6
   1   3 -14 2289.21 114.309   2
   1   3 -14 2525.06 157.410   1
   1   3 -13 1229.62 81.3057   2
   1   3 -13 1247.88 109.578   1
  -1  -3  13 1195.52 113.307   8
  -1  -3  13 1297.38 109.695   6
   1   3 -12 818.038 66.2724   2
  -1  -3  12 774.492 91.6027   8
   1   3 -12 766.786 81.9546   1
  -1  -3  12 750.856 82.0370   6
   1   3 -11 803.374 81.1542   1
   1   3 -11 834.565 60.4382   2
  -1  -3  11 788.576 80.3516   6
  -1  -3  11 786.730 86.4101   8
   1   3 -10 886.832 58.7664   2
  -1  -3  10 886.108 80.6592   8
   1   3 -10 821.611 76.0981   1
  -1  -3  10 829.408 77.1009   6
  -1  -3   9 819.080 71.5701   6
  -1  -3   9 1068.30 82.9650   8
   1   3  -9 789.211 71.8820   1
  -1  -3   9 828.493 48.6246   2
   1   3  -9 867.306 53.6800   2
   1   3  -8 484.663 41.6699   2
  -1  -3   8 449.653 52.8683   6
  -1  -3   8 441.244 54.2249   8
   1   3  -8 430.755 53.4289   1
  -1  -3   8 484.927 35.5194   2
  -1  -3   7 2.02308 38.0641   8
  -1  -3   7 20.7879 17.2160   2
  -1  -3   7 36.6804 30.1751   6
   1   3  -7 39.8328 27.7544   2
   1   3  -7 56.7012 38.3293   1
  -1  -3   6 1582.98 51.9337   2
  -1  -3   6 1914.73 94.8495   8
  -1  -3   6 1746.25 87.6086   6
   1   3  -6 1667.97 86.0537   6
   1   3  -6 1764.44 63.2718   2
   1   3  -6 1658.88 90.4187   1
  -1  -3   5 1836.18 47.6196   2
  -1  -3   5 1962.16 95.2535   3
   1   3  -5 1955.59 80.7829   6
   1   3  -5 1795.54 50.3786   2
  -1  -3   5 1884.28 80.9218   8
   1   3  -5 1837.71 81.8335   1
  -1  -3   5 1888.79 82.6849   1
   1   3  -5 1861.38 93.3905   3
  -1  -3   5 1845.15 79.2976   6
   1   3  -4 234.100 28.1145   6
  -1  -3   4 165.856 24.8798   8
  -1  -3   4 174.378 14.8391   2
  -1  -3   4 179.254 25.8302   1
   1   3  -4 158.056 24.1233   1
   1   3  -4 167.671 14.2760   2
  -1  -3   4 127.340 26.5516   3
   1   3  -4 189.567 32.9473   3
  -1  -3   4 141.935 20.3324   6
  -1  -3   3 6648.30 148.886   3
   1   3  -3 6994.69 122.966   6
   1   3  -3 7133.41 133.110   1
  -1  -3   3 7338.35 133.531   1
   1   3  -3 7007.78 74.7734   2
  -1  -3   3 6759.57 122.060   6
   1   3  -3 6783.99 152.493   3
  -1  -3   3 6862.56 78.1278   2
  -1  -3   2 1037.34 41.8407   6
   1   3  -2 1020.56 46.3381   1
  -1  -3   2 1082.33 57.5075   3
   1   3  -2 1051.23 56.6495   3
  -1  -3   2 1005.29 30.6102   2
  -1  -3   2 1045.48 46.7829   1
  -1  -3   1 8438.92 147.400   3
   1   3  -1 8411.09 124.294   1
  -1  -3   1 8267.00 121.836   1
   1   3  -1 8267.12 146.146   3
   1   3   0 2607.31 68.2203   1
  -1  -3   0 2748.06 72.0981   1
  -1  -3   0 2640.97 84.2619   3
   1   3   0 2602.98 81.7645   3
   1   3   1 632.705 40.7869   3
  -1  -3  -1 632.102 36.8283   1
   1   3   1 651.347 37.8507   1
  -1  -3  -1 692.289 48.4031   3
  -1  -3  -2 4806.94 95.4597   3
  -1  -3  -2 4771.20 106.494   5
   1   3   2 4718.03 105.092   5
   1   3   2 4817.49 91.7614   3
  -1  -3  -2 4791.52 96.2034   1
  -1  -3  -3 7066.54 128.125   1
   1   3   3 7197.99 110.241   3
  -1  -3  -3 6767.41 133.785   5
   1   3   3 6910.22 132.270   5
  -1  -3  -3 7222.60 112.762   3
  -1  -3  -3 7491.90 140.303   2
   1   3   4 4.82807 23.1184   5
  -1  -3  -4 3.84308 22.6374   2
   1   3   4 27.0381 15.9379   7
  -1  -3  -4 10.5657 20.0106   5
  -1  -3  -4 3.31842 17.1943   3
   1   3   4 14.6822 14.7772   3
  -1  -3  -5 3717.26 115.278   2
   1   3   5 3376.22 105.077   5
  -1  -3  -5 3610.67 89.2624   3
   1   3   5 3667.11 100.170   7
  -1  -3  -5 3681.65 114.477   6
  -1  -3  -5 3276.72 107.411   5
   1   3   6 1522.79 81.2521   5
  -1  -3  -6 1444.28 86.5538   2
   1   3   6 1388.05 68.7712   7
   1   3   6 1510.02 66.5165   4
  -1  -3  -6 1544.25 83.1676   5
  -1  -3  -6 1425.95 65.6764   3
  -1  -3  -7 2735.25 91.3905   3
   1   3   7 2505.61 103.618   5
  -1  -3  -7 2773.99 115.029   2
   1   3   7 2523.57 87.5220   4
  -1  -3  -8 85.6212 26.8906   3
   1   3   8 66.4544 29.1463   5
  -1  -3  -8 85.7928 34.0012   2
  -1  -3  -8 31.4612 27.5715   7
   1   3   8 61.5373 23.3593   4
  -1  -3  -9 134.015 27.3976   3
   1   3   9 99.4981 33.7465   5
   1   3   9 102.358 25.0611   4
  -1  -3  -9 188.030 35.5260   7
  -1  -3  -9 127.225 36.4969   2
  -1  -3 -10 501.410 50.5264   3
  -1  -3 -10 478.439 59.3356   2
   1   3  10 470.758 56.2026   5
  -1  -3 -10 537.062 52.9883   7
  -1  -3 -11 471.845 52.3812   7
  -1  -3 -11 382.615 55.2282   2
   1   3  11 431.266 58.4910   5
   1   3  12 239.525 48.4025   5
  -1  -3 -12 225.924 42.8466   7
  -1  -3 -12 236.373 48.3056   2
   1   3  13 725.457 79.6220   5
  -1  -3 -13 820.675 73.6270   7
  -1  -3 -13 744.004 82.8076   2
   1   3  14 1863.24 126.459   5
  -1  -3 -14 1747.51 120.187   2
  -1  -3 -14 1927.38 113.015   3
  -1  -3 -14 1946.57 112.139   7
  -1  -3 -15 1286.48 96.0845   3
  -1  -3 -15 1291.14 112.167   2
  -1  -3 -16 139.822 43.6813   3
  -1  -3 -16 69.8298 45.6869   2
  -1  -3 -17 39.9487 37.8112   1
  -1  -3 -17 45.7113 45.7689   2
  -1  -3 -18 109.664 47.2404   2
  -1  -3 -18 175.464 54.3957   1
  -1  -3 -19 59.1135 49.8619   2
  -1  -3 -19 5.23144 42.6034   1
  -1  -3 -20-69.5026 54.9073   2
  -1  -4  19 3.57298 44.6007   6
  -1  -4  18 198.172 69.0794   6
   1   4 -18 217.559 66.6166   1
  -1  -4  17 23.5355 47.8573   6
   1   4 -17 36.2638 48.1187   1
   1   4 -16 1681.20 142.936   1
  -1  -4  16 1554.33 131.575   6
   1   4 -15 473.007 81.1388   1
  -1  -4  15 506.801 76.7765   6
  -1  -4  15 435.937 92.3621   8
  -1  -4  14 263.645 65.6662   8
   1   4 -14 216.376 53.1772   1
  -1  -4  14 186.431 50.6200   6
  -1  -4  13 254.457 64.2533   8
   1   4 -13 199.495 50.0982   1
  -1  -4  13 324.618 62.5778   6
   1   4 -13 259.565 45.5189   2
  -1  -4  12 2317.84 135.990   6
   1   4 -12 2391.43 97.6415   2
   1   4 -12 2329.60 141.129   1
  -1  -4  12 1982.98 133.393   8
  -1  -4  11 141.056 43.8951   6
   1   4 -11 136.319 44.0486   1
  -1  -4  11 122.745 48.3419   8
   1   4 -11 138.319 32.1547   2
   1   4 -10 1132.91 59.8279   2
  -1  -4  10 1007.98 88.8726   8
  -1  -4  10 992.725 83.9596   6
   1   4 -10 1121.42 90.6986   1
   1   4  -9 133.523 21.7821   2
  -1  -4   9 77.0230 32.3979   8
  -1  -4   9 95.2209 31.0321   6
   1   4  -9 174.885 41.7205   1
   1   4  -8 5423.10 102.223   2
  -1  -4   8 5155.87 161.154   6
   1   4  -8 5110.44 169.366   1
  -1  -4   8 4798.74 156.980   8
   1   4  -7 792.820 66.3519   1
  -1  -4   7 895.464 71.2746   8
   1   4  -7 794.067 37.6922   2
  -1  -4   7 710.596 31.6445   2
  -1  -4   7 832.821 66.7713   6
  -1  -4   6 1099.13 35.9989   2
   1   4  -6 1450.06 47.4394   2
  -1  -4   6 1336.95 80.0583   8
  -1  -4   6 1271.24 77.3042   6
   1   4  -6 1609.51 95.2836   1
   1   4  -5 725.370 61.1532   6
   1   4  -5 580.372 25.0030   2
  -1  -4   5 798.993 81.9865   3
   1   4  -5 762.700 66.0485   1
  -1  -4   5 742.142 64.2130   6
  -1  -4   5 731.671 29.7047   2
  -1  -4   5 779.943 68.8428   8
   1   4  -4 1787.58 95.7582   3
  -1  -4   4 1937.15 80.4947   6
  -1  -4   4 1968.27 79.5846   8
  -1  -4   4 2074.35 84.8457   1
  -1  -4   4 1921.41 97.0880   3
  -1  -4   4 1861.68 42.4938   2
   1   4  -4 1963.71 84.1377   1
  -1  -4   3 3609.19 60.3463   2
  -1  -4   3 3912.73 101.082   6
  -1  -4   3 4087.78 110.209   1
   1   4  -3 3828.55 125.580   3
   1   4  -3 3648.28 105.910   1
  -1  -4   3 3798.78 126.883   3
  -1  -4   2 3391.93 113.855   3
  -1  -4   2 3471.09 96.2601   1
   1   4  -2 3343.32 109.109   3
   1   4  -2 3370.55 97.1331   1
  -1  -4   1 649.353 48.6937   3
   1   4  -1 662.512 41.5188   1
   1   4  -1 632.238 47.4513   3
  -1  -4   1 713.856 43.0265   1
   1   4   0 87866.4 458.479   1
  -1  -4   0 90966.9 470.274   1
   1   4   0 87978.7 510.174   3
  -1  -4   0 88206.9 507.873   3
   1   4   1 1363.82 61.1340   3
  -1  -4  -1 1377.82 57.3635   1
   1   4   1 1397.47 60.2967   1
  -1  -4  -1 1304.61 60.6480   3
   1   4   2 1231.77 60.7277   5
  -1  -4  -2 1205.31 58.1646   2
   1   4   2 1241.32 57.8760   1
  -1  -4  -2 1239.18 57.5172   1
  -1  -4  -2 1125.62 52.9498   3
   1   4   2 1179.74 53.7922   3
  -1  -4  -3 3065.50 99.5187   2
   1   4   3 2864.64 96.0520   5
  -1  -4  -3 2987.01 94.9787   1
   1   4   3 3169.50 81.0246   3
  -1  -4  -3 3037.58 101.392   5
  -1  -4  -3 2966.07 84.2740   3
  -1  -4  -4 3524.05 89.2425   3
  -1  -4  -4 3502.32 108.243   1
   1   4   4 3360.32 110.058   5
  -1  -4  -4 3569.46 116.455   2
   1   4   4 3640.78 86.7750   3
  -1  -4  -4 3263.53 109.944   5
   1   4   5 728.032 66.4361   5
  -1  -4  -5 680.055 48.5090   3
  -1  -4  -5 617.591 58.9994   5
  -1  -4  -5 683.186 66.4465   2
   1   4   5 669.241 42.8277   3
   1   4   5 689.738 56.1475   7
   1   4   6 476.563 55.2051   5
   1   4   6 154.244 111.090   8
  -1  -4  -6 514.949 47.2307   3
   1   4   6 421.497 42.5892   7
  -1  -4  -6 463.522 60.9248   2
   1   4   7 483.869 50.5115   5
  -1  -4  -7 491.567 56.7392   2
   1   4   7 437.797 43.2958   7
   1   4   7 483.088 42.2612   4
  -1  -4  -7 494.970 43.5625   3
   1   4   8 2569.02 89.3406   4
   1   4   8 2562.35 111.542   5
  -1  -4  -8 2693.54 122.194   2
  -1  -4  -8 2768.41 95.4777   3
  -1  -4  -9 273.801 44.9647   2
   1   4   9 311.789 36.4617   4
   1   4   9 323.511 47.4238   5
  -1  -4  -9 306.235 37.6395   3
  -1  -4 -10 859.976 62.5684   3
   1   4  10 873.372 76.2808   5
  -1  -4 -10 812.422 76.6122   2
  -1  -4 -11 33.2798 36.5789   2
   1   4  11 102.304 36.4903   5
  -1  -4 -11 116.826 32.6840   3
   1   4  12 794.742 79.0242   5
  -1  -4 -12 805.580 67.6450   3
  -1  -4 -12 744.135 80.1571   2
  -1  -4 -13 2.07957 38.4584   2
  -1  -4 -13 9.50837 30.7632   3
   1   4  13 64.5903 40.4286   5
  -1  -4 -14 623.534 66.9286   3
  -1  -4 -14 572.063 75.3936   2
   1   4  14 580.211 77.1024   5
  -1  -4 -15 466.385 62.4006   3
  -1  -4 -15 526.220 80.1163   2
   1   4  15 363.980 62.3141   5
   1   4  16 337.135 63.8842   5
  -1  -4 -16 328.322 69.2185   2
  -1  -4 -17 166.026 60.3529   2
  -1  -4 -18 299.905 71.0703   1
  -1  -4 -18 191.181 60.6529   2
  -1  -4 -19-23.3464 44.9859   2
  -1  -4 -19 56.9789 48.1037   1
  -1  -4 -20 122.351 52.9736   2
  -1  -5  19 113.419 60.6086   6
  -1  -5  18 187.765 70.7216   6
   1   5 -18 136.557 61.4510   1
   1   5 -17 191.438 64.1470   1
  -1  -5  17 208.144 66.6127   6
  -1  -5  16 1005.58 112.021   6
   1   5 -16 953.729 111.393   1
  -1  -5  15 1052.86 122.257   8
   1   5 -15 1147.86 115.558   1
  -1  -5  15 1108.02 113.793   6
  -1  -5  14 115.790 60.4338   8
  -1  -5  14 56.4178 42.2106   6
   1   5 -14 31.5240 38.6065   1
   1   5 -13 419.326 77.2138   1
  -1  -5  13 333.438 60.2468   6
  -1  -5  13 262.988 62.9581   8
  -1  -5  12 1068.77 99.8040   6
  -1  -5  12 977.463 98.8299   8
   1   5 -12 1021.93 97.4893   1
   1   5 -12 965.165 56.1259   2
  -1  -5  11 59.6659 39.1642   6
  -1  -5  11 88.2999 49.4661   8
   1   5 -11 40.1509 35.4557   1
   1   5 -11 11.2025 18.6104   2
  -1  -5  10 26.1512 44.4595   8
   1   5 -10 115.891 21.6370   2
  -1  -5  10 130.312 41.8533   6
   1   5 -10 141.075 47.0958   1
  -1  -5   9 1294.83 92.0524   6
   1   5  -9 1109.98 41.5075   2
  -1  -5   9 1191.82 88.4457   8
   1   5  -9 1318.77 97.9659   1
   1   5  -8 11.8114 35.3914   1
   1   5  -8 30.6469 8.93885   2
  -1  -5   8 58.9211 33.1926   6
  -1  -5   8 31.7002 34.0479   8
  -1  -5   7 4951.10 156.615   6
  -1  -5   7 5195.72 154.061   8
   1   5  -7 4951.01 164.189   1
  -1  -5   6 27.4684 31.5535   6
   1   5  -6-43.0703 44.6396   1
  -1  -5   6-5.31590 37.7425   8
  -1  -5   5 90.4751 38.5951   6
  -1  -5   5 150.976 54.3439   3
  -1  -5   5 93.1077 43.3296   8
  -1  -5   4 52.7081 14.8419   2
   1   5  -4 41.3093 34.8216   1
  -1  -5   4 91.0005 49.6136   6
  -1  -5   3 229.670 22.6147   2
  -1  -5   3 399.877 68.3541   3
  -1  -5   3 270.582 41.8248   1
  -1  -5   3 232.750 43.6716   6
   1   5  -3 254.459 47.0564   1
   1   5  -2 1664.15 88.4654   3
   1   5  -2 1845.98 82.0884   1
  -1  -5   2 1748.63 77.4089   1
  -1  -5   2 1743.97 92.4185   3
  -1  -5   1 2938.25 97.0197   1
  -1  -5   1 2428.61 101.472   3
   1   5  -1 2716.96 93.9612   1
   1   5  -1 2758.06 106.157   3
  -1  -5   0 0.41379 20.9429   2
   1   5   0-22.0700 29.6204   1
  -1  -5   0 12.7095 22.6257   1
  -1  -5   0-15.7653 40.5625   3
  -1  -5  -1 1730.42 75.8556   3
   1   5   1 1861.51 82.0338   3
  -1  -5  -1 1903.59 77.7238   1
   1   5   1 1857.78 77.1333   1
  -1  -5  -1 1899.13 74.5204   2
  -1  -5  -2 3160.60 103.848   1
   1   5   2 3278.22 101.056   3
   1   5   2 3369.36 107.550   1
  -1  -5  -2 3346.19 105.200   2
   1   5   2 3135.78 112.412   5
  -1  -5  -2 3063.18 100.174   3
  -1  -5  -3 137.842 39.1790   3
   1   5   3 162.887 49.8248   5
  -1  -5  -3 115.791 37.6347   2
   1   5   3 188.568 41.0752   1
  -1  -5  -3 141.671 35.5380   1
   1   5   3 170.295 34.3486   3
  -1  -5  -4 1932.86 92.8606   1
   1   5   4 1925.48 95.7025   5
   1   5   4 2036.16 73.2920   3
  -1  -5  -4 2095.80 100.957   2
  -1  -5  -4 1956.50 85.7190   3
  -1  -5  -5 1353.18 71.2307   3
   1   5   5 1205.67 56.4616   3
   1   5   5 1288.74 82.7471   5
  -1  -5  -5 1394.90 89.0178   2
  -1  -5  -6-16.7343 36.2519   2
   1   5   6 45.9090 32.9147   5
  -1  -5  -6 28.1721 26.4636   3
   1   5   6 49.8447 25.8747   7
   1   5   7 693.562 59.1138   5
  -1  -5  -7 650.588 48.8647   3
  -1  -5  -7 601.119 62.3397   2
   1   5   8 1381.32 66.4021   4
  -1  -5  -8 1300.91 91.6533   2
  -1  -5  -8 1395.77 69.0571   3
   1   5   8 1425.51 90.2017   5
   1   5   9 3050.71 101.730   4
   1   5   9 3148.02 135.598   5
  -1  -5  -9 3208.12 107.670   3
  -1  -5  -9 3245.17 146.667   2
  -1  -5 -10-26.2400 36.5750   2
   1   5  10-11.0369 28.6457   5
   1   5  10 17.6028 23.2630   4
  -1  -5 -10-24.3956 27.2761   3
  -1  -5 -11 668.957 80.4312   2
  -1  -5 -11 736.007 60.2693   3
   1   5  11 709.630 73.5292   5
  -1  -5 -12 368.318 68.7590   2
   1   5  12 349.305 56.6393   5
  -1  -5 -12 335.292 48.9401   3
  -1  -5 -13 958.705 74.7132   3
  -1  -5 -13 930.982 96.1946   2
   1   5  13 971.184 90.8432   5
  -1  -5 -14 57.8501 33.7052   3
  -1  -5 -14 36.1845 41.1300   2
   1   5  14 65.6026 44.1942   5
  -1  -5 -15 1420.66 122.851   2
   1   5  15 1439.10 117.728   5
  -1  -5 -16 668.651 91.7513   2
   1   5  16 820.040 93.7477   5
  -1  -5 -17-32.2108 52.1580   2
   1   5  17-175.837 152.290   8
   1   5  17-20.9808 37.7132   5
  -1  -5 -18-6.04036 47.7605   2
  -1  -5 -19-2.09451 45.6618   2
  -1  -6  18-20.9145 49.6890   6
  -1  -6  17-37.6836 54.7660   6
   1   6 -17-0.93928 43.9367   1
  -1  -6  16-103.307 58.9208   6
   1   6 -16-30.7959 46.7418   1
  -1  -6  16 66.2546 78.8949   8
  -1  -6  15 649.049 92.7468   6
  -1  -6  15 537.039 97.5838   8
   1   6 -15 414.641 47.9655   1
  -1  -6  14 465.675 83.8911   8
  -1  -6  14 525.560 82.2018   6
   1   6 -14 525.165 82.0469   1
  -1  -6  13 43.7502 48.2851   8
  -1  -6  13 65.6371 39.2611   6
   1   6 -13 8.19865 39.0734   1
  -1  -6  12 48.6143 49.9551   8
   1   6 -12-30.1120 45.0153   1
  -1  -6  12 18.8109 40.9484   6
  -1  -6  11 569.593 75.9712   8
   1   6 -11 649.446 78.2119   1
  -1  -6  11 712.058 82.3757   6
   1   6 -10 72.5978 43.4711   1
  -1  -6  10 134.282 48.7433   8
  -1  -6  10 30.3203 35.1871   6
  -1  -6   9 4638.99 175.268   6
   1   6  -9 4481.50 179.587   1
  -1  -6   9 4571.46 164.045   8
  -1  -6   8 2007.94 105.626   8
  -1  -6   8 1963.32 107.213   6
   1   6  -8 1994.02 115.148   1
  -1  -6   7-79.0371 41.9167   8
  -1  -6   7-10.7962 32.5969   6
   1   6  -7-11.0696 33.2229   1
  -1  -6   6 85.5901 30.9282   8
   1   6  -6-22.0551 46.3196   1
  -1  -6   6 87.3947 28.7997   6
   1   6  -5 9331.77 219.338   1
  -1  -6   5 8880.31 200.350   6
  -1  -6   5 8961.19 237.591   3
  -1  -6   5 9133.70 182.035   8
  -1  -6   4 10.7726 10.9892   2
  -1  -6   4-15.9707 34.7024   6
  -1  -6   4 63.6394 50.4090   3
  -1  -6   4-0.15923 12.0768   2
   1   6  -4-26.1234 40.8843   1
  -1  -6   3 2494.12 64.0476   2
   1   6  -3 2683.10 110.877   1
  -1  -6   3 2754.13 131.854   3
  -1  -6   2 12688.4 159.681   2
   1   6  -2 12262.5 228.767   1
  -1  -6   2 12254.2 256.619   3
   1   6  -1 16659.2 282.830   3
   1   6  -1 17473.2 263.749   1
  -1  -6   1 17744.1 208.664   2
  -1  -6   1 17196.2 284.687   3
  -1  -6   0 1110.82 87.8295   3
   1   6   0 1088.47 75.8582   1
  -1  -6   0 1039.34 73.4745   1
   1   6   0 1063.04 80.7666   3
  -1  -6   0 1133.23 65.8428   2
  -1  -6  -1 295.408 49.3001   2
   1   6   1 145.629 43.3549   3
  -1  -6  -1 115.236 35.6784   1
  -1  -6  -1 329.668 67.5207   3
   1   6   1 230.493 51.5715   1
  -1  -6  -2 217.069 63.9894   3
  -1  -6  -2 132.144 45.9293   2
   1   6   2 135.170 48.7447   3
   1   6   3 4375.48 122.919   3
  -1  -6  -3 4374.03 141.370   2
   1   6   3 4251.55 137.947   1
  -1  -6  -3 4449.82 133.579   3
   1   6   3 4398.62 152.280   5
   1   6   4 1735.30 72.3896   3
  -1  -6  -4 1697.24 83.6473   3
  -1  -6  -4 1871.53 97.2851   2
   1   6   4 1680.94 94.7628   5
  -1  -6  -5 448.875 46.5230   3
  -1  -6  -5 435.001 54.9383   2
   1   6   5 433.790 37.9254   3
   1   6   5 469.164 54.8761   5
  -1  -6  -6 5631.75 137.996   3
   1   6   6 5611.92 170.537   5
  -1  -6  -6 5608.67 177.385   2
   1   6   6 5416.43 121.859   3
  -1  -6  -7 4516.37 125.043   3
  -1  -6  -7 4366.91 163.605   2
   1   6   7 4375.29 155.771   5
   1   6   8 1389.46 93.3843   5
  -1  -6  -8 1509.55 102.718   2
  -1  -6  -8 1508.10 74.9295   3
  -1  -6  -9 270.809 55.5072   2
  -1  -6  -9 253.636 38.6045   3
   1   6   9 241.750 34.5218   4
   1   6   9 247.415 46.4854   5
   1   6  10 851.240 78.5465   5
   1   6  10 903.078 60.6159   4
  -1  -6 -10 994.573 66.5293   3
  -1  -6 -10 981.801 93.9966   2
  -1  -6 -11 179.913 51.3849   2
  -1  -6 -11 158.225 36.0825   3
   1   6  11 138.988 45.0828   5
   1   6  11 147.005 31.2135   4
   1   6  12 23.9995 37.1821   5
  -1  -6 -12 68.6906 51.4352   2
  -1  -6 -12 49.2733 32.7698   3
   1   6  13 638.501 74.7988   5
  -1  -6 -13 710.498 65.7894   3
  -1  -6 -13 682.681 90.0590   2
   1   6  14 548.691 75.4323   5
  -1  -6 -14 636.709 85.6052   2
   1   6  15 1464.79 119.803   5
  -1  -6 -15 1475.88 130.587   2
  -1  -6 -16 57.0073 44.2512   2
   1   6  16 76.8679 44.4377   5
   1   6  17 90.6421 47.3498   5
  -1  -6 -17 112.556 51.6912   2
   1   6  18 35.4529 43.1032   5
  -1  -6 -18 20.1537 45.5259   2
  -1  -7  18 29.4312 45.4795   6
  -1  -7  17 99.2267 59.3432   6
   1   7 -17 63.2917 46.2293   1
  -1  -7  16 122.197 80.6792   8
   1   7 -16 193.946 69.2581   1
  -1  -7  16 196.455 64.9808   6
  -1  -7  15 54.7271 47.6582   6
   1   7 -15 50.6067 49.1164   1
  -1  -7  15 14.9174 50.9860   8
  -1  -7  14-12.6249 48.1991   8
   1   7 -14 66.5632 50.1709   1
  -1  -7  14 21.6144 41.8166   6
  -1  -7  13 1.66403 44.4335   8
   1   7 -13 14.0318 39.2983   1
  -1  -7  13 80.8130 54.0998   6
  -1  -7  12 35.5790 44.3647   8
   1   7 -12 109.428 54.6119   1
  -1  -7  12 86.6887 47.4363   6
  -1  -7  11 77.5828 43.8621   6
   1   7 -11 57.2393 41.9104   1
  -1  -7  11 32.2539 40.1264   8
  -1  -7  10 1016.21 92.0555   6
  -1  -7  10 998.347 86.4125   8
   1   7 -10 1083.13 101.064   1
   1   7  -9 128.549 50.7332   1
  -1  -7   9 123.879 46.7463   6
  -1  -7   9 48.2739 40.7561   8
  -1  -7   8 4709.33 157.543   8
  -1  -7   8 4830.32 177.364   6
   1   7  -8 4908.34 189.170   1
   1   7  -7 102.568 38.5694   1
  -1  -7   7 141.138 35.7589   8
  -1  -7   7 128.358 40.4039   6
   1   7  -6-2.68613 33.7831   1
  -1  -7   6-63.1237 40.5656   8
  -1  -7   6 1.40419 30.1781   6
  -1  -7   5 329.278 46.4928   6
  -1  -7   5 395.845 42.7481   8
   1   7  -5 298.551 47.5026   1
  -1  -7   5 433.356 65.8009   3
  -1  -7   4 4186.46 141.605   6
  -1  -7   4 3887.63 75.6782   2
   1   7  -4 4318.85 152.530   1
  -1  -7   4 3681.59 74.0501   2
  -1  -7   4 4270.56 170.802   3
  -1  -7   3 1317.92 95.1420   3
  -1  -7   3 1219.53 49.8507   2
   1   7  -3 1364.99 91.0869   1
  -1  -7   2 2754.85 131.696   3
  -1  -7   2 2798.22 83.7576   2
   1   7  -2 2739.60 118.952   1
  -1  -7   1 1871.41 110.313   3
   1   7  -1 1732.73 95.1587   1
  -1  -7   1 1752.42 73.7404   2
  -1  -7   0 8043.68 165.704   2
   1   7   0 7551.39 189.770   1
  -1  -7   0 7747.56 200.507   3
   1   7   1-10.5123 41.6451   1
   1   7   1 23.4154 41.2850   3
  -1  -7  -1 6.35568 30.2021   2
   1   7   2 9252.78 203.515   3
  -1  -7  -2 9499.83 209.378   3
   1   7   2 9596.57 219.851   1
  -1  -7  -2 9842.14 205.582   2
  -1  -7  -3 257.635 45.6311   3
   1   7   3 261.210 42.7457   3
   1   7   3 222.041 48.7261   5
   1   7   3 253.140 46.1847   1
  -1  -7  -3 276.183 41.5905   2
   1   7   4 2891.44 130.304   5
   1   7   4 3131.73 105.327   3
  -1  -7  -4 3059.93 113.142   3
  -1  -7  -4 3011.94 127.997   2
  -1  -7  -5-34.5375 38.7761   3
   1   7   5 25.7929 32.2888   5
  -1  -7  -5-40.3411 39.0232   2
   1   7   5-10.2797 22.2029   3
  -1  -7  -6 1307.18 94.2185   2
   1   7   6 1344.41 65.9904   3
  -1  -7  -6 1312.47 75.9297   3
   1   7   6 1300.15 91.8314   5
   1   7   7 987.990 82.6176   5
  -1  -7  -7 967.257 85.5760   2
  -1  -7  -7 922.060 64.5905   3
   1   7   7 883.280 54.4164   3
  -1  -7  -8 7738.02 175.233   3
  -1  -7  -8 8222.63 245.967   2
   1   7   8 7930.01 226.446   5
  -1  -7  -9 281.233 41.5044   3
  -1  -7  -9 318.545 60.3991   2
   1   7   9 250.272 54.1653   5
   1   7   9 375.046 40.3529   4
  -1  -7 -10 827.728 63.0611   3
  -1  -7 -10 931.031 97.7203   2
   1   7  10 796.352 56.9223   4
   1   7  10 890.356 84.1311   5
  -1  -7 -11 626.887 60.3839   3
   1   7  11 494.558 46.4599   4
   1   7  11 561.844 74.6878   5
  -1  -7 -11 630.493 86.7445   2
   1   7  12 1485.18 111.924   5
  -1  -7 -12 1669.49 132.117   2
  -1  -7 -12 1718.13 92.2117   3
   1   7  13 30.1238 38.2602   5
  -1  -7 -13 131.360 53.2651   2
  -1  -7 -14 802.964 101.699   2
   1   7  14 893.281 96.1364   5
   1   7  15 226.701 56.8283   5
  -1  -7 -15 144.239 61.6221   2
  -1  -7 -16 600.658 91.8735   2
   1   7  16 568.308 83.6584   5
   1   7  17 133.495 54.3482   5
  -1  -7 -17 107.334 55.5631   2
   1   7  18 41.5484 45.5518   5
  -1  -7 -18 65.4387 54.3044   2
   1   7  19-153.389 71.1717   5
  -1  -8  17-59.6656 42.7420   6
   1   8 -16 412.573 85.5827   1
  -1  -8  16 338.863 72.9845   6
   1   8 -15 29.2568 44.8162   1
  -1  -8  15 109.531 65.3198   8
  -1  -8  15 92.4650 48.0943   6
   1   8 -14 678.800 100.933   1
  -1  -8  14 558.839 86.8266   6
  -1  -8  14 458.115 80.3043   8
  -1  -8  13 358.263 63.2494   8
   1   8 -13 672.323 95.4411   1
  -1  -8  13 668.851 88.2766   6
  -1  -8  12 494.415 68.8232   8
  -1  -8  12 594.432 83.6096   6
   1   8 -12 613.579 89.1601   1
   1   8 -11 157.944 55.7807   1
  -1  -8  11 138.789 50.2671   6
  -1  -8  11 78.3590 45.8878   8
   1   8 -10 1910.87 135.108   1
  -1  -8  10 1775.87 113.494   8
  -1  -8  10 1941.13 129.239   6
   1   8  -9 362.403 71.1308   1
  -1  -8   9 346.410 55.9349   8
  -1  -8   9 396.302 67.3437   6
   1   8  -8 1759.19 124.390   1
  -1  -8   8 1872.90 103.679   8
  -1  -8   8 1721.50 114.149   6
  -1  -8   7 281.639 50.2139   6
   1   8  -7 302.944 53.2439   1
  -1  -8   7 208.451 41.8387   8
  -1  -8   6 5978.91 160.080   8
   1   8  -6 6342.20 211.215   1
  -1  -8   6 6013.57 195.270   6
  -1  -8   5 606.881 29.2491   2
   1   8  -5 864.490 81.9720   1
  -1  -8   5 610.822 27.0787   2
  -1  -8   5 858.736 75.3725   6
  -1  -8   5 837.942 92.2270   3
  -1  -8   5 862.647 62.2491   8
   1   8  -4 4455.54 170.681   1
  -1  -8   4 4109.45 86.2644   2
  -1  -8   4 4172.54 86.4088   2
  -1  -8   4 4379.79 185.717   3
  -1  -8   4 4303.57 155.874   6
   1   8  -3 4250.29 158.437   1
  -1  -8   3 4547.73 103.906   2
  -1  -8   3 3889.68 167.066   3
  -1  -8   2 279.234 54.3805   3
   1   8  -2 323.770 50.3612   1
  -1  -8   2 282.284 31.5701   2
  -1  -8   1 2265.13 88.7663   2
   1   8  -1 2160.20 112.926   1
  -1  -8   1 1918.58 113.925   3
   1   8   0 8608.83 219.618   1
  -1  -8   0 8854.55 185.332   2
  -1  -8   0 8905.63 231.594   3
  -1  -8  -1 376.585 54.6850   3
  -1  -8  -1 414.481 44.3620   2
   1   8   1 428.639 56.3104   1
   1   8   2 3940.01 153.668   1
  -1  -8  -2 3613.45 139.834   3
  -1  -8  -2 4139.33 142.946   2
   1   8   3 108.556 39.4646   5
  -1  -8  -3 100.439 36.8045   3
   1   8   3 214.125 45.1588   1
  -1  -8  -3 174.142 36.2475   2
   1   8   4 760.681 59.8560   3
  -1  -8  -4 642.923 64.0471   2
   1   8   4 720.507 73.4676   5
  -1  -8  -4 637.276 61.0046   3
   1   8   5 466.356 58.6737   5
   1   8   5 561.753 50.1042   3
  -1  -8  -5 451.137 54.3678   3
  -1  -8  -5 509.532 62.0784   2
   1   8   6 1879.58 116.340   5
   1   8   6 1778.19 80.7410   3
  -1  -8  -6 1836.82 94.0915   3
  -1  -8  -6 1806.97 117.132   2
   1   8   7 5791.49 200.382   5
   1   8   7 5706.46 138.738   3
  -1  -8  -7 6205.55 166.131   3
  -1  -8  -7 6199.68 217.371   2
   1   8   8 150.563 44.2438   5
  -1  -8  -8 153.866 39.9462   3
  -1  -8  -8 119.523 52.9185   2
  -1  -8  -9 57.8652 35.3095   3
   1   8   9 80.9925 40.8764   5
  -1  -8  -9 160.854 53.8589   2
  -1  -8 -10 200.751 61.1086   2
  -1  -8 -10 219.853 44.2868   3
   1   8  10 162.166 47.2818   5
   1   8  10 183.936 34.2355   4
  -1  -8 -11 94.9009 54.7322   2
   1   8  11 106.846 43.5421   5
  -1  -8 -11 76.4098 35.7168   3
   1   8  12 278.408 56.0065   5
  -1  -8 -12 255.869 66.4250   2
  -1  -8 -13 52.5229 48.5592   2
   1   8  13 27.5689 37.3676   5
   1   8  14 65.2322 48.9575   5
  -1  -8 -14-28.3153 45.6894   2
   1   8  15 751.204 95.5335   5
  -1  -8 -15 793.151 109.064   2
  -1  -8 -16 469.207 91.4489   2
   1   8  16 509.626 81.4501   5
  -1  -8 -17-76.7040 59.3563   2
   1   8  17-25.9810 43.9781   5
   1   8  18-280.960 98.4647   5
  -1  -9  17-13.2984 44.3036   6
  -1  -9  16-12.7938 45.5382   6
  -1  -9  15 618.008 99.3340   8
   1   9 -15 817.690 112.403   1
  -1  -9  15 805.819 104.274   6
   1   9 -14-22.7711 57.4370   1
  -1  -9  14 92.8615 49.7653   8
  -1  -9  14 117.619 54.6294   6
  -1  -9  13 160.919 53.2111   6
  -1  -9  13 146.347 49.1907   8
   1   9 -13 158.888 61.4436   1
  -1  -9  12 380.076 65.8798   8
   1   9 -12 289.151 71.7379   1
  -1  -9  12 295.862 64.1071   6
  -1  -9  11 653.126 77.7176   8
   1   9 -11 918.137 104.829   1
  -1  -9  11 785.375 90.3450   6
  -1  -9  10-36.2434 41.3632   8
  -1  -9  10-65.6607 47.3004   6
   1   9 -10-103.238 62.0322   1
  -1  -9   9 6241.01 191.942   8
  -1  -9   9 5887.62 220.094   6
   1   9  -9 5923.52 234.571   1
   1   9  -8 1616.19 126.932   1
  -1  -9   8 1572.24 115.899   6
  -1  -9   8 1803.51 103.354   8
  -1  -9   7 2821.64 146.313   6
  -1  -9   7 2539.64 112.737   8
   1   9  -7 2864.24 154.875   1
  -1  -9   6 357.976 63.4703   6
   1   9  -6 430.572 72.8772   1
  -1  -9   6 329.812 51.8689   8
  -1  -9   5 2219.44 58.1363   2
   1   9  -5 3214.68 158.406   1
  -1  -9   5 3124.71 115.033   8
  -1  -9   5 2468.48 60.0517   2
  -1  -9   5 3051.88 143.416   6
  -1  -9   5 2954.21 167.244   3
  -1  -9   4 859.801 45.8214   2
   1   9  -4 892.430 85.5189   1
  -1  -9   4 1010.74 88.3432   6
  -1  -9   4 893.532 99.7072   3
  -1  -9   3 1667.12 120.436   3
   1   9  -3 1600.40 105.318   1
  -1  -9   3 1649.70 69.8344   2
  -1  -9   2 4.06647 40.9866   3
   1   9  -2 114.794 41.4620   1
  -1  -9   2 81.5255 28.1286   2
   1   9  -1 5306.77 185.728   1
  -1  -9   1 5240.39 145.150   2
  -1  -9   1 5173.34 193.439   3
  -1  -9   0 1255.47 99.0657   3
   1   9   0 1205.77 92.3952   1
  -1  -9   0 1197.48 76.2838   2
  -1  -9  -1 1998.47 101.782   2
   1   9   1 2081.64 118.419   1
  -1  -9  -1 2094.40 120.454   3
   1   9   2 20.4594 33.5772   1
  -1  -9  -2 39.7532 33.1673   2
  -1  -9  -2-6.79496 39.3262   3
   1   9   3 2775.44 140.786   1
  -1  -9  -3 2874.95 134.203   2
   1   9   3 2651.79 140.838   5
  -1  -9  -3 2593.11 126.455   3
  -1  -9  -4 597.441 63.8213   3
   1   9   4 547.659 68.7769   1
   1   9   4 679.789 79.3809   5
  -1  -9  -4 572.887 71.2027   2
   1   9   5 964.819 89.3183   5
  -1  -9  -5 1006.85 79.1337   3
  -1  -9  -5 983.535 90.3826   2
  -1  -9  -6 71.7524 45.1409   2
   1   9   6 48.4983 39.8110   5
  -1  -9  -6 57.6575 42.3437   3
  -1  -9  -7 166.955 51.8122   2
   1   9   7 249.100 59.4400   5
  -1  -9  -7 164.917 46.9963   3
   1   9   7 191.835 35.9891   3
  -1  -9  -8 2267.75 109.050   3
   1   9   8 2060.09 131.444   5
  -1  -9  -8 2252.18 145.563   2
   1   9   9 85.5422 43.7973   5
  -1  -9  -9 117.156 52.2452   2
  -1  -9  -9 127.244 43.0901   3
   1   9  10 33.5870 40.0348   5
  -1  -9 -10 79.5881 54.1174   2
  -1  -9 -11 178.002 58.8568   2
   1   9  11 112.691 46.5008   5
   1   9  12 118.213 45.0465   5
  -1  -9 -12 142.892 63.3408   2
   1   9  13 2.32987 39.5075   5
  -1  -9 -13-51.9209 54.7025   2
  -1  -9 -14 416.759 87.0809   2
   1   9  14 399.710 71.6922   5
  -1  -9 -15 205.102 71.1341   2
   1   9  15 170.875 56.7701   5
  -1  -9 -16 166.373 76.3886   2
   1   9  16 144.041 50.1441   5
   1   9  17-72.9190 47.3919   5
   1   9  18 73.8212 49.2199   5
  -1 -10  16 73.3223 48.8169   6
  -1 -10  15 339.643 77.8440   6
   1  10 -15 304.224 80.1231   1
  -1 -10  14 127.318 55.6244   6
   1  10 -14 77.2284 56.3887   1
  -1 -10  13 168.068 64.0413   6
   1  10 -13 29.2129 54.5753   1
  -1 -10  12 165.071 60.0064   6
   1  10 -12 38.2307 48.6401   1
   1  10 -11 1284.19 130.453   1
  -1 -10  11 967.615 90.0284   8
  -1 -10  11 1210.64 115.306   6
   1  10 -10 75.6289 45.4809   1
  -1 -10  10 115.603 50.6523   6
  -1 -10  10 134.765 48.9952   8
  -1 -10   9 8.34830 40.3511   6
  -1 -10   9 58.0119 35.6677   8
   1  10  -9 87.6289 50.0804   1
  -1 -10   8 10.0533 40.6483   6
   1  10  -8-18.5619 44.1082   1
  -1 -10   8-7.20679 35.3483   8
   1  10  -7 524.361 81.4959   1
  -1 -10   7 737.725 66.2049   8
  -1 -10   7 521.684 76.0919   6
  -1 -10   6 2032.80 129.260   6
  -1 -10   6 1786.12 93.6692   8
   1  10  -6 2137.76 142.326   1
  -1 -10   5 2796.91 144.631   6
  -1 -10   5 2380.48 67.0058   2
  -1 -10   5 2648.96 109.376   8
   1  10  -5 2710.22 149.923   1
  -1 -10   4 188.771 65.8930   3
  -1 -10   4 168.935 29.1189   2
  -1 -10   4 243.258 55.6081   6
   1  10  -4 149.896 52.5714   1
  -1 -10   3 12.8647 49.2137   3
  -1 -10   3 5.21502 24.7556   2
  -1 -10   2 134.629 54.2205   3
  -1 -10   2 141.599 32.4384   2
  -1 -10   1 1562.90 88.9007   2
  -1 -10   1 1712.50 122.874   3
   1  10  -1 1684.41 112.819   1
  -1 -10   0 612.213 62.2739   2
   1  10   0 518.646 67.1349   1
  -1 -10   0 436.731 71.4572   3
   1  10   1 2062.52 124.885   1
  -1 -10  -1 2031.60 126.995   3
  -1 -10  -1 2090.32 113.682   2
   1  10   2 278.910 62.7854   1
  -1 -10  -2 292.913 53.3414   2
  -1 -10  -2 277.885 57.4028   3
  -1 -10  -3 1161.19 94.8600   2
   1  10   3 1229.13 110.097   5
   1  10   3 1274.72 105.625   1
  -1 -10  -3 1140.35 92.5116   3
   1  10   4 43.8585 41.4399   1
  -1 -10  -4 157.825 49.0632   2
   1  10   4 69.8611 46.3759   5
  -1 -10  -4 131.543 46.0879   3
  -1 -10  -5 903.793 93.0224   2
  -1 -10  -5 906.038 79.5217   3
   1  10   5 906.865 93.7642   5
  -1 -10  -6 196.816 60.0968   2
  -1 -10  -6 197.459 49.8202   3
   1  10   6 188.985 58.4889   5
  -1 -10  -7 1043.04 106.192   2
   1  10   7 911.788 96.9293   5
  -1 -10  -7 892.355 76.9148   3
   1  10   8-66.9982 48.1155   5
  -1 -10  -8-0.68231 37.0177   3
  -1 -10  -8-11.4203 44.9045   2
   1  10   9 181.306 46.9590   5
  -1 -10  -9 174.167 62.1829   2
  -1 -10 -10 57.7769 47.5300   2
   1  10  10 42.6688 38.2038   5
   1  10  11 1096.85 105.558   5
  -1 -10 -11 1128.55 122.884   2
  -1 -10 -12 69.0168 57.9821   2
   1  10  12 85.7891 44.1311   5
   1  10  13 52.4863 42.6011   5
  -1 -10 -13-3.26295 55.3161   2
   1  10  14 117.175 48.7740   5
  -1 -10 -14 105.323 63.2832   2
   1  10  15 4.88082 44.0021   5
  -1 -10 -15 64.3279 56.4443   2
   1  10  16 122.434 55.4330   5
   1  10  17 84.2650 50.8188   5
  -1 -11  15 118.699 57.2663   6
   1  11 -14 466.644 95.8005   1
  -1 -11  14 459.584 85.2040   6
   1  11 -13 11.8185 46.4025   1
  -1 -11  13 60.6138 55.8011   6
  -1 -11  12 64.2655 49.9276   6
   1  11 -12-14.0616 46.3875   1
   1  11 -11-17.0570 49.5483   1
  -1 -11  11-7.38467 41.3682   6
   1  11 -10 15.1543 47.1109   1
  -1 -11  10-46.9606 46.1884   6
  -1 -11   9-0.30311 40.8721   6
   1  11  -9 50.3596 52.0510   1
  -1 -11   8 568.814 77.1915   6
   1  11  -8 494.651 86.6942   1
  -1 -11   7-8.60498 46.4368   6
  -1 -11   7 6.61586 32.8753   8
   1  11  -7 90.8120 48.6425   1
  -1 -11   6 847.364 91.7733   6
  -1 -11   6 715.559 62.0501   8
   1  11  -6 943.114 104.759   1
  -1 -11   5 169.634 38.4149   8
   1  11  -5 109.461 46.7988   1
  -1 -11   5 124.659 51.9906   6
   1  11  -4 35.9606 42.6004   1
  -1 -11   4 111.195 52.4444   6
  -1 -11   4 82.4110 61.2786   3
  -1 -11   3 115.253 30.6020   2
   1  11  -3 120.924 50.8554   1
  -1 -11   3 142.463 66.0853   3
  -1 -11   2 647.559 59.0906   2
  -1 -11   2 584.102 88.0805   3
   1  11  -2 661.412 82.9800   1
   1  11  -1 706.920 84.6943   1
  -1 -11   1 688.029 65.5312   2
  -1 -11   1 567.098 83.1296   3
  -1 -11   0 416.663 71.1975   3
   1  11   0 591.032 80.2873   1
  -1 -11   0 657.520 70.3838   2
  -1 -11  -1 405.533 61.0654   2
   1  11   1 381.450 71.0279   1
  -1 -11  -1 365.130 71.1503   3
  -1 -11  -2 1303.24 102.008   2
   1  11   2 1326.75 111.697   1
  -1 -11  -2 1152.30 105.812   3
   1  11   3 110.684 53.9429   1
  -1 -11  -3 136.969 57.6929   3
  -1 -11  -3 70.7654 43.2870   2
   1  11   3 120.197 58.1215   5
   1  11   4 341.617 61.7286   1
  -1 -11  -4 463.383 71.1313   3
   1  11   4 505.307 82.3975   5
  -1 -11  -4 430.712 70.0484   2
   1  11   5-28.0727 45.1612   5
  -1 -11  -5 23.6180 42.2938   2
  -1 -11  -5-8.40535 44.0917   3
   1  11   6 392.080 72.5552   5
  -1 -11  -6 443.905 76.0764   2
  -1 -11  -6 384.287 64.0283   3
  -1 -11  -7 57.6320 44.6778   2
   1  11   7 46.6608 43.7713   5
  -1 -11  -7 79.7031 39.9597   3
   1  11   8 105.777 53.7872   5
  -1 -11  -8 71.5097 56.3439   2
  -1 -11  -9 199.208 70.6977   2
   1  11   9 124.291 53.1273   5
   1  11  10 255.467 66.3295   5
  -1 -11 -10 312.934 74.9462   2
  -1 -11 -11-24.7822 53.1426   2
   1  11  11 32.8158 41.9247   5
   1  11  12 143.631 50.3086   5
  -1 -11 -12 162.911 62.8345   2
   1  11  13 81.2069 45.9790   5
  -1 -11 -13 147.970 65.8243   2
   1  11  14-10.7898 46.3528   5
  -1 -11 -14-58.0425 63.6623   2
   1  11  15 125.840 56.3567   5
   1  11  16 197.692 66.3023   5
  -1 -12  14 64.2548 55.6376   6
   1  12 -13 2.00194 58.5483   1
  -1 -12  13 48.7529 46.5137   6
   1  12 -12-76.3090 61.1094   1
  -1 -12  12-7.39165 44.9826   6
   1  12 -11-65.0179 62.4780   1
  -1 -12  11-7.30477 42.8521   6
  -1 -12  10 129.481 51.5462   6
   1  12 -10 160.865 67.3074   1
   1  12  -9-47.5292 54.4212   1
  -1 -12   9-23.0321 42.7984   6
   1  12  -8 24.3111 50.9917   1
  -1 -12   8-30.2231 40.9808   6
  -1 -12   7 4611.78 212.827   6
   1  12  -7 4784.27 228.735   1
  -1 -12   6 1376.29 116.737   6
   1  12  -6 1431.09 127.251   1
   1  12  -5 108.966 53.4091   1
  -1 -12   5 156.675 57.3006   6
  -1 -12   4 827.850 94.0187   6
   1  12  -4 690.041 85.1105   1
   1  12  -3 689.739 88.1306   1
  -1 -12   3 580.458 91.8279   3
  -1 -12   2 124.883 39.9087   2
  -1 -12   2 122.267 59.5977   3
  -1 -12   1 457.386 61.4709   2
  -1 -12   1 442.832 82.4946   3
   1  12  -1 761.796 97.9205   1
  -1 -12   0 100.270 44.1551   2
   1  12   0 250.405 70.2948   1
  -1 -12   0 106.885 58.3032   3
  -1 -12  -1 2305.96 144.798   3
   1  12   1 2766.39 163.978   1
  -1 -12  -1 2876.55 145.632   2
   1  12   2 848.857 110.169   5
  -1 -12  -2 689.362 85.2619   3
  -1 -12  -2 719.654 78.8284   2
   1  12   2 847.944 97.3424   1
   1  12   3 1197.18 108.736   1
   1  12   3 1229.36 117.529   5
  -1 -12  -3 1318.40 110.011   2
  -1 -12  -3 1281.86 110.091   3
   1  12   4 313.819 75.3441   5
   1  12   4 294.855 74.6813   1
  -1 -12  -4 265.980 62.7762   2
  -1 -12  -4 262.423 59.1332   3
  -1 -12  -5 258.733 59.7827   2
   1  12   5 246.464 59.2948   5
  -1 -12  -5 228.662 58.3274   3
  -1 -12  -6 570.284 87.0969   2
   1  12   6 526.451 83.8804   5
  -1 -12  -7 397.204 82.2698   2
   1  12   7 427.732 75.1439   5
   1  12   8 113.812 52.9504   5
  -1 -12  -8 43.7013 49.1915   2
   1  12   9 864.769 106.972   5
  -1 -12  -9 922.265 114.069   2
  -1 -12 -10 54.4636 58.9298   2
   1  12  10 84.5475 46.0038   5
   1  12  11 250.948 63.7071   5
  -1 -12 -11 130.678 57.8729   2
  -1 -12 -12-74.1486 66.1460   2
   1  12  12-14.3299 41.3009   5
   1  12  13 176.472 60.8567   5
  -1 -12 -13 152.510 66.3255   2
   1  12  14 79.9979 53.2242   5
   1  12  15 110.106 60.5835   5
  -1 -13  13 145.774 68.2527   6
  -1 -13  12 197.754 64.8622   6
   1  13 -11 14.4639 51.7910   1
  -1 -13  11-35.7268 49.8285   6
  -1 -13  10 45.7728 49.3040   6
   1  13 -10 49.0589 56.7668   1
  -1 -13   9-36.8752 45.6279   6
   1  13  -9-8.99694 45.3995   1
   1  13  -8-28.7140 54.4902   1
  -1 -13   8-47.1390 44.2978   6
  -1 -13   7-4.52559 42.4311   6
   1  13  -7-63.8031 53.1566   1
  -1 -13   6 12.7480 42.1338   6
   1  13  -6 133.104 55.3973   1
  -1 -13   5 23.4656 44.7353   6
   1  13  -5-6.34881 47.8602   1
  -1 -13   4 259.764 65.4312   6
   1  13  -4 213.171 64.3658   1
   1  13  -3 1189.59 119.626   1
  -1 -13   2 102.409 67.1029   3
   1  13  -2-10.2000 49.6929   1
  -1 -13   1 218.948 66.6396   3
  -1 -13   1 163.959 44.6991   2
   1  13  -1 138.342 57.7119   1
  -1 -13   0 304.534 70.7207   3
  -1 -13   0 476.382 67.8069   2
   1  13   0 347.814 75.4764   1
  -1 -13  -1 582.912 74.3618   2
  -1 -13  -1 567.046 87.5014   3
   1  13   1 597.376 89.6928   1
   1  13   2 46.6067 57.6195   5
  -1 -13  -2 50.3916 47.8033   3
   1  13   2-53.8494 51.3745   1
  -1 -13  -2-13.6566 40.5389   2
   1  13   3 226.737 69.7028   5
   1  13   3 207.715 64.1463   1
  -1 -13  -3 249.164 62.6376   3
  -1 -13  -3 242.680 58.0695   2
   1  13   4 2.69507 50.9740   5
   1  13   4-40.6350 50.4125   1
  -1 -13  -4-18.2413 51.2944   2
  -1 -13  -4 19.2006 46.3209   3
   1  13   5 564.935 87.4880   5
  -1 -13  -5 568.384 91.2167   2
   1  13   6 244.949 69.9886   5
  -1 -13  -6 391.713 80.9386   2
   1  13   7 1404.39 132.702   5
  -1 -13  -7 1441.85 133.326   2
   1  13   8-29.4134 50.4054   5
  -1 -13  -8 38.2228 48.0027   2
  -1 -13  -9 226.464 75.3536   2
   1  13   9 285.073 71.7178   5
  -1 -13 -10 143.766 64.3183   2
   1  13  10 219.162 65.8570   5
   1  13  11 196.340 59.9975   5
  -1 -13 -11 455.052 94.5028   2
   1  13  12-37.7841 43.6305   5
   1  13  13 126.465 59.1792   5
  -1 -14  12-5.20450 48.6134   6
  -1 -14  11-22.5541 47.9466   6
  -1 -14  10 118.270 60.4806   6
   1  14 -10 98.1912 59.3287   1
  -1 -14   9 10.1636 52.5172   6
   1  14  -9 110.569 62.4421   1
   1  14  -8 168.827 66.2850   1
  -1 -14   8 63.2748 54.1797   6
  -1 -14   7 196.298 62.1021   6
   1  14  -7 101.642 48.1934   1
   1  14  -6 72.2784 56.7893   1
  -1 -14   6 65.8776 54.8325   6
   1  14  -5 317.052 76.5649   1
  -1 -14   5 239.818 67.7642   6
   1  14  -4 10.1399 49.7964   1
  -1 -14   4 99.8404 57.1996   6
   1  14  -3 357.612 74.6236   1
   1  14  -2 389.102 78.8965   1
   1  14  -1 198.596 62.4755   1
   1  14   0 194.488 64.3451   1
  -1 -14   0 125.625 61.7502   3
  -1 -14  -1 167.946 67.2207   3
  -1 -14  -1 88.1984 45.0311   2
   1  14   2-49.8270 56.0516   5
  -1 -14  -2 35.6656 40.8599   2
  -1 -14  -2 86.3540 59.8746   3
  -1 -14  -3 425.157 80.9305   3
   1  14   3 383.841 78.5026   1
  -1 -14  -3 358.656 68.4711   2
   1  14   3 503.431 87.9379   5
   1  14   4 543.056 95.1113   5
  -1 -14  -4 554.751 87.7757   2
  -1 -14  -5 208.314 64.3273   2
   1  14   5 226.565 67.5105   5
  -1 -14  -6 160.046 62.7679   2
   1  14   6 104.885 59.0274   5
  -1 -14  -7-36.4389 58.6744   2
   1  14   7 78.8388 55.0076   5
   1  14   8 734.978 104.971   5
  -1 -14  -8 890.530 114.556   2
   1  14   9-2.99860 45.1278   5
  -1 -14  -9 96.3401 61.5269   2
   1  14  10-141.146 77.2074   5
  -1 -14 -10 101.217 65.4683   2
   1  14  11 27.2048 49.0153   5
  -1 -15  10 145.084 64.0109   6
  -1 -15   9-75.8460 56.6309   6
  -1 -15   8 404.995 89.1641   6
   1  15  -8 318.686 83.8652   1
  -1 -15   7-60.7166 53.1139   6
   1  15  -7 102.943 74.3388   1
   1  15  -6 294.458 78.2122   1
  -1 -15   6 280.045 67.8498   6
   1  15  -5-20.9926 47.7801   1
  -1 -15   5 76.3114 58.1725   6
   1  15  -4 253.755 69.3727   1
  -1 -15   4 349.516 78.2766   6
   1  15  -3-31.6633 50.7652   1
   1  15  -2 304.134 77.5623   1
   1  15  -1-30.0418 52.3368   1
   1  15   0 453.602 87.8371   1
   1  15   1 27.2585 57.5464   5
   1  15   1 63.7246 52.5699   1
   1  15   2 511.073 92.3106   1
   1  15   2 325.833 76.8659   5
  -1 -15  -3-57.5347 51.6069   2
   1  15   3-9.78444 48.6047   1
   1  15   3-105.564 60.3394   5
  -1 -15  -4 180.020 64.8486   2
   1  15   4 327.196 84.8440   5
   1  15   5 198.539 74.0369   5
  -1 -15  -5-55.1267 50.5900   2
   1  15   6 225.459 72.2033   5
  -1 -15  -6 160.305 67.3671   2
   1  15   7 51.7198 55.5272   5
  -1 -15  -7 2.32899 53.6004   2
   1  15   8 403.452 90.7561   5
  -1 -15  -8 492.398 97.4626   2
   1  15   9 29.8279 46.4900   5
  -1 -15  -9-82.6598 64.9425   2
  -1 -16   7 58.2286 45.6501   6
  -1 -16   6 76.8817 54.9533   6
   1  16  -5-132.185 67.4050   1
  -1 -16   5 16.1783 47.3591   6
   1  16  -4 146.244 61.8464   1
  -1 -16   4 144.303 58.7766   6
  -1 -16   3 185.005 80.4867   6
   1  16  -3 103.897 63.2042   1
   1  16  -2-14.6013 48.3307   1
   1  16  -1-13.9475 52.4272   1
   1  16   0 149.994 64.8589   1
   1  16   1 21.5630 52.3177   1
   1  16   1-59.0358 68.6684   5
   1  16   2-7.19044 56.9055   5
   1  16   2 109.662 65.0952   1
   1  16   3 47.6099 55.1328   5
   1  16   3 60.7196 52.3012   1
   1  16   4 76.7970 55.0407   5
   1  16   5-38.9886 64.7525   5
  -1 -16  -5 4.42247 50.4077   2
  -1 -16  -6 189.463 72.5250   2
  -1 -16  -7 125.560 70.8628   2
  -1 -17   3 64.8172 52.6388   6
  -2  15   8 3.90420 45.2008   5
  -2  15   7-81.1597 59.1417   5
   2 -15  -7 24.2914 60.7031   2
   2 -15  -6 292.870 86.5610   2
  -2  15   6 256.815 77.1549   5
  -2  15   5 85.6754 61.9023   5
   2 -15  -5-66.0696 69.4314   2
  -2  15   4 244.694 75.4210   5
  -2  15   3 135.436 52.2279   1
  -2  15   3 176.866 71.0826   5
  -2  15   2 135.255 66.5665   1
  -2  15   2 69.3041 56.8579   5
  -2  15   1 112.808 60.0815   1
  -2  15   0 21.3801 53.4087   1
  -2  15  -1 131.597 65.9126   1
  -2  15  -2 6.14556 56.1258   1
  -2  15  -3 79.4356 65.0289   1
   2 -15   4 89.5445 52.3457   6
   2 -15   5 43.2566 57.7591   6
  -2  14  10-53.5011 48.2343   5
  -2  14   9-20.8165 45.8085   5
  -2  14   8 58.6019 51.8882   5
   2 -14  -8 79.8389 65.6619   2
  -2  14   7-33.9533 53.0673   5
   2 -14  -7 72.2776 69.9270   2
   2 -14  -6 102.157 65.9943   2
  -2  14   6 8.84843 44.7551   5
  -2  14   5 16.1898 48.0542   5
   2 -14  -5 49.6242 52.8895   2
   2 -14  -4 7.97247 54.3389   2
  -2  14   4 7.89262 51.0444   5
   2 -14  -3-95.2626 60.1344   2
  -2  14   3 12.4008 47.0140   1
  -2  14   3 26.5586 50.7442   5
  -2  14   2-31.4680 52.5977   5
  -2  14   2 6.71994 46.5844   1
  -2  14   1-12.3250 48.0842   1
  -2  14   0 125.671 58.2200   1
  -2  14  -1-76.4635 57.9355   1
  -2  14  -2 240.548 73.7418   1
  -2  14  -3-2.33442 48.0290   1
   2 -14   4 2.00061 54.8487   6
  -2  14  -4-6.54721 52.3454   1
  -2  14  -5 112.442 54.5590   1
   2 -14   5 277.037 75.7823   6
   2 -14   6 342.595 77.5485   6
  -2  14  -6 402.800 98.6282   1
  -2  14  -7 229.042 76.7795   1
   2 -14   7 324.770 80.5815   6
   2 -14   8 2.76108 54.1597   6
  -2  13  11 78.2487 47.5221   5
  -2  13  10-38.2531 53.0940   5
   2 -13 -10 23.9999 57.6397   2
   2 -13  -9 375.303 91.4145   2
  -2  13   9 300.404 69.9221   5
  -2  13   8 61.6653 47.9853   5
   2 -13  -8 10.5435 55.6748   2
   2 -13  -7 33.7411 58.9777   2
  -2  13   7 19.3906 42.9388   5
   2 -13  -6 9.85040 54.9087   2
  -2  13   6-45.3846 49.0780   5
  -2  13   5 583.099 89.5249   5
   2 -13  -5 624.925 95.9839   2
   2 -13  -4 69.8820 51.0223   2
  -2  13   4 148.069 64.4888   5
   2 -13  -3 129.009 46.5822   2
  -2  13   3 125.097 61.1178   5
  -2  13   3 148.734 57.5579   1
  -2  13   2-7.60599 46.8757   1
   2 -13  -2-5.13568 51.0255   2
   2 -13  -1 904.579 97.3985   2
  -2  13   1 802.823 110.186   1
  -2  13   0 14.1540 51.5202   1
  -2  13  -1 389.675 85.3386   1
  -2  13  -2 1.91505 50.2137   1
  -2  13  -3 340.454 78.6058   1
   2 -13   4-19.8945 54.1349   6
  -2  13  -4 60.6863 57.9882   1
   2 -13   5 776.766 110.456   6
  -2  13  -5 736.092 109.084   1
   2 -13   6 84.9403 55.0967   6
  -2  13  -6-31.6800 60.7716   1
   2 -13   7 361.184 79.5066   6
  -2  13  -7 330.239 86.1081   1
   2 -13   8 53.6314 59.6276   6
  -2  13  -8 42.1899 52.9896   1
  -2  13  -9 425.292 96.7658   1
   2 -13   9 379.544 87.5952   6
   2 -13  10 39.4698 59.6146   6
  -2  12  12 44.7008 42.7473   5
  -2  12  11 100.565 52.6220   5
   2 -12 -11 102.207 67.2844   2
   2 -12 -10 101.990 72.3120   2
  -2  12  10 2.32433 40.7772   5
  -2  12   9 881.002 98.8542   5
   2 -12  -9 1000.69 128.978   2
  -2  12   8-29.6654 44.4559   5
   2 -12  -8 33.3393 52.0072   2
   2 -12  -7 425.996 87.6077   2
  -2  12   7 390.835 73.4831   5
   2 -12  -6 159.807 60.3824   2
  -2  12   6 165.510 52.5740   5
  -2  12   5 1251.23 121.291   5
   2 -12  -5 1358.33 127.443   2
   2 -12  -4 427.149 78.1308   2
  -2  12   4 664.101 92.3238   5
  -2  12   3 42.9882 50.2360   5
  -2  12   3 42.8189 55.5353   1
   2 -12  -3 14.4205 45.7629   2
   2 -12  -2 271.238 63.4444   2
  -2  12   2 424.022 83.7833   1
  -2  12   1 509.034 85.7635   1
   2 -12  -1 558.194 81.2157   2
  -2  12   0 242.963 58.4911   1
   2 -12   0 256.193 57.2544   2
  -2  12  -1 701.419 98.1562   1
   2 -12   1 838.352 85.0506   2
  -2  12  -2 1135.90 118.561   1
  -2  12  -3 1525.64 136.443   1
   2 -12   4 210.826 67.5218   6
  -2  12  -4 188.315 59.0566   1
  -2  12  -5 39.6135 55.7683   1
   2 -12   5-7.10217 56.2206   6
  -2  12  -6 3109.81 195.710   1
   2 -12   6 3196.88 195.670   6
   2 -12   7 880.017 107.042   6
  -2  12  -7 1127.13 124.669   1
  -2  12  -8 214.252 69.8709   1
   2 -12   8 230.195 73.0825   6
  -2  12  -9 154.871 65.5546   1
   2 -12   9 93.6505 58.8150   6
   2 -12  10 58.8197 54.5903   6
  -2  12 -10 106.569 59.0104   1
   2 -12  11 30.1372 47.0010   6
  -2  12 -11 192.712 69.8343   1
   2 -12  12 104.760 57.0443   6
  -2  11  12-24.6201 35.0987   5
   2 -11 -12-51.3889 58.7313   2
   2 -11 -11 126.791 71.2971   2
  -2  11  11 68.3093 44.9278   5
  -2  11  10 521.525 76.4909   5
   2 -11 -10 578.749 105.206   2
  -2  11   9 87.7808 49.7170   5
   2 -11  -9 24.8484 51.6703   2
   2 -11  -8 469.555 89.4039   2
  -2  11   8 322.953 64.1391   5
   2 -11  -7 333.035 79.6281   2
  -2  11   7 228.708 60.2432   5
  -2  11   6 941.627 95.1866   5
   2 -11  -6 1010.61 113.282   2
   2 -11  -5 252.291 65.2309   2
  -2  11   5 79.3734 49.0228   5
  -2  11   4 23.4769 45.6697   5
   2 -11  -4-43.1774 53.3431   2
  -2  11   4 11.2563 48.3646   1
  -2  11   3 4.71037 50.4122   1
   2 -11  -3 33.7480 46.9883   2
  -2  11   3-48.8922 55.7286   5
  -2  11   2 535.950 86.1025   1
   2 -11  -2 524.132 77.3097   2
   2 -11  -1 138.668 60.5007   2
  -2  11   1 218.840 70.2121   1
  -2  11   0 1062.14 118.003   1
   2 -11   0 967.595 94.4923   2
   2 -11   1 249.913 57.3647   2
  -2  11  -1 528.506 94.5110   1
   2 -11   2 1775.25 107.327   2
  -2  11  -2 2157.51 154.712   1
  -2  11  -3 838.950 103.961   1
  -2  11  -4 397.331 71.7759   1
   2 -11   5 51.5783 50.6606   6
  -2  11  -5 53.2049 46.9317   1
   2 -11   6 439.689 78.4935   6
  -2  11  -6 357.217 73.7077   1
   2 -11   7 25.4626 48.2939   6
  -2  11  -7-85.3632 58.0203   1
   2 -11   8 225.861 65.7914   6
  -2  11  -8 287.828 73.0495   1
   2 -11   9 20.9150 50.9375   6
  -2  11  -9-94.0963 55.0208   1
   2 -11  10 354.357 74.7406   6
  -2  11 -10 342.476 81.6027   1
  -2  11 -11 81.2851 61.7640   1
   2 -11  11-4.61268 46.0123   6
   2 -11  12 237.906 76.0552   6
  -2  11 -12 100.156 59.2390   1
   2 -11  13 29.5441 44.1575   6
  -2  11 -13-54.8905 60.1460   1
  -2  10  13-21.3875 40.5171   5
   2 -10 -13-121.655 70.4819   2
   2 -10 -12 37.2232 50.7305   2
  -2  10  12-19.3405 36.8107   5
   2 -10 -11-42.2125 58.9190   2
  -2  10  11 40.9839 38.5309   5
  -2  10  10 362.501 64.2333   5
   2 -10 -10 337.091 77.4685   2
  -2  10   9 17.6566 42.6681   5
   2 -10  -9 38.3576 50.5893   2
   2 -10  -8 560.126 93.8670   2
  -2  10   8 482.524 69.8871   5
   2 -10  -7 177.299 64.2357   2
  -2  10   7 179.217 51.7207   5
   2 -10  -6 237.593 72.4301   2
  -2  10   6 166.356 52.5907   5
   2 -10  -5 91.4966 54.2606   2
  -2  10   5 144.523 54.1184   5
  -2  10   4 152.045 57.6298   1
  -2  10   4 84.0689 51.0681   5
   2 -10  -4 88.4773 52.8281   2
  -2  10   3 775.391 90.5559   1
   2 -10  -3 750.320 86.8460   2
   2 -10  -2 646.710 81.1600   2
  -2  10   2 760.194 93.7564   1
  -2  10   1 564.294 81.6952   1
   2 -10  -1 524.158 73.6390   2
   2 -10   0 101.294 45.5355   2
  -2  10   0 199.721 61.5737   1
  -2  10  -1 156.979 56.5969   1
   2 -10   1 151.652 47.3855   2
  -2  10  -2 1046.11 105.909   1
   2 -10   2 1109.34 82.5249   2
   2 -10   3 3001.70 118.823   2
  -2  10  -3 3191.80 173.965   1
   2 -10   4 1984.75 86.6129   2
  -2  10  -4 1992.77 140.999   1
  -2  10  -5 1023.00 102.459   1
   2 -10   5 1180.53 115.154   6
  -2  10  -6 1369.81 124.253   1
   2 -10   6 1382.97 122.717   6
   2 -10   7 1365.54 124.861   6
  -2  10  -7 1226.94 118.390   1
   2 -10   8 973.554 106.558   6
  -2  10  -8 1096.09 116.222   1
   2 -10   9-17.9155 54.3096   6
  -2  10  -9 60.7101 56.2687   1
  -2  10 -10 105.872 58.6783   1
   2 -10  10-53.6547 55.0341   6
  -2  10 -11 26.1099 51.4428   1
   2 -10  11-14.8007 47.7932   6
  -2  10 -12 23.5266 49.6267   1
   2 -10  12 60.9809 56.8309   6
  -2  10 -13 213.034 68.0599   1
   2 -10  13 174.774 62.9570   6
   2 -10  14 63.5431 51.5210   6
  -2  10 -14-128.795 68.0534   1
   2  -9 -15 186.037 75.2641   2
  -2   9  14 106.950 49.3752   5
   2  -9 -14 58.6796 60.2866   2
   2  -9 -13 170.988 65.0177   2
  -2   9  13 310.329 66.1520   5
   2  -9 -12 66.9304 63.5911   2
  -2   9  12 17.4877 34.7766   5
  -2   9  11-44.5372 39.6659   5
   2  -9 -11 93.2370 57.1764   2
   2  -9 -10-67.6479 56.6708   2
  -2   9  10 23.6881 36.9146   5
  -2   9   9 1654.70 116.101   5
   2  -9  -9 1675.90 143.309   2
  -2   9   8 7.08151 34.2742   5
   2  -9  -8 6.87232 49.2657   2
  -2   9   7 514.463 71.1638   5
   2  -9  -7 548.432 82.8446   2
   2  -9  -6 5.64844 48.4887   2
  -2   9   6-3.08188 35.7342   5
   2  -9  -5 319.352 65.3583   2
  -2   9   5 290.300 60.8639   5
  -2   9   4 38.7434 41.8358   5
   2  -9  -4 16.0722 41.7801   2
  -2   9   4 56.6489 41.7999   1
   2  -9  -3 80.4659 27.8197   8
  -2   9   3 166.734 41.8296   3
   2  -9  -3 98.4512 49.4033   2
  -2   9   3-4.95101 40.5171   1
   2  -9  -2 173.087 27.1742   8
   2  -9  -2 292.067 60.0742   2
  -2   9   2 323.559 63.7283   1
   2  -9  -1 1079.94 45.9578   8
   2  -9  -1 1597.24 104.574   2
  -2   9   1 1594.58 117.839   1
   2  -9   0 480.254 56.1342   2
  -2   9   0 404.479 68.4739   1
  -2   9  -1 3178.97 169.743   1
   2  -9   1 2908.89 124.771   2
  -2   9  -2 131.160 58.9859   1
   2  -9   2 49.9495 37.9298   2
  -2   9  -3 125.214 54.6904   1
   2  -9   3 307.662 53.4443   2
  -2   9  -4 19.6883 41.5801   1
   2  -9   4 51.6542 27.5928   2
   2  -9   5 310.022 68.4885   6
   2  -9   5 230.726 27.3369   2
  -2   9  -5 197.215 62.0075   1
  -2   9  -6 14.5415 43.9544   1
   2  -9   6-69.7839 49.3992   6
  -2   9  -7 1597.76 125.147   1
   2  -9   7 1627.45 127.191   6
  -2   9  -8 230.390 81.4033   1
   2  -9   8-26.5922 51.0133   6
   2  -9   9 139.881 54.6530   6
  -2   9  -9-80.3431 70.4630   1
   2  -9  10-5.40987 45.5294   6
  -2   9 -10-65.4771 57.5797   1
   2  -9  11 350.122 71.9864   6
  -2   9 -11 318.055 78.8545   1
   2  -9  12 14.3293 45.2299   6
  -2   9 -12-62.3266 51.5898   1
   2  -9  13 606.317 92.7079   6
  -2   9 -13 632.710 98.5585   1
  -2   9 -14 20.1781 48.8394   1
   2  -9  14 10.7896 43.8680   6
   2  -9  15 178.879 67.6632   6
  -2   9 -15 157.333 69.3047   1
   2  -8 -16 79.6683 62.0889   2
  -2   8  16-158.580 146.361   8
  -2   8  15 179.577 49.2240   5
   2  -8 -15 218.793 73.2678   2
  -2   8  14 15.7562 36.5392   5
   2  -8 -14-29.1617 55.2397   2
  -2   8  13 261.783 56.7272   5
   2  -8 -13 289.979 80.6569   2
   2  -8 -12 491.039 89.3856   2
  -2   8  12 450.375 63.9379   5
  -2   8  11 47.6246 35.1586   5
   2  -8 -11 45.9912 54.6954   2
   2  -8 -10 733.905 101.669   2
  -2   8  10 676.853 74.1758   5
   2  -8  -9 547.134 85.3279   2
  -2   8   9 626.223 71.7239   5
  -2   8   8 725.442 74.7124   5
   2  -8  -8 713.940 93.8509   2
   2  -8  -7-49.5429 55.0491   2
  -2   8   7 4.36731 34.9768   5
   2  -8  -6 930.275 96.2963   2
  -2   8   6 847.992 77.9744   5
  -2   8   5 822.826 81.6003   5
  -2   8   5 616.474 36.0636   3
   2  -8  -5 801.794 87.5785   2
  -2   8   4 367.372 38.9599   3
  -2   8   4 417.204 62.0506   5
   2  -8  -4 415.079 64.1273   2
   2  -8  -4 438.410 49.5182   8
  -2   8   3 835.485 61.5089   3
   2  -8  -3 773.048 77.3853   2
  -2   8   3 791.320 84.2074   1
   2  -8  -3 830.225 56.5019   8
  -2   8   2 1540.32 85.2060   3
   2  -8  -2 1584.88 101.916   2
   2  -8  -2 1525.88 63.8843   8
  -2   8   2 1598.06 113.561   1
  -2   8   1 701.593 75.8714   1
   2  -8  -1 641.026 62.5130   2
   2  -8  -1 566.126 34.2121   8
   2  -8   0 1570.89 94.1492   2
  -2   8   0 1686.93 115.215   1
   2  -8   1-34.2012 32.0627   2
  -2   8  -1-2.71154 37.9384   1
  -2   8  -2-42.3125 39.3054   1
  -2   8  -2 25.9201 21.1812   2
   2  -8   2 1.75278 27.9705   2
  -2   8  -3 79.3890 22.6811   2
  -2   8  -3 50.7210 37.1262   1
   2  -8   3 46.6545 25.3416   2
  -2   8  -4 41.2078 37.0849   1
   2  -8   4 33.5106 24.1650   2
   2  -8   5 2076.89 130.689   6
  -2   8  -5 2123.85 132.873   1
   2  -8   5 1885.63 61.5044   2
   2  -8   6 1028.56 100.082   6
   2  -8   6 735.559 66.5370   8
  -2   8  -6 1101.30 103.643   1
  -2   8  -7 95.6461 48.6841   1
   2  -8   7 52.5892 46.3269   6
   2  -8   8 62.5796 49.1051   6
  -2   8  -8 20.4541 45.3727   1
   2  -8   9 676.964 91.7579   6
  -2   8  -9 593.200 77.5538   1
   2  -8  10 1212.20 116.593   6
  -2   8 -10 1280.65 120.832   1
  -2   8 -11 77.2031 54.5529   1
   2  -8  11 51.9041 44.8500   6
   2  -8  12 43.1725 44.0633   6
  -2   8 -12 73.1437 54.2403   1
   2  -8  13 406.635 80.6126   6
  -2   8 -13 404.490 77.5025   1
  -2   8 -14 471.318 86.2499   1
   2  -8  14 549.935 90.0068   6
  -2   8 -15 86.5697 55.9339   1
   2  -8  15 199.187 67.9602   6
   2  -8  16 112.718 56.6823   6
  -2   8 -16 59.9699 48.9770   1
   2  -7 -16-75.5936 65.5750   2
   2  -7 -15-35.8246 53.1484   2
  -2   7  15-30.3830 36.1193   5
  -2   7  14 262.965 52.9720   5
   2  -7 -14 209.560 64.6434   2
   2  -7 -13-40.9085 58.1796   2
  -2   7  13-11.1959 32.3020   5
  -2   7  12 95.8662 39.7803   5
   2  -7 -12 104.113 59.0797   2
  -2   7  11 140.394 40.2754   5
   2  -7 -11 162.772 63.1913   2
  -2   7  10-28.8154 35.6694   5
   2  -7 -10-27.0710 47.1585   2
  -2   7   9 75.1438 41.3382   5
   2  -7  -9 65.1697 54.3770   2
   2  -7  -8 641.544 87.8657   2
  -2   7   8 579.468 64.9271   5
   2  -7  -7 69.7111 50.0399   2
  -2   7   7-4.31396 28.9716   5
  -2   7   6 544.219 61.2325   5
   2  -7  -6 568.461 75.9707   2
  -2   7   5 224.907 45.9737   5
  -2   7   5 142.036 15.4459   3
   2  -7  -5 150.706 44.5309   2
   2  -7  -4 287.398 37.6725   8
  -2   7   4 232.029 42.0184   5
   2  -7  -4 272.202 46.0063   2
  -2   7   4 296.410 29.0386   3
   2  -7  -3 7.36162 24.2632   8
  -2   7   3-84.0109 32.1326   3
  -2   7   3-2.72372 33.9558   1
   2  -7  -3 4.63557 35.3857   2
  -2   7   2 580.780 53.7301   3
  -2   7   2 553.871 68.9207   1
   2  -7  -2 563.552 39.9184   8
   2  -7  -2 554.621 59.1569   2
   2  -7  -1 149.195 20.6930   8
   2  -7  -1 103.654 32.6702   2
  -2   7   1 98.1277 32.6189   3
  -2   7   1 120.504 42.3468   1
  -2   7   0 540.730 58.2453   3
   2  -7   0 432.281 50.8745   2
  -2   7   0 457.132 62.5233   1
  -2   7  -1 65.4604 34.9196   1
   2  -7   1 52.7097 30.4105   2
  -2   7  -1 77.1269 23.9442   2
  -2   7  -2 171.835 26.7556   2
  -2   7  -2 171.273 41.2588   1
   2  -7   2 186.288 32.6908   2
  -2   7  -3 492.373 61.4187   1
   2  -7   3 482.525 42.1145   2
  -2   7  -3 512.494 38.2852   2
  -2   7  -4 298.904 26.8403   2
   2  -7   4 283.598 30.7085   2
   2  -7   4 292.364 53.7998   6
  -2   7  -4 256.743 49.2101   1
   2  -7   5-6.30871 11.3271   2
   2  -7   5-2.21513 37.7955   6
  -2   7  -5 52.4370 37.4891   1
  -2   7  -6-33.1955 44.2140   1
   2  -7   6 29.5994 41.3362   6
   2  -7   7 425.142 66.2843   6
  -2   7  -7 485.554 69.9811   1
   2  -7   8 399.850 68.7478   6
  -2   7  -8 341.779 65.8295   1
   2  -7   9 151.656 51.1076   6
  -2   7  -9 179.305 58.7596   1
   2  -7  10 623.392 84.6209   6
  -2   7 -10 683.287 91.5654   1
  -2   7 -11 511.170 86.2349   1
   2  -7  11 320.951 63.7369   6
   2  -7  12 88.7188 48.1482   6
  -2   7 -12 40.4987 44.8369   1
   2  -7  13-21.9728 45.9425   6
  -2   7 -13-52.7225 51.2085   1
   2  -7  14 792.238 101.795   6
  -2   7 -14 930.303 113.151   1
  -2   7 -15-97.5540 62.6577   1
   2  -7  15 77.3673 53.5857   6
  -2   7 -16-1.04607 53.4109   1
   2  -7  16 88.7533 61.0799   6
   2  -7  17-22.3868 48.0428   6
   2  -6 -17 109.223 57.6740   2
   2  -6 -16 167.390 59.8730   2
  -2   6  16 216.038 54.4770   5
   2  -6 -15 112.344 57.3288   2
  -2   6  15 111.583 41.8483   5
   2  -6 -14 134.807 55.0555   2
  -2   6  14 122.889 42.8484   5
  -2   6  13 241.092 52.4570   5
   2  -6 -13 310.401 77.9133   2
   2  -6 -12-25.6337 52.4462   2
  -2   6  12-10.6973 34.9116   5
  -2   6  11 1099.13 85.6096   5
   2  -6 -11 1162.81 115.876   2
  -2   6  10 52.7532 32.9849   5
   2  -6 -10-25.9396 51.2966   2
  -2   6   9 11.8650 27.5067   5
  -2   6   9 50.5262 25.1404   7
   2  -6  -9 62.0122 51.3903   2
  -2   6   8 1092.52 79.5056   5
   2  -6  -8 1030.18 96.4359   2
  -2   6   8 949.983 61.3167   7
  -2   6   7 3396.45 132.105   5
   2  -6  -7 3422.96 159.540   2
   2  -6  -6 304.929 53.7025   2
  -2   6   6 210.598 39.3552   5
   2  -6  -5 2400.04 124.777   2
  -2   6   5 2459.69 108.771   5
  -2   6   4 683.157 33.6968   3
  -2   6   4 784.666 65.4090   5
   2  -6  -4 810.565 71.5055   2
   2  -6  -4 781.990 57.3187   8
   2  -6  -3 145.386 29.0421   8
   2  -6  -3 281.380 48.3612   2
  -2   6   3 195.864 29.3417   3
  -2   6   3 151.965 37.0515   1
  -2   6   2 8749.55 158.287   3
   2  -6  -2 7295.70 127.556   8
   2  -6  -2 8512.96 200.037   2
  -2   6   2 8682.83 223.361   1
  -2   6   1 201.198 47.9081   1
   2  -6  -1 238.971 23.6870   8
   2  -6  -1 2.20476 48.8196   2
  -2   6   1 275.821 43.5083   3
  -2   6   0 1699.46 98.9715   1
   2  -6   0 1657.95 83.6722   2
  -2   6   0 1605.35 76.2117   2
  -2   6   0 1703.81 85.3826   3
  -2   6  -1 50.8571 35.1422   3
  -2   6  -1 16.5450 21.2786   2
   2  -6   1-17.3923 32.0712   2
  -2   6  -1 5.55716 38.0579   1
  -2   6  -2 382.823 34.7711   2
  -2   6  -2 493.527 64.4662   1
   2  -6   2 464.223 47.2041   2
   2  -6   3 2393.83 80.9146   2
  -2   6  -3 2652.81 123.861   1
  -2   6  -3 2362.41 70.4153   2
   2  -6   4-9.10046 20.8243   2
   2  -6   4-62.6454 46.9455   6
  -2   6  -4-14.4208 14.3172   2
   2  -6   5 2013.61 115.661   6
   2  -6   5 1806.60 48.5405   2
  -2   6  -5 2063.86 117.031   1
  -2   6  -5 1715.45 45.7801   2
   2  -6   6-25.2826 40.5674   6
  -2   6  -6-11.5786 37.8825   1
  -2   6  -7 1470.60 104.893   1
   2  -6   7 1477.18 105.587   6
   2  -6   8-25.9267 39.1858   6
  -2   6  -8 52.5656 46.1693   1
   2  -6   9 2153.12 134.385   6
  -2   6  -9 2179.95 137.721   1
  -2   6 -10 1098.01 104.430   1
   2  -6  10 1039.71 102.745   6
   2  -6  11 1696.14 130.634   6
  -2   6 -11 1827.22 134.837   1
  -2   6 -12 128.354 52.7212   1
   2  -6  12 165.511 56.0248   6
  -2   6 -13 786.280 96.9046   1
   2  -6  13 770.805 94.0915   6
   2  -6  14 38.9169 84.9061   8
  -2   6 -14 48.5503 43.3140   1
   2  -6  14-30.6111 44.6664   6
  -2   6 -15 885.551 107.905   1
   2  -6  15 839.905 105.587   6
   2  -6  16-37.9426 45.3716   6
  -2   6 -16-4.53865 48.0325   1
   2  -6  17 18.0901 50.0619   6
  -2   6 -17 64.3750 53.8883   1
   2  -5 -18 73.7822 58.3212   2
   2  -5 -17 512.629 92.9336   2
  -2   5  16 36.9131 39.0609   5
   2  -5 -16-17.1312 46.8414   2
   2  -5 -15-3.62563 47.1495   2
  -2   5  15 33.5733 32.0881   5
  -2   5  15 72.2929 98.6348   8
   2  -5 -14 129.788 60.1051   2
  -2   5  14 170.324 45.6992   5
  -2   5  13 2449.88 130.830   5
   2  -5 -13 2531.75 164.689   2
   2  -5 -12 658.243 85.2683   2
  -2   5  12 642.120 69.2955   5
  -2   5  11 933.103 76.0278   5
   2  -5 -11 972.836 101.848   2
   2  -5 -10 445.302 72.0726   2
  -2   5  10 314.571 47.0338   5
  -2   5   9 6790.68 179.787   5
   2  -5  -9 6929.34 230.852   2
  -2   5   9 6661.88 139.586   7
  -2   5   8 2049.83 98.0524   5
   2  -5  -8 2086.89 129.222   2
  -2   5   8 2049.54 77.8568   7
  -2   5   7 10402.8 209.152   5
   2  -5  -7 10984.1 268.107   2
  -2   5   6 954.479 65.1394   5
   2  -5  -6 794.779 74.7823   2
   2  -5  -5 6757.79 194.360   2
  -2   5   5 6734.62 158.654   5
   2  -5  -4 289.430 41.0307   8
  -2   5   4 345.765 47.8293   5
   2  -5  -4 244.441 42.5896   2
  -2   5   4 434.825 23.3914   3
  -2   5   3 20364.9 184.467   3
   2  -5  -3 20870.1 239.086   8
  -2   5   3 21394.3 328.879   1
   2  -5  -3 21734.6 311.898   2
  -2   5   2 1580.64 99.9300   1
  -2   5   2 2055.27 76.7061   3
   2  -5  -2 1864.83 68.3309   8
   2  -5  -2 1603.36 88.2152   2
  -2   5   1 29701.6 317.004   2
   2  -5  -1 27782.9 199.674   8
  -2   5   1 28601.9 276.210   3
   2  -5  -1 29620.1 331.379   2
  -2   5   1 30001.4 376.823   1
  -2   5   0 225.215 57.4976   1
   2  -5   0 254.567 47.9965   2
  -2   5   0 245.863 40.0555   2
  -2   5   0 102.843 39.9606   3
  -2   5  -1 1909.43 73.4648   2
   2  -5   1 2021.44 86.6223   2
  -2   5  -1 2090.28 108.623   1
  -2   5  -1 1921.14 92.8975   3
  -2   5  -2 517.993 61.0973   3
   2  -5   2 686.059 58.7604   2
  -2   5  -2 532.491 68.8397   1
  -2   5  -2 392.473 37.2901   2
  -2   5  -3 6424.56 107.710   2
  -2   5  -3 6818.56 184.638   1
   2  -5   3 6449.58 121.076   2
   2  -5   4 3078.82 71.2386   2
   2  -5   4 2973.05 127.982   6
  -2   5  -4 2646.55 113.188   1
  -2   5  -4 2970.28 66.1068   2
   2  -5   5 3927.74 149.546   6
  -2   5  -5 3381.06 61.2570   2
   2  -5   5 3270.50 61.0935   2
   2  -5   6 363.806 53.8195   6
  -2   5  -6 261.886 39.4629   1
   2  -5   7 3934.30 159.133   6
  -2   5  -7 3772.74 155.598   1
  -2   5  -7 4028.06 119.225   8
   2  -5   8 804.886 79.1302   6
  -2   5  -8 757.762 77.1331   1
  -2   5  -8 817.349 65.3277   8
  -2   5  -9 621.487 74.5878   1
   2  -5   9 622.199 75.2273   6
  -2   5 -10 1859.07 124.969   1
   2  -5  10 1705.72 120.152   6
   2  -5  11 311.291 64.3564   6
  -2   5 -11 279.291 59.8953   1
  -2   5 -12 108.716 51.8211   1
   2  -5  12 32.1042 42.2836   6
   2  -5  13 23.2146 41.3646   6
  -2   5 -13 83.7867 51.9172   1
   2  -5  14 974.108 107.848   6
  -2   5 -14 1054.32 111.924   1
   2  -5  15 858.564 104.300   6
  -2   5 -15 818.465 100.219   1
   2  -5  16 188.116 67.1934   6
  -2   5 -16 152.970 59.6466   1
  -2   5 -17 4.96851 46.8749   1
   2  -5  17 106.759 55.0623   6
  -2   5 -18 303.903 74.2697   1
   2  -5  18 213.362 65.2831   6
   2  -4 -19 130.661 64.6539   2
   2  -4 -18 27.4694 55.9081   2
   2  -4 -17 150.995 65.7510   2
   2  -4 -16 225.999 65.8826   2
   2  -4 -15 425.200 76.2052   2
  -2   4  15 467.454 67.4180   5
   2  -4 -14 340.881 72.0675   2
  -2   4  14 345.003 57.7677   5
   2  -4 -13 6.71057 47.9809   2
  -2   4  13-24.6408 30.0860   5
   2  -4 -12 901.077 50.3335   3
   2  -4 -12 913.832 98.5539   2
  -2   4  12 849.635 76.6917   5
   2  -4 -11 1308.82 108.443   2
  -2   4  11 1265.70 84.5864   5
   2  -4 -11 1318.64 54.5486   3
   2  -4 -10 785.268 38.2607   3
  -2   4  10 889.852 68.3675   5
   2  -4 -10 801.815 45.5399   3
   2  -4 -10 864.936 88.7241   2
   2  -4  -9 1036.43 92.1861   2
   2  -4  -9 822.804 32.5406   3
  -2   4   9 983.675 68.0166   5
   2  -4  -9 627.822 34.4100   3
  -2   4   8 10331.4 200.843   5
  -2   4   8 10518.6 154.044   7
   2  -4  -8 10526.5 261.027   2
  -2   4   7 2445.04 74.2277   7
   2  -4  -7 2391.67 122.890   2
  -2   4   7 2348.31 93.9510   5
   2  -4  -6 404.250 58.2541   2
  -2   4   6 328.112 36.7065   5
  -2   4   5 3895.33 112.141   5
   2  -4  -5 3845.49 141.224   2
   2  -4  -5 4197.07 130.569   8
  -2   4   4 5993.32 137.655   5
   2  -4  -4 5522.57 136.947   8
   2  -4  -4 5569.35 162.645   2
  -2   4   3 51.0879 11.0580   4
   2  -4  -3 96.4107 41.0253   2
   2  -4  -3 39.4574 33.3893   8
  -2   4   3 51.4004 31.7457   5
  -2   4   2 18299.5 247.021   2
  -2   4   2 18270.7 274.386   1
   2  -4  -2 18337.8 188.817   8
  -2   4   2 18566.4 169.929   3
   2  -4  -2 18078.2 255.748   2
  -2   4   1 15746.9 182.212   3
  -2   4   1 16258.8 252.489   1
  -2   4   1 16488.1 220.722   2
   2  -4  -1 15672.1 252.536   1
   2  -4  -1 15672.8 144.172   8
   2  -4  -1 16220.4 227.753   2
  -2   4   0 9472.91 189.752   1
   2  -4   0 9216.22 189.769   1
   2  -4   0 9224.66 161.406   2
  -2   4   0 9306.25 155.239   3
  -2   4   0 9550.21 157.799   2
  -2   4  -1 25450.9 283.074   3
   2  -4   1 24497.0 247.471   2
  -2   4  -1 24929.3 301.544   1
  -2   4  -1 24860.4 235.186   2
   2  -4   1 25607.2 320.352   1
  -2   4  -2 10771.8 143.724   2
   2  -4   2 10747.1 205.273   1
  -2   4  -2 10835.5 201.943   1
  -2   4  -2 10884.1 201.193   3
   2  -4   2 10910.3 156.449   2
   2  -4   3 270.653 55.1502   6
  -2   4  -3 340.345 32.1943   2
  -2   4  -3 353.699 52.9505   1
   2  -4   3 367.439 36.7860   2
   2  -4   3 130.377 34.0863   8
   2  -4   4 35632.9 400.696   6
  -2   4  -4 34424.3 382.573   1
  -2   4  -4 34466.7 228.581   8
  -2   4  -4 34368.7 218.811   2
   2  -4   4 34989.9 221.035   2
  -2   4  -5 142.668 33.1166   8
   2  -4   5 161.675 47.8846   6
  -2   4  -5 188.984 22.7316   2
  -2   4  -6 417.588 25.9113   2
  -2   4  -6 482.168 57.8096   1
  -2   4  -6 531.693 46.3908   8
   2  -4   6 511.224 61.0774   6
   2  -4   7 5305.40 172.816   6
  -2   4  -7 5774.96 144.052   8
  -2   4  -7 5322.98 172.555   1
  -2   4  -7 4727.25 77.3017   2
  -2   4  -8 3869.61 74.7029   2
  -2   4  -8 4535.12 165.761   1
   2  -4   8 4342.76 166.966   6
  -2   4  -8 3866.22 66.8714   2
  -2   4  -9 916.704 37.1247   2
  -2   4  -9 928.071 39.8751   2
   2  -4   9 986.916 88.2461   6
  -2   4  -9 961.439 82.1499   1
   2  -4  10 3905.32 172.431   6
  -2   4 -10 3545.82 82.7464   2
  -2   4 -10 3611.52 78.6107   2
  -2   4 -10 3812.10 167.048   1
  -2   4 -11 0.89840 16.3949   2
   2  -4  11 19.8938 39.0021   6
  -2   4 -11 84.8694 22.5956   2
  -2   4 -12 98.9564 24.4301   2
   2  -4  12 94.7269 49.0441   6
  -2   4 -12 63.6288 45.2782   1
   2  -4  13 714.473 85.7742   6
  -2   4 -13 708.994 90.6255   1
   2  -4  14 1169.14 113.438   6
  -2   4 -14 1193.19 110.902   1
   2  -4  15 334.446 67.3470   6
  -2   4 -15 386.041 71.9283   1
   2  -4  16-12.4722 41.7326   6
  -2   4 -16 53.7921 45.9628   1
  -2   4 -17 84.4456 55.2722   1
   2  -4  17 150.499 63.6085   6
   2  -4  18 3.60089 44.1274   6
  -2   4 -18-4.71905 46.2773   1
   2  -3 -20 17.2564 51.1814   2
   2  -3 -19 28.7608 49.8915   2
   2  -3 -18 150.909 67.6256   2
   2  -3 -17-65.3752 60.7405   2
   2  -3 -16 510.547 88.9179   2
   2  -3 -15 32.1941 45.7038   2
   2  -3 -14 211.878 61.5673   2
   2  -3 -13 918.968 95.7892   2
  -2   3  13 1007.23 84.1410   5
   2  -3 -12 1019.14 97.4714   2
  -2   3  12 1111.33 84.8464   5
   2  -3 -11 252.509 56.8647   2
   2  -3 -11 211.946 38.9598   3
  -2   3  11 252.188 43.4903   5
   2  -3 -10 361.406 62.1583   2
   2  -3 -10 499.679 43.5411   3
  -2   3  10 402.092 48.4283   5
   2  -3  -9 4001.32 100.097   3
   2  -3  -9 4264.28 168.618   2
  -2   3   9 4283.92 132.468   5
  -2   3   8 2661.71 98.5236   5
  -2   3   8 3316.49 158.164   8
   2  -3  -8 2522.13 70.2097   3
   2  -3  -8 2366.42 60.3657   3
   2  -3  -8 2627.60 127.538   2
   2  -3  -7 126.004 32.3406   5
   2  -3  -7 217.332 49.7829   2
   2  -3  -7 73.2311 15.1359   3
   2  -3  -7 149.714 14.6294   3
  -2   3   7 9.02650 40.8464   8
  -2   3   7 132.307 27.4533   5
  -2   3   6 4054.45 108.214   5
  -2   3   6 4180.17 142.739   8
  -2   3   6 4012.57 80.1853   7
   2  -3  -6 4199.31 118.311   5
   2  -3  -6 4018.36 145.240   2
   2  -3  -5 1237.32 78.3478   8
   2  -3  -5 1097.34 63.3983   5
   2  -3  -5 1038.64 82.7180   2
  -2   3   5 1129.18 59.6564   5
  -2   3   5 1390.68 84.9064   8
   2  -3  -4 1235.84 78.7066   2
   2  -3  -4 1144.67 66.9057   8
  -2   3   4 1277.75 58.8043   5
  -2   3   4 1240.15 71.6303   8
  -2   3   3-15.4146 25.2296   8
  -2   3   3 14.6103 24.6885   2
   2  -3  -3-32.8336 28.9815   8
  -2   3   3-28.4000 23.8634   5
   2  -3  -3-45.2987 35.1391   2
   2  -3  -3-9.64846 27.3478   1
  -2   3   2 30.0124 19.4859   2
   2  -3  -2 25.6775 20.1068   8
  -2   3   2-36.9365 34.7650   1
  -2   3   2 62.0240 20.2044   8
  -2   3   2 21.7037 7.23972   4
  -2   3   2 38.4813 10.5541   3
   2  -3  -2 7.89581 27.0315   1
   2  -3  -2-39.4506 30.9983   2
  -2   3   1 15508.9 222.761   1
   2  -3  -1 15787.7 228.332   1
   2  -3  -1 15697.6 143.204   8
  -2   3   1 16195.9 142.435   8
  -2   3   1 16040.7 143.735   4
  -2   3   1 15815.5 155.047   3
  -2   3   1 15671.4 200.711   2
   2  -3  -1 15350.8 205.846   2
  -2   3   0 9733.20 131.045   4
  -2   3   0 9517.98 169.702   1
  -2   3   0 9521.51 146.874   2
   2  -3   0 9609.34 173.090   1
   2  -3   0 9277.18 150.478   2
   2  -3   1 1515.85 58.4565   2
  -2   3  -1 1548.39 69.1839   1
  -2   3  -1 1683.22 61.4310   4
  -2   3  -1 1579.10 56.2719   2
   2  -3   1 1695.34 73.8734   1
  -2   3  -2 4353.17 86.6781   2
   2  -3   2 4492.43 120.065   1
  -2   3  -2 4187.82 113.765   1
  -2   3  -2 4183.93 106.232   4
   2  -3   2 4437.35 91.4309   2
  -2   3  -3 649.652 27.5084   8
   2  -3   3 867.147 55.0072   6
  -2   3  -3 847.862 55.8012   1
   2  -3   3 937.043 38.5314   2
   2  -3   3 943.961 56.1043   1
  -2   3  -3 811.737 52.3107   4
  -2   3  -3 919.913 38.8292   2
  -2   3  -4 158.496 27.2279   8
   2  -3   4 258.012 22.8228   2
  -2   3  -4 223.898 38.7509   1
  -2   3  -4 243.692 23.3984   2
   2  -3   4 234.683 45.9959   6
   2  -3   4 294.146 38.7993   1
  -2   3  -4 201.043 31.9067   4
  -2   3  -5 545.557 47.4974   8
  -2   3  -5 495.045 59.1357   1
  -2   3  -5 473.918 33.5791   2
   2  -3   5 536.989 67.9762   6
  -2   3  -6 13920.3 250.254   1
  -2   3  -6 13461.9 204.516   8
   2  -3   6 13119.7 252.509   6
  -2   3  -6 13950.4 142.641   2
  -2   3  -7 27.7763 31.1754   8
   2  -3   7 47.1147 34.9497   6
  -2   3  -7 65.4892 30.7613   1
  -2   3  -7 70.1381 16.0167   2
  -2   3  -8 2628.40 72.0811   2
  -2   3  -8 2574.39 120.399   1
   2  -3   8 2573.30 127.298   6
  -2   3  -8 2628.56 67.9990   2
  -2   3  -9 276.758 26.3878   2
   2  -3   9 254.249 51.0201   6
  -2   3  -9 215.306 45.1908   1
  -2   3 -10 746.606 44.6433   2
  -2   3 -10 684.021 72.5423   1
   2  -3  10 659.369 74.0601   6
  -2   3 -11 118.878 26.3100   2
   2  -3  11 105.665 41.4105   6
  -2   3 -11-1.00575 41.9824   1
   2  -3  12 135.634 51.9486   6
  -2   3 -12 90.0943 27.8352   2
  -2   3 -12 10.0298 44.2866   1
   2  -3  13 210.666 58.6207   6
  -2   3 -13 246.470 38.7134   2
  -2   3 -13 193.997 52.9190   1
   2  -3  14 668.958 90.8778   6
  -2   3 -14 634.605 82.9763   1
  -2   3 -15 980.645 105.547   1
   2  -3  15 1068.98 112.590   6
  -2   3 -16 68.5367 45.7568   1
   2  -3  16 17.7761 44.0683   6
  -2   3 -17 168.025 61.0441   1
   2  -3  17 131.785 57.0947   6
   2  -3  18 19.7328 42.4454   6
  -2   3 -18 99.7346 49.1664   1
  -2   3 -19 94.3121 59.3025   1
   2  -2 -19-14.8249 45.7510   2
   2  -2 -18-18.2392 45.8794   2
   2  -2 -18 61.1049 44.4748   1
   2  -2 -17 334.918 74.3019   2
   2  -2 -16 326.058 71.6957   2
   2  -2 -15 260.113 63.3866   2
   2  -2 -14 24.8830 47.0103   2
   2  -2 -13 473.511 76.0306   2
  -2   2  12 111.716 74.0504   8
   2  -2 -12 31.4570 39.8893   2
  -2   2  11 29.8848 49.6208   8
  -2   2  11-4.13347 29.1242   5
   2  -2 -11 16.0162 38.2458   2
   2  -2 -11 60.5396 26.3880   4
   2  -2 -11-23.6869 27.9823   3
  -2   2  10 60.0260 25.4190   5
  -2   2  10 39.9777 37.8669   8
   2  -2 -10 121.011 45.2366   2
   2  -2 -10 111.016 24.6464   4
   2  -2 -10 111.626 33.5653   3
  -2   2   9 2727.57 138.272   8
   2  -2  -9 2533.91 123.736   2
   2  -2  -9 2876.17 87.0286   4
  -2   2   9 2653.43 102.845   5
   2  -2  -9 2704.23 94.8487   3
   2  -2  -8 155.924 22.1887   4
  -2   2   8 127.621 26.8551   5
   2  -2  -8 129.481 27.7042   5
  -2   2   8 136.868 39.5237   8
   2  -2  -8 157.925 44.4338   2
   2  -2  -8 149.657 28.3545   3
  -2   2   7 2118.53 80.4410   5
  -2   2   7 2319.55 111.187   8
   2  -2  -7 2200.82 107.173   2
   2  -2  -7 2129.94 85.5096   5
   2  -2  -7 2387.92 62.6931   4
   2  -2  -7 2368.98 70.2433   3
   2  -2  -6 104.692 17.0092   4
   2  -2  -6 133.989 33.9058   5
  -2   2   6 130.241 30.4663   5
   2  -2  -6 110.657 51.2475   2
   2  -2  -6 166.301 25.5623   3
  -2   2   6 186.881 55.9369   8
  -2   2   5 14886.4 119.023   7
  -2   2   5 15859.0 178.238   5
  -2   2   5 14902.2 235.309   8
   2  -2  -5 14139.2 101.875   4
   2  -2  -5 15986.4 250.408   2
   2  -2  -5 15524.5 185.591   5
   2  -2  -5 13888.5 112.690   3
   2  -2  -5 15237.5 237.455   8
   2  -2  -4 1853.37 59.5803   5
   2  -2  -4 1677.24 76.1619   2
  -2   2   4 1818.05 56.5158   5
  -2   2   4 1931.73 78.8053   8
   2  -2  -4 1919.29 77.1772   8
  -2   2   4 1735.24 77.6744   2
   2  -2  -3 36379.0 335.215   2
  -2   2   3 36801.2 327.776   2
   2  -2  -3 36856.9 346.026   1
  -2   2   3 36778.5 234.087   5
   2  -2  -3 37923.6 303.747   8
   2  -2  -2 55179.8 388.863   2
  -2   2   2 56118.4 378.223   2
   2  -2  -2 56562.1 401.635   1
   2  -2  -2 57125.3 325.969   8
  -2   2   1 242706. 774.013   1
  -2   2   1 243645. 742.146   2
   2  -2  -1 244255. 798.731   1
  -2   2   1 246545. 552.502   8
   2  -2  -1 237905. 753.359   2
  -2   2   1 242889. 486.433   4
  -2   2   0 38279.7 297.580   1
   2  -2   0 38079.9 283.547   2
   2  -2   0 39533.0 305.195   1
  -2   2   0 39088.8 281.928   2
  -2   2   0 39670.5 236.489   4
   2  -2   1 8869.16 145.126   1
   2  -2   1 8506.21 125.449   2
  -2   2  -1 8338.24 136.840   1
  -2   2  -1 8412.20 122.860   2
  -2   2  -1 8342.13 123.857   4
   2  -2   2 169.802 20.1421   1
  -2   2  -2 126.553 17.8147   1
   2  -2   2 145.106 15.0139   2
  -2   2  -2 137.269 13.8488   2
   2  -2   2 133.026 20.7387   6
  -2   2  -2 166.498 19.2531   4
  -2   2  -3 26996.1 268.679   1
  -2   2  -3 26738.9 204.563   2
   2  -2   3 26142.7 259.157   1
   2  -2   3 26579.9 277.848   6
   2  -2   3 26041.7 191.950   2
  -2   2  -3 26009.6 268.281   4
  -2   2  -4 24.8692 16.3494   4
   2  -2   4-8.11581 30.4390   6
  -2   2  -4 16.5901 22.3484   6
  -2   2  -4 7.43285 15.0307   2
  -2   2  -4 22.4248 18.8235   8
  -2   2  -4 0.04844 25.2981   1
   2  -2   4 39.2714 16.7835   1
  -2   2  -5 27959.1 268.515   8
  -2   2  -5 28239.4 326.215   4
   2  -2   5 29456.1 312.916   1
  -2   2  -5 28784.1 331.689   6
  -2   2  -5 28796.5 216.036   2
  -2   2  -5 29005.0 311.697   1
   2  -2   5 28710.7 330.300   6
  -2   2  -6 63.0868 25.9732   2
  -2   2  -6 81.4888 38.9072   8
   2  -2   6 89.9646 50.0501   6
  -2   2  -6 90.5662 41.4068   1
  -2   2  -7 8880.19 186.865   8
   2  -2   7 9111.51 212.033   6
  -2   2  -7 8632.54 196.102   1
  -2   2  -8 89.9219 29.7682   1
   2  -2   8 129.109 40.1133   6
  -2   2  -8 147.566 23.4847   2
   2  -2   9 3245.72 142.244   6
  -2   2  -9 3265.63 93.9598   2
  -2   2  -9 3198.54 134.102   1
   2  -2  10 690.148 74.2399   6
  -2   2 -10 664.934 45.6917   2
  -2   2 -10 632.242 67.3572   1
  -2   2 -11 1739.85 78.8538   2
  -2   2 -11 1707.11 110.136   1
   2  -2  11 1719.60 113.973   6
  -2   2 -12 166.491 35.2735   2
   2  -2  12 130.193 47.7367   6
  -2   2 -12 135.575 47.4281   1
  -2   2 -13-23.5807 37.5810   1
  -2   2 -13 50.2177 32.5030   2
   2  -2  13-39.7215 46.1837   6
   2  -2  13-29.1416 94.1424   8
  -2   2 -14-48.5023 42.8468   1
  -2   2 -14-11.4588 30.2168   2
   2  -2  14-1.28041 42.6237   6
  -2   2 -15 1905.04 102.534   2
  -2   2 -15 1875.39 138.859   1
   2  -2  15 1903.88 141.930   6
   2  -2  16 223.057 63.1340   6
  -2   2 -16 147.232 56.1093   1
   2  -2  17 354.171 76.1987   6
  -2   2 -17 260.233 67.9050   1
  -2   2 -18 279.607 66.5355   1
   2  -2  18 199.739 61.8731   6
   2  -2  19 27.5907 44.0903   6
  -2   2 -19 6.64348 42.3955   1
   2  -1 -19 76.5142 56.2313   2
   2  -1 -18 141.741 62.4731   2
   2  -1 -18 87.7475 48.9965   1
   2  -1 -17 619.329 88.2968   2
   2  -1 -17 733.620 99.2616   1
   2  -1 -16 398.391 72.2606   2
   2  -1 -15 1017.74 101.747   2
   2  -1 -14-28.4154 42.8110   2
   2  -1 -13 563.039 75.2991   2
  -2   1  13 224.688 80.8405   8
   2  -1 -13 595.036 50.7169   7
   2  -1 -12 53.9493 45.7278   2
   2  -1 -12 46.3463 23.3169   7
  -2   1  12-10.4320 48.9914   8
   2  -1 -11 78.0816 21.9829   7
   2  -1 -11 70.5328 37.0831   2
  -2   1  11 56.1726 45.5443   8
   2  -1 -10 530.866 37.7663   7
   2  -1 -10 388.152 54.6873   2
   2  -1 -10 459.062 44.7350   4
  -2   1  10 408.025 66.7526   8
   2  -1 -10 424.842 51.4987   3
   2  -1  -9-18.9404 17.1894   7
   2  -1  -9 19.4339 18.3592   4
   2  -1  -9-27.0800 38.3829   2
  -2   1   9-51.4708 47.2301   8
   2  -1  -9-14.9167 31.2504   3
   2  -1  -8 24.1183 34.9753   2
  -2   1   8-6.46317 23.1448   5
   2  -1  -8 30.2756 22.2570   5
   2  -1  -8-23.4867 27.5142   3
   2  -1  -8 17.2821 14.9822   7
  -2   1   8 14.9707 43.4145   8
   2  -1  -8-23.8760 24.8375   4
   2  -1  -7 544.847 61.1087   2
   2  -1  -7 671.980 51.7595   3
   2  -1  -7 638.910 50.2205   5
  -2   1   7 1011.68 81.0522   8
  -2   1   7 661.979 48.6520   5
  -2   1   6 456.482 68.3176   8
   2  -1  -6 711.256 59.7650   6
   2  -1  -6 429.387 61.2790   2
  -2   1   6 360.248 46.4369   2
   2  -1  -6 361.291 40.1902   5
   2  -1  -6 422.536 43.4957   3
  -2   1   6 460.118 43.8536   5
   2  -1  -5 464.497 45.9461   8
  -2   1   5 599.736 35.5691   5
   2  -1  -5 564.274 46.2137   2
   2  -1  -5 557.573 31.5300   3
  -2   1   5 399.210 44.0308   8
   2  -1  -5 551.888 34.3239   5
  -2   1   5 609.394 48.1959   2
  -2   1   4 4878.42 121.556   8
   2  -1  -4 5062.97 86.4089   5
   2  -1  -4 5167.01 77.6772   3
   2  -1  -4 5190.37 125.623   2
  -2   1   4 5194.00 84.1602   5
  -2   1   4 5272.30 125.252   2
   2  -1  -4 4999.54 123.094   8
   2  -1  -3 144.546 11.4351   3
   2  -1  -3 192.856 14.2326   5
   2  -1  -3 227.910 21.0724   8
  -2   1   3 197.688 12.7280   3
  -2   1   3 271.573 24.1449   8
   2  -1  -3 66.5376 32.0500   2
  -2   1   3 184.456 14.1844   5
  -2   1   3 123.508 19.2794   2
  -2   1   2 3170.42 86.0253   2
  -2   1   2 2865.29 45.1843   5
  -2   1   2 2530.19 67.9278   8
   2  -1  -2 3032.79 85.7000   2
  -2   1   1 342.530 30.8113   1
  -2   1   1 438.195 23.2870   3
   2  -1  -1 412.888 42.3202   2
  -2   1   1 398.210 38.2699   2
   2  -1  -1 341.029 32.5533   1
   2  -1   0 24652.7 204.310   1
   2  -1   0 25770.0 222.499   2
  -2   1   0 25545.4 220.458   2
   2  -1   0 24548.9 173.036   4
  -2   1   0 25619.9 204.735   1
   2  -1   1 4989.19 94.6950   1
  -2   1  -1 4754.05 90.8011   4
  -2   1  -1 4709.40 93.3264   2
   2  -1   1 4903.68 89.8267   4
   2  -1   1 4930.29 93.1880   2
  -2   1  -1 4750.49 88.0171   1
   2  -1   2 2001.92 56.4235   2
  -2   1  -2 2010.96 58.2680   2
   2  -1   2 2006.63 66.5423   6
  -2   1  -2 2059.99 63.2987   1
   2  -1   2 2076.37 66.1143   4
  -2   1  -2 2146.13 68.4597   4
   2  -1   2 1948.23 59.6291   1
  -2   1  -3 11674.0 169.271   4
   2  -1   3 11635.4 168.523   4
  -2   1  -3 11023.2 130.460   2
  -2   1  -3 11279.8 152.522   1
   2  -1   3 11553.5 167.965   6
  -2   1  -3 11484.6 166.270   6
   2  -1   3 11489.9 150.763   1
   2  -1   4 165.989 25.1945   6
  -2   1  -4 166.837 22.4004   6
   2  -1   4 179.176 24.9907   4
  -2   1  -4 160.672 22.4745   1
  -2   1  -4 171.844 23.7399   5
  -2   1  -4 214.237 26.7253   4
  -2   1  -4 196.394 19.6725   2
   2  -1   4 177.990 22.8254   1
  -2   1  -5 1042.44 59.7227   8
  -2   1  -5 773.985 53.0289   4
  -2   1  -5 764.679 52.6365   5
   2  -1   5 742.132 47.8963   1
  -2   1  -5 677.119 45.7267   1
   2  -1   5 705.360 52.0939   6
  -2   1  -5 790.180 54.4814   6
  -2   1  -6 2407.53 95.4455   1
   2  -1   6 2427.30 94.4110   1
  -2   1  -6 2627.96 100.236   8
   2  -1   6 2573.86 110.148   6
  -2   1  -7 4960.92 145.520   1
   2  -1   7 4974.69 153.955   6
  -2   1  -7 5543.66 153.843   8
  -2   1  -8 1116.14 75.1690   1
   2  -1   8 1145.97 83.1226   6
  -2   1  -8 1058.08 57.4441   2
   2  -1   9 3289.95 138.994   6
  -2   1  -9 3258.75 102.842   2
  -2   1  -9 3327.76 133.796   1
   2  -1  10 3162.04 145.315   6
  -2   1 -10 3388.96 141.376   1
  -2   1 -10 3146.85 105.202   2
  -2   1 -11 1890.50 113.533   1
  -2   1 -11 1851.30 85.4869   2
   2  -1  11 1883.12 119.924   6
   2  -1  12 1566.46 114.042   6
  -2   1 -12 1698.83 113.921   1
  -2   1 -12 1619.43 86.6625   2
  -2   1 -13 862.724 67.8659   2
   2  -1  13 823.536 91.1645   6
  -2   1 -13 840.924 86.1988   1
  -2   1 -14 3261.47 168.938   1
  -2   1 -14 3108.14 130.086   2
   2  -1  14 3083.87 172.258   6
  -2   1 -15 98.6031 47.7735   1
  -2   1 -15 69.6426 34.2233   2
   2  -1  15-9.72424 44.8731   6
  -2   1 -16 291.142 66.7535   1
   2  -1  16 307.150 72.1305   6
  -2   1 -16 272.463 51.5763   2
  -2   1 -17 471.354 79.8995   1
   2  -1  17 401.708 75.5141   6
   2  -1  18 84.3323 60.7837   6
  -2   1 -18 36.2421 46.1760   1
  -2   1 -19 6.14915 40.3911   1
   2  -1  19-59.1390 56.0114   6
   2   0 -18 390.676 74.9225   1
   2   0 -18 339.668 71.9221   2
   2   0 -17 108.509 52.2360   1
   2   0 -17 7.17775 44.0716   2
   2   0 -16 856.802 101.810   1
   2   0 -16 851.650 97.6230   2
   2   0 -15-46.5926 49.8950   2
   2   0 -15 20.8020 38.9842   1
   2   0 -14 200.201 55.5102   2
  -2   0  14-20.6222 68.1563   8
   2   0 -14 183.961 34.1489   7
   2   0 -14 190.114 55.5691   1
  -2   0  13-54.5667 58.4175   8
   2   0 -13 5.59478 23.3094   7
   2   0 -13-18.6464 40.6457   2
   2   0 -12 721.883 79.0416   2
   2   0 -12 744.546 55.2994   7
  -2   0  12 584.040 84.0869   8
  -2   0  11 291.952 60.6155   8
   2   0 -11 412.390 60.5028   2
   2   0 -10-54.0225 39.8523   2
  -2   0  10-59.1100 48.7198   8
   2   0  -9 185.157 40.4902   2
  -2   0   9 84.5168 37.5228   8
   2   0  -9 144.301 36.7449   3
   2   0  -8 886.789 68.3576   2
  -2   0   8 814.941 72.2092   8
   2   0  -8 817.895 61.4948   3
   2   0  -8 847.653 57.7022   5
  -2   0   7 1611.95 80.2557   2
   2   0  -7 1596.59 72.4003   5
   2   0  -7 1541.34 78.7254   3
  -2   0   7 1470.03 96.2291   8
   2   0  -7 1538.15 87.1157   2
  -2   0   6 7129.04 179.804   8
   2   0  -6 6553.06 128.247   5
   2   0  -6 6842.76 154.997   6
  -2   0   6 6547.03 147.054   2
   2   0  -6 6503.15 154.616   2
   2   0  -6 6867.37 142.097   3
   2   0  -5 42.9067 22.9418   3
  -2   0   5 7.70219 34.9436   8
   2   0  -5 95.7011 21.7011   6
   2   0  -5 35.5764 29.9196   8
  -2   0   5 63.9354 20.6213   2
   2   0  -5 63.4823 13.2812   5
   2   0  -5 55.5404 28.5624   2
   2   0  -4 101.190 20.3450   2
  -2   0   4-23.6435 21.2907   3
   2   0  -4 119.319 18.4324   6
   2   0  -4 90.3853 15.8458   3
   2   0  -4 28.4681 29.2275   8
   2   0  -4 75.6732 9.52920   5
  -2   0   4-13.6364 33.5251   8
  -2   0   4 133.716 21.7169   2
  -2   0   3-4.37695 23.6542   2
   2   0  -3-8.96586 23.6299   3
  -2   0   3-54.4786 36.9127   8
   2   0  -3 19.1335 9.89799   5
   2   0  -3-19.1124 30.8156   2
  -2   0   3-82.3439 27.4054   3
  -2   0   2 2477.89 75.3277   2
   2   0  -2 2428.68 77.0430   2
   2   0  -2 2397.47 56.5584   3
  -2   0   2 2573.27 62.0883   3
  -2   0   1 103.401 22.1578   3
  -2   0   1 111.167 30.4885   2
   2   0  -1 83.9570 18.4039   3
   2   0  -1 116.740 32.7636   2
  -2   0   0 45452.9 229.967   3
   2   0   0 44543.3 227.579   3
   2   0   0 46526.2 280.986   2
  -2   0   0 46026.9 208.237   1
  -2   0   0 46717.8 283.895   2
  -2   0   0 46524.2 170.363   5
   2   0   0 45194.4 213.218   1
  -2   0  -1 362.846 35.2608   2
  -2   0  -1 388.129 34.9979   3
   2   0   1 325.584 26.1081   5
   2   0   1 331.944 27.5606   6
  -2   0  -1 303.450 26.2270   5
   2   0   1 328.669 31.3996   2
  -2   0  -1 384.672 26.2420   1
   2   0   1 269.662 21.5432   1
  -2   0  -2 22769.9 188.494   2
   2   0   2 23234.8 206.949   4
   2   0   2 23442.4 195.901   5
  -2   0  -2 22561.4 192.197   5
  -2   0  -2 22366.5 160.361   1
  -2   0  -2 22906.8 191.692   6
   2   0   2 21620.7 156.165   1
   2   0   2 22385.8 189.233   6
  -2   0  -3 7.11206 13.6141   1
   2   0   3-1.27170 11.9788   1
   2   0   3 2.24418 18.2200   5
   2   0   3 0.40226 22.1232   6
  -2   0  -3-17.7650 20.6457   6
   2   0   3-8.15021 20.4266   4
  -2   0  -3 19.9627 16.4784   5
  -2   0  -4 7422.02 137.830   6
  -2   0  -4 7723.98 143.770   4
  -2   0  -4 7632.45 123.617   1
   2   0   4 7447.99 124.553   1
   2   0   4 7564.81 140.127   6
  -2   0  -4 7625.12 142.707   5
   2   0   4 7543.58 140.140   4
   2   0   4 7743.43 142.082   5
  -2   0  -5 21.3726 19.0667   6
   2   0   5-19.1470 20.3491   5
  -2   0  -5-5.61122 20.1318   5
   2   0   5-40.7380 29.5819   6
  -2   0  -5-23.0547 20.3270   1
  -2   0  -5-8.59506 21.6180   4
   2   0   5-21.3683 26.7490   4
  -2   0  -6 11612.8 206.346   6
  -2   0  -6 11789.8 212.142   5
  -2   0  -6 12058.5 194.317   1
   2   0   6 11978.9 213.508   6
   2   0   6 12408.6 210.561   4
  -2   0  -6 11413.5 203.658   4
   2   0   7 51.5339 40.0886   6
  -2   0  -7 78.8912 35.8350   1
  -2   0  -8 144.482 37.0000   1
  -2   0  -8 80.1746 25.3562   2
   2   0   8 117.415 37.5024   6
   2   0   9-57.7394 39.3797   6
  -2   0  -9-51.1596 31.9707   1
  -2   0  -9 2.56662 22.0052   2
  -2   0 -10 12.3501 26.2900   1
   2   0  10-16.8914 39.2558   6
  -2   0 -10 10.5953 24.4446   2
  -2   0 -11 602.771 67.3034   1
  -2   0 -11 582.990 56.4001   2
   2   0  11 538.749 70.0828   6
   2   0  12 265.199 58.0204   6
  -2   0 -12 188.162 43.8165   1
  -2   0 -12 236.821 42.8862   2
  -2   0 -13 44.2422 39.4397   1
  -2   0 -13 14.0912 29.7274   2
   2   0  13 37.9291 40.0954   6
  -2   0 -14 18.5992 34.4188   2
  -2   0 -14 52.5568 38.2872   1
   2   0  14 1.29452 52.4427   6
  -2   0 -15 23.2133 38.9208   1
  -2   0 -15 62.3436 40.2589   2
   2   0  15-7.48595 42.6116   6
  -2   0 -16 1214.25 114.318   1
  -2   0 -16 1240.43 110.747   7
  -2   0 -16 1167.70 96.6155   2
   2   0  16 1163.92 118.451   6
  -2   0 -17 28.0435 39.3418   1
  -2   0 -17-47.4289 42.7083   7
  -2   0 -17-31.1718 40.7343   2
   2   0  17 12.8027 44.5686   6
  -2   0 -18 131.887 49.7009   7
  -2   0 -18 113.762 54.6041   1
   2   0  18 234.405 70.6004   6
  -2   0 -19 76.2832 51.3269   1
   2   1 -18-4.66967 41.9627   1
   2   1 -17 701.152 100.393   1
   2   1 -17 624.423 87.9366   2
   2   1 -16 447.013 73.3587   1
   2   1 -16 405.737 67.1972   2
   2   1 -15-61.6248 49.0084   1
   2   1 -15-14.9271 40.4500   2
  -2  -1  15-78.2239 68.2579   8
   2   1 -14 92.3560 45.1985   2
  -2  -1  14 47.2157 50.6575   8
   2   1 -14 67.3940 42.3010   1
   2   1 -13 35.0858 41.9707   2
  -2  -1  13 28.9408 45.8893   8
   2   1 -13 55.9383 40.1520   1
   2   1 -12 310.957 59.5824   1
  -2  -1  12 224.188 52.7665   6
   2   1 -12 251.598 53.3457   2
  -2  -1  12 319.289 67.8831   8
   2   1 -11-2.10031 33.2885   1
   2   1 -11 35.3232 36.5452   2
  -2  -1  11 52.1471 56.8937   8
  -2  -1  11 41.2638 37.2794   6
   2   1 -10-1.01470 34.4190   2
  -2  -1  10-15.8579 32.5663   6
  -2  -1  10-51.6377 41.3597   8
  -2  -1   9 706.399 69.4961   8
  -2  -1   9 729.623 64.2823   6
   2   1  -9 796.261 65.6804   2
  -2  -1   8 8259.72 173.910   2
   2   1  -8 7987.71 193.363   3
  -2  -1   8 7776.99 203.668   8
   2   1  -8 8277.38 176.353   5
  -2  -1   8 8168.48 189.794   6
   2   1  -8 8250.11 183.168   2
  -2  -1   7 780.488 57.0373   2
  -2  -1   7 833.219 65.2078   6
   2   1  -7 801.362 57.5420   5
   2   1  -7 821.064 66.2354   2
   2   1  -7 865.034 71.8627   3
  -2  -1   7 864.095 78.6052   8
  -2  -1   6 1152.49 83.1286   8
  -2  -1   6 926.643 62.4831   6
   2   1  -6 972.154 56.2120   5
   2   1  -6 969.380 61.7086   6
  -2  -1   6 1009.57 60.3766   2
   2   1  -6 918.674 62.6255   2
   2   1  -6 984.593 66.9472   3
  -2  -1   5 5393.20 117.722   6
   2   1  -5 5719.83 110.262   5
  -2  -1   5 5560.88 125.771   3
   2   1  -5 5090.40 118.001   2
   2   1  -5 5400.51 141.305   8
   2   1  -5 5700.27 132.930   3
  -2  -1   5 5353.51 116.970   2
  -2  -1   5 5562.03 140.022   8
   2   1  -5 5524.27 120.592   6
   2   1  -4 1701.31 59.6457   6
  -2  -1   4 1679.57 58.6444   6
  -2  -1   4 1376.24 63.0936   8
   2   1  -4 1628.17 63.5271   2
  -2  -1   4 1402.01 58.6350   3
  -2  -1   4 1743.04 63.4226   2
   2   1  -4 1640.23 66.2154   3
  -2  -1   3 7175.79 101.516   6
   2   1  -3 7453.12 106.002   6
  -2  -1   3 7313.21 134.130   8
  -2  -1   3 7247.08 121.313   2
   2   1  -3 7357.14 128.474   3
   2   1  -3 7134.12 125.920   2
  -2  -1   3 7729.85 129.959   3
   2   1  -2 4617.44 67.1160   6
  -2  -1   2 4567.15 96.5192   2
  -2  -1   2 4663.98 99.3128   3
   2   1  -2 4667.01 100.138   2
   2   1  -2 4619.13 98.3713   3
  -2  -1   1 6390.90 107.180   3
   2   1  -1 6229.63 105.235   2
  -2  -1   1 6270.99 107.498   2
   2   1  -1 6050.98 102.534   3
  -2  -1   0 24625.7 191.204   3
   2   1   0 24064.4 189.129   3
   2   1   0 23867.4 173.297   7
   2   1   0 24514.6 195.345   2
  -2  -1   0 24100.9 169.774   7
   2   1   0 23571.2 139.980   5
  -2  -1   0 24164.2 195.557   2
  -2  -1   0 24096.7 140.012   5
  -2  -1  -1 7421.52 109.544   2
  -2  -1  -1 7266.34 107.486   7
   2   1   1 7135.00 109.078   2
   2   1   1 6958.03 92.7903   5
  -2  -1  -1 7506.96 111.063   3
   2   1   1 7197.23 75.7713   6
  -2  -1  -1 7084.76 94.2888   5
   2   1   1 6995.11 106.589   3
  -2  -1  -1 7263.95 76.9926   6
   2   1   1 7049.01 105.320   7
  -2  -1  -2 1375.79 50.8140   5
   2   1   2 1401.96 53.4642   3
  -2  -1  -2 1509.00 57.1418   7
  -2  -1  -2 1405.93 46.2163   6
   2   1   2 1375.02 50.6436   5
  -2  -1  -2 1442.71 55.6530   3
  -2  -1  -2 1502.14 35.1388   1
   2   1   2 1452.41 46.9575   6
  -2  -1  -3 11453.2 119.988   1
   2   1   3 11278.6 144.988   6
   2   1   3 11368.3 154.105   5
  -2  -1  -3 11150.9 155.576   5
  -2  -1  -3 11188.4 145.141   6
  -2  -1  -3 11513.4 155.774   3
   2   1   4 74.8657 14.9650   4
  -2  -1  -4 88.0412 16.7951   5
  -2  -1  -4 69.0706 12.9716   1
   2   1   4 68.9411 15.1217   5
   2   1   4 61.2416 18.7319   6
  -2  -1  -4 87.7358 17.3899   6
   2   1   5 532.198 41.4727   5
  -2  -1  -5 612.449 44.3195   6
   2   1   5 556.152 40.3348   4
  -2  -1  -5 562.456 43.0288   5
   2   1   5 517.232 39.8738   6
   2   1   6 1589.92 82.4771   6
  -2  -1  -6 1498.53 68.6229   1
   2   1   6 1551.89 75.8741   4
  -2  -1  -6 1494.89 79.2649   5
   2   1   6 1572.98 81.3720   5
  -2  -1  -6 1533.89 77.3335   6
   2   1   7 7601.83 182.705   5
   2   1   7 7759.96 186.811   6
   2   1   7 7843.53 173.994   4
  -2  -1  -7 7582.26 166.174   1
   2   1   8 149.361 36.5108   5
   2   1   8 151.675 36.5067   4
   2   1   8 112.141 34.9547   6
  -2  -1  -8 91.1146 30.0062   2
  -2  -1  -8 144.620 34.0800   1
  -2  -1  -9 1175.62 73.8199   2
   2   1   9 1164.60 81.1012   5
  -2  -1  -9 1193.56 77.2979   1
   2   1   9 1182.57 84.3133   6
  -2  -1 -10 579.397 55.9389   2
   2   1  10 603.090 64.4053   5
   2   1  10 599.105 66.2714   6
  -2  -1 -10 584.284 59.0698   1
  -2  -1 -11 3245.55 128.099   2
  -2  -1 -11 3346.79 142.501   1
   2   1  11 3235.96 151.779   6
  -2  -1 -12 1101.20 80.3857   2
  -2  -1 -12 1201.48 92.5039   1
   2   1  12 1153.13 99.1511   6
  -2  -1 -12 1287.42 94.0674   7
  -2  -1 -13 146.397 44.7898   1
  -2  -1 -13 195.128 48.8824   2
  -2  -1 -13 199.023 47.2049   7
   2   1  13 185.001 53.7931   6
  -2  -1 -14 78.8705 41.6952   1
   2   1  14 18.2008 41.6924   6
  -2  -1 -14 112.744 40.6577   2
  -2  -1 -14 67.8612 40.9919   7
  -2  -1 -15 391.525 64.7424   7
  -2  -1 -15 274.690 53.4414   2
  -2  -1 -15 384.398 65.5667   1
   2   1  15 343.255 73.7983   6
  -2  -1 -16 435.055 70.2601   7
  -2  -1 -16 543.408 84.3411   1
   2   1  16 421.041 79.5661   6
  -2  -1 -16 454.742 66.1398   2
  -2  -1 -17 255.724 55.3635   7
  -2  -1 -17 276.110 60.5992   2
  -2  -1 -17 261.860 60.1480   1
  -2  -1 -18 18.0234 37.3484   2
  -2  -1 -18-63.7063 50.4439   1
  -2  -1 -19-8.01600 46.0954   1
   2   2 -18-31.6552 49.2072   1
   2   2 -17 76.2599 47.9566   1
  -2  -2  16-23.3483 74.4381   8
   2   2 -16-20.8000 42.5044   1
   2   2 -16 105.041 49.7520   2
   2   2 -15 397.186 71.1137   1
  -2  -2  15 325.733 82.2940   8
  -2  -2  15 435.901 78.0620   6
   2   2 -15 412.348 65.9182   2
  -2  -2  14-8.20891 56.8312   8
  -2  -2  14 27.9980 46.1004   6
   2   2 -14 42.4044 42.2287   1
   2   2 -14 101.098 46.9835   2
  -2  -2  13 1951.86 128.038   6
   2   2 -13 1944.07 113.454   2
  -2  -2  13 1629.39 131.199   8
   2   2 -13 1906.23 130.366   1
  -2  -2  12 28.3086 35.7445   6
   2   2 -12 21.0753 34.8579   2
   2   2 -12 3.04135 33.4686   1
  -2  -2  12 39.2440 44.4466   8
  -2  -2  11 399.956 65.7681   8
   2   2 -11 486.575 57.1679   2
   2   2 -11 471.604 63.0403   1
  -2  -2  11 516.158 66.7769   6
  -2  -2  10 139.318 37.6108   6
   2   2 -10 172.294 40.4127   1
  -2  -2  10 43.6836 35.4104   8
   2   2 -10 233.436 44.4453   2
   2   2  -9 8578.32 221.735   1
  -2  -2   9 8042.94 220.501   8
  -2  -2   9 8248.05 205.269   6
   2   2  -9 8591.55 188.154   2
  -2  -2   9 8346.34 172.446   2
   2   2  -8 251.498 42.0195   1
  -2  -2   8 257.494 32.7196   2
  -2  -2   8 206.758 45.9076   8
  -2  -2   8 238.839 39.9982   6
   2   2  -8 308.663 44.6601   2
  -2  -2   7 1757.51 101.729   8
   2   2  -7 1701.37 81.9661   2
   2   2  -7 1746.74 92.5289   1
  -2  -2   7 1651.85 84.4750   6
  -2  -2   7 1627.46 70.4739   2
  -2  -2   6 462.267 43.7684   2
   2   2  -6 444.715 64.6330   3
  -2  -2   6 470.609 53.0654   6
   2   2  -6 387.813 45.2865   6
   2   2  -6 508.036 52.7600   2
  -2  -2   6 490.789 69.8617   8
  -2  -2   6 518.867 65.0750   3
   2   2  -6 463.912 52.1021   1
   2   2  -5 6418.08 129.021   2
   2   2  -5 6763.33 146.953   1
  -2  -2   5 6312.17 129.557   6
   2   2  -5 6774.39 135.829   6
  -2  -2   5 6251.60 150.469   8
  -2  -2   5 5939.87 145.402   3
   2   2  -5 6229.57 153.808   3
  -2  -2   5 6510.18 122.232   2
  -2  -2   4 227.229 27.3473   8
   2   2  -4 273.728 24.9747   6
  -2  -2   4 252.914 24.1219   6
  -2  -2   4 214.420 28.7422   3
   2   2  -4 294.843 28.9416   1
   2   2  -4 237.354 23.0804   2
   2   2  -4 261.895 32.1953   3
  -2  -2   4 276.644 24.3187   2
  -2  -2   3 60463.7 296.912   6
   2   2  -3 60104.7 298.042   6
  -2  -2   3 64632.6 429.058   3
   2   2  -3 59613.4 341.942   2
  -2  -2   3 61754.6 344.809   2
   2   2  -3 60951.4 415.336   3
   2   2  -3 59317.1 350.629   1
   2   2  -2 616.613 26.6805   6
  -2  -2   2 582.308 24.9025   6
   2   2  -2 583.570 35.7287   2
   2   2  -2 582.168 32.3079   1
   2   2  -2 606.975 45.6622   3
  -2  -2   2 582.234 35.8582   2
  -2  -2   2 614.539 48.1121   3
   2   2  -1 26021.8 201.482   2
  -2  -2   1 25350.1 162.211   1
  -2  -2   1 25668.0 204.686   2
   2   2  -1 25897.9 162.053   1
  -2  -2   1 26876.8 249.654   3
   2   2  -1 26711.4 248.863   3
   2   2   0 1941.39 68.7342   3
   2   2   0 1732.89 54.6646   5
  -2  -2   0 1935.82 70.0090   3
  -2  -2   0 1794.59 58.4574   2
   2   2   1 3102.73 73.3636   5
   2   2   1 2811.38 75.2626   3
  -2  -2  -1 3084.26 73.7047   5
  -2  -2  -1 3007.25 52.7481   6
  -2  -2  -1 2993.77 80.1621   3
   2   2   1 2976.41 75.8054   7
  -2  -2  -2 3562.71 88.8117   7
   2   2   2 3573.44 84.0529   3
  -2  -2  -2 3468.15 70.7279   6
   2   2   2 3431.15 83.4461   5
  -2  -2  -2 3517.63 85.1153   3
  -2  -2  -2 3450.52 84.2418   5
   2   2   2 3617.25 87.1622   7
   2   2   3 29.4585 21.5617   6
  -2  -2  -3 61.8070 15.6680   6
  -2  -2  -3 66.6294 19.6063   5
   2   2   3 69.6799 13.4930   7
  -2  -2  -3 39.5575 21.6938   7
   2   2   3 61.3046 18.3237   5
   2   2   3 47.2525 15.8282   3
  -2  -2  -3 51.7440 21.3684   3
  -2  -2  -4-32.5456 24.5157   7
  -2  -2  -4-26.2036 22.5071   3
   2   2   4-29.1394 22.7262   5
  -2  -2  -4-17.8233 20.9317   5
  -2  -2  -4-21.9279 19.2898   6
   2   2   4-27.7488 22.7719   6
  -2  -2  -5 4607.49 124.638   5
  -2  -2  -5 4669.62 119.565   6
   2   2   5 4825.37 114.711   4
   2   2   5 4472.87 120.047   5
  -2  -2  -5 4642.78 118.390   7
  -2  -2  -5 4680.00 114.758   3
   2   2   5 4574.62 117.762   6
  -2  -2  -6 2706.55 98.8914   7
   2   2   6 2947.66 111.619   6
  -2  -2  -6 2635.65 95.3536   3
   2   2   6 3145.46 105.601   4
  -2  -2  -6 2895.36 105.745   6
   2   2   6 2889.76 108.647   5
   2   2   7 27245.1 309.708   4
  -2  -2  -7 26621.9 318.902   2
   2   2   7 27392.8 336.846   5
  -2  -2  -7 27669.4 325.661   7
   2   2   7 27344.9 340.973   6
   2   2   8 656.552 62.2718   5
  -2  -2  -8 616.795 54.8923   7
   2   2   8 643.031 60.9819   6
  -2  -2  -8 682.056 59.7513   2
   2   2   8 682.188 57.1516   4
  -2  -2  -9 3195.90 124.421   7
   2   2   9 3067.90 118.670   4
  -2  -2  -9 3005.91 121.595   2
   2   2   9 2951.72 128.154   6
   2   2   9 2970.24 126.973   5
  -2  -2 -10 853.289 71.2716   7
   2   2  10 868.708 78.2864   6
  -2  -2 -10 884.289 71.3174   2
   2   2  10 885.410 75.9571   5
   2   2  11 2555.45 128.229   5
  -2  -2 -11 2445.20 118.772   2
  -2  -2 -11 2974.66 141.902   7
   2   2  11 2472.02 134.935   6
   2   2  12 16.8061 37.2651   6
  -2  -2 -12 19.2722 31.7505   2
   2   2  12 53.2976 40.4869   5
  -2  -2 -12 69.4642 37.7658   7
  -2  -2 -12-34.6163 32.9089   1
  -2  -2 -13 3483.23 152.222   2
   2   2  13 3505.45 175.115   6
  -2  -2 -13 3771.73 158.928   7
  -2  -2 -13 3574.22 165.249   1
  -2  -2 -14 687.126 79.0993   7
  -2  -2 -14 545.402 70.2106   1
  -2  -2 -14 618.843 72.3239   2
  -2  -2 -15 2307.67 146.225   1
  -2  -2 -15 2359.58 139.418   7
  -2  -2 -15 2199.60 131.519   2
  -2  -2 -16 19.5838 39.1605   2
  -2  -2 -16-18.9280 34.7277   1
  -2  -2 -16-6.56516 37.2050   7
  -2  -2 -17 413.182 80.1007   1
  -2  -2 -17 397.040 66.4328   7
  -2  -2 -17 347.843 67.9771   2
  -2  -2 -18 83.4824 50.8637   2
  -2  -2 -18 98.2414 43.5238   1
  -2  -2 -19 229.457 61.8961   2
   2   2  19 221.905 153.734   8
  -2  -2 -19 189.719 61.6048   1
   2   3 -18-25.6213 45.4712   1
  -2  -3  17 34.9177 40.4405   6
   2   3 -17 70.6941 41.9246   1
   2   3 -16 484.959 81.9943   1
  -2  -3  16 400.135 92.6281   8
  -2  -3  16 284.510 65.9295   6
   2   3 -15 239.249 54.1428   2
  -2  -3  15 248.329 61.6271   6
   2   3 -15 217.191 59.8846   1
  -2  -3  15 231.099 67.8561   8
   2   3 -14 545.456 79.6278   1
   2   3 -14 545.801 67.9344   2
  -2  -3  14 336.652 73.8696   8
  -2  -3  14 483.243 73.2591   6
  -2  -3  13 45.2447 48.3864   8
  -2  -3  13 1.81805 37.7645   6
   2   3 -13 74.9958 41.8970   1
   2   3 -13-17.3375 37.3514   2
  -2  -3  12 953.553 98.3003   8
  -2  -3  12 1112.14 95.9625   6
   2   3 -12 1244.89 102.969   1
   2   3 -12 1222.50 82.5951   2
  -2  -3  11 278.455 58.0213   8
   2   3 -11 236.088 51.1844   1
  -2  -3  11 280.030 50.6798   6
   2   3 -11 304.962 48.5427   2
  -2  -3  10 4700.52 182.648   8
  -2  -3  10 5044.80 173.327   6
  -2  -3  10 4881.49 133.302   2
   2   3 -10 5033.74 183.383   1
   2   3 -10 5062.54 147.106   2
  -2  -3   9 2368.62 86.3153   2
  -2  -3   9 2376.59 121.853   8
   2   3  -9 2383.21 95.8285   2
  -2  -3   9 2392.45 114.176   6
   2   3  -9 2477.88 123.020   1
  -2  -3   8 4614.80 114.522   2
   2   3  -8 4706.30 124.940   2
  -2  -3   8 4490.77 144.452   6
  -2  -3   8 4433.59 157.572   8
   2   3  -8 4631.20 157.586   1
  -2  -3   7 2320.50 98.4004   6
  -2  -3   7 2289.02 109.780   8
   2   3  -7 2415.44 107.652   1
   2   3  -7 2353.46 86.7348   2
  -2  -3   7 2388.22 77.5519   2
  -2  -3   6 7061.86 156.779   6
   2   3  -6 6907.37 172.378   1
  -2  -3   6 7207.57 128.669   2
   2   3  -6 7168.76 160.167   6
  -2  -3   6 7415.25 182.053   8
   2   3  -6 7137.17 141.074   2
  -2  -3   6 7424.00 192.413   3
   2   3  -5 6593.68 138.111   6
  -2  -3   5 6510.27 135.574   6
   2   3  -5 6426.54 150.570   1
  -2  -3   5 6611.33 118.638   2
   2   3  -5 6317.08 121.848   2
  -2  -3   5 6995.23 176.964   3
  -2  -3   5 6772.37 164.947   8
   2   3  -5 6453.13 172.754   3
   2   3  -4 4555.89 134.336   3
   2   3  -4 4484.72 113.719   1
  -2  -3   4 4357.32 133.563   3
  -2  -3   4 4610.72 103.422   6
  -2  -3   4 4765.03 118.407   1
  -2  -3   4 4890.05 94.8123   2
   2   3  -4 4556.94 94.4186   2
   2   3  -4 4680.96 104.151   6
   2   3  -3 1204.54 52.7978   1
  -2  -3   3 1158.25 45.5729   6
   2   3  -3 1319.10 47.0268   2
  -2  -3   3 1277.09 48.1040   2
   2   3  -3 1238.31 47.0856   6
   2   3  -3 1117.78 58.8426   3
  -2  -3   3 1143.45 66.6046   3
  -2  -3   3 1328.36 56.6644   1
  -2  -3   2 22673.0 194.705   2
  -2  -3   2 23174.5 208.360   1
  -2  -3   2 22645.5 173.650   6
   2   3  -2 22687.5 206.250   1
  -2  -3   2 23358.9 269.233   3
   2   3  -2 22591.5 186.901   2
   2   3  -2 22519.4 267.321   3
  -2  -3   1 21.2795 15.9211   2
   2   3  -1 17.6107 15.5419   1
  -2  -3   1 2.84143 32.6588   3
   2   3  -1 8.66579 29.1933   3
  -2  -3   1 15.8781 12.8377   1
  -2  -3   0 11857.9 120.378   1
   2   3   0 11738.4 175.469   3
   2   3   0 11983.6 121.982   1
  -2  -3   0 11613.3 180.470   3
   2   3   1 665.936 29.2633   1
   2   3   1 669.019 38.6814   5
  -2  -3  -1 681.035 29.0963   1
  -2  -3  -1 665.890 44.6491   3
   2   3   1 623.954 40.2912   3
  -2  -3  -2 1252.70 52.5986   3
  -2  -3  -2 1302.03 43.0195   1
   2   3   2 1290.12 53.9740   3
  -2  -3  -2 1304.53 56.9977   5
   2   3   2 1300.24 56.6412   5
  -2  -3  -3 1847.44 66.3080   3
   2   3   3 1790.57 69.4267   7
   2   3   3 1798.54 64.5771   3
  -2  -3  -3 1826.57 63.9878   6
  -2  -3  -3 1740.51 70.2867   5
   2   3   3 1740.83 68.8328   5
   2   3   4 6.63836 18.7377   7
   2   3   4 15.5147 16.1561   3
  -2  -3  -4 15.6250 18.9637   6
   2   3   4-11.3713 27.4564   5
  -2  -3  -4 22.1695 16.5614   5
  -2  -3  -4-16.9076 23.9192   3
  -2  -3  -5 1201.87 60.2539   3
   2   3   5 1280.34 67.5447   7
  -2  -3  -5 1307.99 72.2006   5
   2   3   5 1301.97 70.7935   5
  -2  -3  -5 1267.41 66.6020   6
   2   3   6 9317.17 192.237   5
  -2  -3  -6 9851.80 192.825   7
  -2  -3  -6 9767.23 177.079   3
   2   3   7 77.2409 33.3465   5
  -2  -3  -7 74.7048 34.0932   3
  -2  -3  -7 88.4144 36.1105   7
  -2  -3  -7 51.6724 37.3904   2
   2   3   7 62.2911 29.9154   4
  -2  -3  -8 35.1532 27.1917   3
  -2  -3  -8-8.04298 30.4402   2
   2   3   8 21.1194 28.5845   5
   2   3   8 4.64388 23.8765   4
  -2  -3  -8 29.9235 28.0643   7
  -2  -3  -9 154.369 34.1902   3
  -2  -3  -9 150.921 36.3484   7
  -2  -3  -9 170.356 39.0666   2
   2   3   9 136.806 32.4225   5
   2   3   9 163.330 32.9917   4
  -2  -3 -10 82.2475 33.8606   7
  -2  -3 -10 45.8069 24.8038   3
   2   3  10 115.888 37.0410   5
  -2  -3 -10 105.841 33.8023   2
   2   3  10 102.261 30.6804   4
  -2  -3 -11 386.379 56.5173   7
  -2  -3 -11 301.512 50.3730   2
   2   3  11 313.227 54.6564   5
  -2  -3 -11 317.481 48.6957   3
  -2  -3 -12 164.503 43.2728   7
   2   3  12 226.886 51.2194   5
  -2  -3 -12 178.418 44.5458   2
  -2  -3 -12 201.201 43.9913   3
   2   3  13 4032.33 177.943   5
  -2  -3 -13 4158.18 173.261   2
  -2  -3 -13 4287.59 166.340   3
  -2  -3 -13 4323.06 171.081   7
  -2  -3 -14 681.623 79.7603   2
   2   3  14 650.554 81.2765   5
  -2  -3 -14 681.048 72.4537   3
  -2  -3 -14 668.056 74.2447   7
  -2  -3 -15 200.697 53.0448   7
  -2  -3 -15 151.733 47.7932   2
  -2  -3 -15 137.962 44.8303   3
  -2  -3 -15 204.470 55.4749   1
  -2  -3 -16 440.211 74.5817   1
  -2  -3 -16 369.648 61.7525   2
  -2  -3 -16 324.788 58.1866   3
  -2  -3 -16 405.817 66.3196   7
  -2  -3 -17 241.385 55.5548   7
  -2  -3 -17 276.682 68.2301   1
  -2  -3 -17 244.166 58.6451   3
  -2  -3 -17 224.923 58.0233   2
  -2  -3 -18-94.0404 55.3812   2
  -2  -3 -18 17.6754 37.4843   1
   2   3  18 68.9073 155.689   8
  -2  -3 -19 55.4040 50.8548   1
  -2  -3 -19-13.8891 40.6730   2
  -2  -4  19 43.3964 48.9931   6
  -2  -4  18 143.706 57.7721   6
   2   4 -18 210.674 67.8330   1
   2   4 -17 134.571 53.7863   1
  -2  -4  17 100.703 47.1257   6
   2   4 -16 344.682 74.5796   1
  -2  -4  16 194.122 56.3521   6
  -2  -4  16 339.163 86.1249   8
  -2  -4  15 259.854 59.8062   6
   2   4 -15 248.061 64.4168   1
  -2  -4  15 196.818 65.9175   8
   2   4 -14 2852.39 170.774   1
  -2  -4  14 2776.41 158.197   6
  -2  -4  14 2339.79 157.240   8
   2   4 -14 2720.71 125.005   2
  -2  -4  13-4.89581 38.4978   6
  -2  -4  13-28.8850 54.2938   8
   2   4 -13-8.52069 34.1341   2
   2   4 -13-61.2453 47.1414   1
   2   4 -12 802.137 89.1414   1
  -2  -4  12 777.515 92.5854   8
  -2  -4  12 902.890 89.6758   6
   2   4 -12 864.646 70.5121   2
  -2  -4  11 73.6369 40.8071   8
  -2  -4  11 177.722 30.9261   2
  -2  -4  11 149.869 45.9722   6
   2   4 -11 133.723 45.3956   1
   2   4 -11 150.358 36.3251   2
  -2  -4  10 4513.97 167.049   6
   2   4 -10 4556.84 179.059   1
  -2  -4  10 4542.78 118.758   2
   2   4 -10 4571.48 130.403   2
  -2  -4  10 4430.89 176.997   8
   2   4  -9 649.916 50.6670   2
  -2  -4   9 635.640 42.9432   2
  -2  -4   9 653.350 63.7237   6
  -2  -4   9 661.126 73.1678   8
   2   4  -9 638.960 68.7859   1
  -2  -4   8 3237.04 86.5273   2
   2   4  -8 3229.84 95.9801   2
   2   4  -8 3140.91 133.428   1
  -2  -4   8 3413.55 141.115   8
  -2  -4   8 3149.35 125.031   6
  -2  -4   7 1151.85 81.9866   8
  -2  -4   7 1265.74 75.6440   6
   2   4  -7 1478.55 62.2372   2
  -2  -4   7 1198.10 91.2964   3
   2   4  -7 1398.92 85.0522   1
  -2  -4   7 1406.02 55.4526   2
  -2  -4   6 9513.10 204.141   8
  -2  -4   6 9868.45 193.013   6
   2   4  -6 9486.26 204.105   1
   2   4  -6 9607.97 190.591   6
   2   4  -6 9748.21 145.694   2
  -2  -4   6 9596.14 131.324   2
  -2  -4   6 9618.94 230.366   3
  -2  -4   5 474.296 67.5236   8
  -2  -4   5 555.875 75.9813   3
   2   4  -5 394.522 44.4724   6
  -2  -4   5 437.067 38.5355   2
  -2  -4   5 393.882 48.5846   6
   2   4  -5 376.044 49.5788   1
   2   4  -5 404.165 35.3972   2
  -2  -4   4 243.861 52.3620   3
   2   4  -4 160.543 22.6169   2
  -2  -4   4 190.679 33.5077   1
   2   4  -4 165.837 34.3760   1
  -2  -4   4 232.777 29.8579   2
   2   4  -4 151.071 28.5245   6
  -2  -4   4 152.778 33.2935   6
   2   4  -4 198.657 48.5977   3
   2   4  -3 324.150 41.3577   3
  -2  -4   3 360.954 34.3036   1
  -2  -4   3 333.063 26.2571   2
  -2  -4   3 310.170 28.0179   6
   2   4  -3 321.515 32.3005   1
  -2  -4   3 176.122 37.4696   3
   2   4  -2 1719.88 65.2896   1
  -2  -4   2 1764.68 56.7111   6
  -2  -4   2 1823.59 86.0344   3
   2   4  -2 1773.03 86.0508   3
  -2  -4   2 1779.34 57.3027   2
  -2  -4   2 1867.35 66.9248   1
   2   4  -1 1820.14 62.9011   1
  -2  -4   1 1738.60 78.1650   3
  -2  -4   1 1833.68 61.9513   1
   2   4  -1 1861.50 82.7786   3
  -2  -4   0 8177.37 125.192   1
   2   4   0 7877.58 163.445   3
   2   4   0 7936.25 124.069   1
  -2  -4   0 7963.54 161.662   3
   2   4   1 1100.63 57.5703   5
  -2  -4  -1 1077.94 44.9068   1
   2   4   1 1056.04 45.5879   1
   2   4   1 1059.84 58.2473   3
  -2  -4  -1 1012.37 57.4525   3
  -2  -4  -2 3869.14 108.416   3
   2   4   2 4060.82 105.860   3
   2   4   2 4007.39 91.7248   1
  -2  -4  -2 4078.96 90.9866   1
   2   4   2 3844.48 110.695   5
  -2  -4  -3 9952.28 169.251   3
   2   4   3 10206.7 184.043   5
  -2  -4  -3 10198.8 155.994   1
  -2  -4  -3 10274.1 187.553   5
   2   4   3 10235.1 163.518   3
  -2  -4  -4 8312.50 175.983   5
   2   4   4 8356.65 149.775   3
  -2  -4  -4 8342.31 152.304   3
  -2  -4  -4 8282.79 152.515   1
   2   4   4 8440.66 174.425   5
   2   4   4 8083.79 165.222   7
  -2  -4  -5 838.418 61.1178   3
   2   4   5 797.519 61.9287   7
   2   4   5 882.698 69.6479   5
  -2  -4  -5 895.443 65.7483   6
   2   4   5 767.406 54.3138   3
   2   4   6 189.145 36.0327   7
  -2  -4  -6 232.409 48.9737   2
   2   4   6 250.836 53.8542   5
  -2  -4  -6 244.269 43.8728   3
   2   4   7 1477.99 86.3433   5
  -2  -4  -7 1423.91 85.9755   2
  -2  -4  -7 1435.89 73.8650   3
  -2  -4  -8 2181.73 92.9681   3
  -2  -4  -8 2068.60 108.318   2
   2   4   8 2160.52 91.8559   4
   2   4   8 2081.80 106.359   5
   2   4   9 403.640 45.1279   4
   2   4   9 416.004 54.0563   5
  -2  -4  -9 412.966 56.8290   2
  -2  -4  -9 437.377 47.9497   3
  -2  -4 -10 2469.00 127.035   2
   2   4  10 2485.17 125.345   5
  -2  -4 -10 2610.72 113.167   3
   2   4  10 2538.72 108.118   4
   2   4  11 135.219 118.033   8
   2   4  11 45.9426 35.6481   5
  -2  -4 -11 38.8718 35.7402   2
   2   4  11 102.671 37.1647   4
  -2  -4 -11 26.4319 28.4055   3
  -2  -4 -12 526.228 67.2954   2
  -2  -4 -12 608.867 65.6278   3
   2   4  12 418.274 61.9279   5
  -2  -4 -13 2040.68 129.956   2
  -2  -4 -13 1945.66 112.439   3
   2   4  13 1970.02 128.123   5
  -2  -4 -14 2600.02 148.553   2
  -2  -4 -14 2594.62 132.481   3
   2   4  14 2555.61 149.634   5
  -2  -4 -15 133.476 40.5430   3
   2   4  15 315.019 66.9511   5
  -2  -4 -15 243.505 59.6805   2
   2   4  16 15.5691 41.5154   5
  -2  -4 -16 61.6990 44.2528   2
  -2  -4 -16 63.6950 41.3444   3
  -2  -4 -17 221.367 63.3087   1
  -2  -4 -17 170.781 55.9342   2
  -2  -4 -18 84.5855 50.7385   1
  -2  -4 -18 98.9629 54.7330   2
  -2  -4 -19-18.5220 42.1269   2
  -2  -4 -19 20.4529 39.0686   1
  -2  -4 -20-36.8533 47.8010   2
  -2  -5  19-21.5772 46.5959   6
   2   5 -18-85.4525 54.9552   1
  -2  -5  18 89.5903 52.6322   6
  -2  -5  17-22.8289 44.3464   6
  -2  -5  17-20.9902 65.4912   8
   2   5 -17 34.8433 39.9836   1
   2   5 -16 365.912 74.7121   1
  -2  -5  16 338.246 70.7831   6
  -2  -5  16 345.754 83.3790   8
  -2  -5  15 818.472 96.5854   6
  -2  -5  15 677.508 96.8358   8
   2   5 -15 830.143 101.297   1
  -2  -5  14 173.506 52.5870   6
  -2  -5  14 55.6820 49.0981   8
   2   5 -14 212.935 54.6855   1
   2   5 -13 1077.85 105.926   1
  -2  -5  13 1026.65 98.8259   6
  -2  -5  13 788.309 96.4886   8
   2   5 -12 607.871 81.3642   1
  -2  -5  12 538.213 73.3939   6
   2   5 -12 647.076 56.9337   2
  -2  -5  12 557.834 82.1375   8
  -2  -5  11 427.842 48.6866   6
   2   5 -11 820.897 56.5176   2
  -2  -5  11 627.457 77.7785   8
   2   5 -11 693.111 79.6944   1
  -2  -5  10 984.374 91.6501   8
  -2  -5  10 939.204 48.8773   2
  -2  -5  10 1075.54 87.2026   6
   2   5 -10 1037.12 57.3222   2
   2   5 -10 988.404 88.9137   1
  -2  -5   9 1241.50 85.6753   6
  -2  -5   9 1244.43 92.9351   8
   2   5  -9 1201.36 56.9917   2
  -2  -5   9 1194.49 51.7828   2
   2   5  -9 1119.13 88.9385   1
  -2  -5   8 2892.25 122.770   6
   2   5  -8 2869.51 78.5180   2
  -2  -5   8 2878.00 128.702   8
  -2  -5   8 2869.98 72.9865   2
   2   5  -8 2962.54 133.444   1
  -2  -5   7 1128.18 81.6175   8
  -2  -5   7 1076.25 75.1962   6
   2   5  -7 952.334 73.5212   1
  -2  -5   7 1092.22 92.1732   3
  -2  -5   7 1059.27 43.6719   2
   2   5  -7 926.634 41.0738   2
  -2  -5   6 1830.63 96.1054   8
  -2  -5   6 1615.00 83.7452   6
   2   5  -6 1643.84 91.2161   1
  -2  -5   6 1804.15 112.635   3
   2   5  -6 1621.76 52.1767   2
  -2  -5   6 1925.50 58.1835   2
   2   5  -5 64.7493 39.4525   1
  -2  -5   5 90.0433 33.4264   6
  -2  -5   5 52.8275 44.5577   8
  -2  -5   5 52.2833 52.0556   3
  -2  -5   5 6.89148 23.2598   2
  -2  -5   4 455.728 39.6318   2
  -2  -5   4 408.828 49.0033   6
   2   5  -4 402.216 56.3304   1
  -2  -5   4 664.060 89.4319   3
  -2  -5   3 1647.71 59.8118   2
  -2  -5   3 1753.77 75.8264   6
  -2  -5   3 1760.84 108.242   3
   2   5  -3 1646.65 84.2078   1
  -2  -5   3 1585.17 74.7312   1
  -2  -5   2 1347.46 86.9327   3
  -2  -5   2 1089.20 50.1717   2
   2   5  -2 1137.03 64.3496   1
   2   5  -2 1054.48 76.9792   3
  -2  -5   2 1120.85 59.6965   1
   2   5  -1-12.1164 37.4998   3
   2   5  -1-14.7528 26.5665   1
  -2  -5   1-99.3517 51.3003   3
  -2  -5   1 7.99842 22.8176   1
  -2  -5   0 1476.53 62.8404   1
   2   5   0 1383.67 78.2987   3
   2   5   0 1371.55 61.8243   1
  -2  -5   0 1307.56 76.1093   3
   2   5   1 172.252 24.4187   1
  -2  -5  -1 110.922 32.4966   3
  -2  -5  -1 164.895 23.5328   1
   2   5   1 170.135 32.0650   3
   2   5   2 562.245 56.8162   5
  -2  -5  -2 546.827 41.4989   1
  -2  -5  -2 452.301 47.1226   3
   2   5   2 512.895 48.0429   3
   2   5   2 550.022 44.5224   1
   2   5   3 246.587 39.4361   3
   2   5   3 262.118 48.5239   5
  -2  -5  -3 282.917 46.4316   3
  -2  -5  -3 200.937 34.8894   1
   2   5   4 144.153 51.6769   5
   2   5   4 81.9107 32.1900   3
  -2  -5  -4 154.839 83.6989   8
  -2  -5  -4 93.5899 34.9373   1
  -2  -5  -4 165.333 49.2968   3
   2   5   5 43.1079 41.2117   5
   2   5   5 47.6337 26.1872   3
  -2  -5  -5 82.8328 41.9385   2
  -2  -5  -5 67.8950 37.4418   1
  -2  -5  -5 94.1634 41.2122   3
   2   5   6 15.9670 21.5059   3
  -2  -5  -6-19.7058 29.7545   3
   2   5   6 0.67495 32.2702   5
  -2  -5  -6 16.1134 38.5791   2
  -2  -5  -7 6466.04 188.867   2
  -2  -5  -7 6330.49 153.327   3
   2   5   7 6176.16 177.959   5
  -2  -5  -8 800.154 73.0333   2
  -2  -5  -8 785.083 59.0595   3
   2   5   8 746.099 68.5356   5
   2   5   9 338.169 43.1458   4
  -2  -5  -9 292.675 50.0227   2
  -2  -5  -9 299.028 40.7817   3
   2   5   9 316.894 49.0836   5
   2   5  10 57.3685 24.8499   4
  -2  -5 -10 56.9985 30.4256   3
  -2  -5 -10 52.3179 34.5897   2
   2   5  10 33.8061 38.4229   5
  -2  -5 -11 1089.85 95.1397   2
  -2  -5 -11 1141.76 78.8331   3
   2   5  11 1065.45 92.0117   5
   2   5  11 1030.27 73.4318   4
  -2  -5 -12 164.967 41.0543   3
   2   5  12 151.408 47.5758   5
  -2  -5 -12 143.493 44.3444   2
   2   5  12 162.397 40.9074   4
  -2  -5 -13 1179.34 90.0722   3
  -2  -5 -13 1058.45 101.159   2
   2   5  13 1135.84 99.9217   5
   2   5  14 21.3381 36.8694   5
  -2  -5 -14 29.6309 41.3659   2
  -2  -5 -14 24.4822 37.8896   3
   2   5  15 1628.82 126.064   5
  -2  -5 -15 1742.60 113.785   3
  -2  -5 -15 1569.01 126.851   2
   2   5  16-27.4343 41.1787   5
  -2  -5 -16 23.2998 41.1818   2
   2   5  17 322.579 69.6155   5
  -2  -5 -17 324.460 72.1298   2
  -2  -5 -18 34.6502 41.0540   2
  -2  -5 -18-71.6628 55.5920   1
  -2  -5 -19 311.270 72.8466   2
  -2  -5 -19 59.9173 79.0447   1
  -2  -6  18 61.9069 47.0154   6
   2   6 -17 637.038 98.8404   1
  -2  -6  17 779.348 132.878   8
  -2  -6  17 835.969 106.499   6
   2   6 -16 632.782 90.0742   1
  -2  -6  16 828.300 103.005   6
  -2  -6  16 608.756 97.2716   8
  -2  -6  15 176.736 68.5432   8
  -2  -6  15 249.503 61.6757   6
   2   6 -15 154.393 53.5861   1
   2   6 -14 167.607 52.9461   1
  -2  -6  14 164.953 54.5375   6
  -2  -6  14 43.9440 46.8126   8
  -2  -6  13 318.486 67.7895   8
  -2  -6  13 271.229 61.3775   6
   2   6 -13 260.165 58.4302   1
   2   6 -12 129.498 46.5824   1
  -2  -6  12 68.8970 51.3581   8
  -2  -6  12 105.106 40.9828   6
   2   6 -11 635.046 38.8585   2
   2   6 -11 778.815 87.5822   1
  -2  -6  11 725.210 78.0817   6
  -2  -6  11 755.923 87.0462   8
  -2  -6  10 456.393 70.2642   8
  -2  -6  10 386.911 59.3489   6
   2   6 -10 307.453 27.1505   2
   2   6 -10 348.135 60.3398   1
   2   6  -9 1367.17 47.0791   2
  -2  -6   9 2020.43 117.971   8
   2   6  -9 1690.39 112.144   1
  -2  -6   9 1263.20 44.2754   2
  -2  -6   9 1933.09 110.077   6
  -2  -6   8 1413.19 94.8219   8
  -2  -6   8 1687.67 99.1897   6
  -2  -6   8 1261.11 41.1049   2
   2   6  -8 1653.78 106.102   1
  -2  -6   7 4921.92 162.306   8
  -2  -6   7 4374.46 74.4488   2
  -2  -6   7 4861.32 155.283   6
   2   6  -7 5305.81 176.471   1
  -2  -6   7 4922.88 197.069   3
   2   6  -6 3911.67 144.496   1
  -2  -6   6 3893.01 133.841   6
  -2  -6   6 3672.49 71.9010   2
  -2  -6   6 4054.14 140.943   8
  -2  -6   6 3925.77 169.187   3
  -2  -6   5 472.845 31.5228   2
   2   6  -5 596.465 68.2571   1
  -2  -6   5 454.262 50.2936   6
  -2  -6   5 478.529 71.3217   3
  -2  -6   4 2092.32 63.6169   2
  -2  -6   4 2080.84 90.1928   6
  -2  -6   4 2098.36 121.796   3
   2   6  -4 2072.88 98.9880   1
   2   6  -3 5846.41 156.113   1
  -2  -6   3 5638.58 108.587   2
  -2  -6   3 6007.68 146.995   6
  -2  -6   3 6342.83 196.890   3
  -2  -6   2 574.130 54.2330   1
  -2  -6   2 635.930 85.6019   3
   2   6  -2 658.544 62.2419   1
  -2  -6   1 499.899 52.3431   1
  -2  -6   1 445.547 75.2274   3
   2   6  -1 571.345 58.9501   1
   2   6   0 83.7613 37.2976   1
  -2  -6   0 54.9880 33.3657   1
   2   6   0 66.5920 48.0606   3
   2   6   1 25576.2 335.234   3
  -2  -6  -1 25668.6 292.249   1
   2   6   1 26685.6 302.847   1
  -2  -6  -1 26775.3 349.479   3
   2   6   2 7286.24 177.906   3
   2   6   2 7500.07 194.810   5
  -2  -6  -2 6867.55 151.537   1
  -2  -6  -2 7482.71 185.570   3
   2   6   2 8374.26 181.470   1
  -2  -6  -3 2134.55 111.229   1
   2   6   3 1638.91 98.0908   5
  -2  -6  -3 1561.35 95.9098   3
   2   6   3 1690.13 84.2809   1
   2   6   3 1549.95 81.4603   3
   2   6   4 559.306 50.5098   3
   2   6   4 593.084 61.0816   5
  -2  -6  -4 534.949 60.9939   2
  -2  -6  -4 524.345 53.1245   1
  -2  -6  -4 576.719 62.7001   3
  -2  -6  -5 6150.34 176.223   2
   2   6   5 5934.54 141.251   3
   2   6   5 5644.31 170.808   5
  -2  -6  -5 5828.89 152.772   3
  -2  -6  -6 2273.65 115.459   2
  -2  -6  -6 2253.25 95.3333   3
   2   6   6 2224.83 87.3938   3
   2   6   6 2166.09 110.931   5
  -2  -6  -7 251.992 44.0680   2
   2   6   7 231.091 43.6873   5
  -2  -6  -7 266.718 40.8029   3
   2   6   8 1666.34 101.912   5
  -2  -6  -8 1770.11 111.422   2
  -2  -6  -8 1693.10 87.0848   3
   2   6   9 2521.91 126.908   5
   2   6   9 2483.39 102.115   4
  -2  -6  -9 2530.21 108.212   3
  -2  -6  -9 2489.41 134.409   2
   2   6  10 94.9759 30.8578   4
  -2  -6 -10 70.2588 31.2775   3
  -2  -6 -10 151.389 48.6191   2
   2   6  10 115.183 37.2183   5
  -2  -6 -11 400.521 54.4369   3
  -2  -6 -11 403.787 65.9199   2
   2   6  11 388.369 61.3407   5
   2   6  11 389.986 47.3763   4
  -2  -6 -12 522.296 74.6048   2
   2   6  12 597.739 78.8430   5
   2   6  12 454.231 52.9701   4
  -2  -6 -12 508.933 59.8017   3
  -2  -6 -13 46.2597 40.3930   2
  -2  -6 -13 30.5934 34.2132   3
   2   6  13 50.4096 43.5306   5
  -2  -6 -14 1924.53 141.465   2
   2   6  14 1814.63 132.927   5
  -2  -6 -14 1973.94 116.026   3
  -2  -6 -15 352.767 70.1177   2
   2   6  15 400.782 69.7365   5
  -2  -6 -16-5.37034 47.0188   2
   2   6  16 69.4113 47.6218   5
  -2  -6 -17 78.9219 54.3520   2
   2   6  17 102.147 51.9585   5
   2   6  18 82.3461 49.6285   5
  -2  -6 -18 20.0131 43.8298   2
  -2  -6 -19 174.415 68.2359   2
  -2  -7  18-24.7986 41.6832   6
  -2  -7  17 73.9664 69.5228   8
   2   7 -17-2.91252 47.9848   1
  -2  -7  17-92.2193 53.3055   6
  -2  -7  16 291.883 72.2323   8
  -2  -7  16 395.559 78.9088   6
   2   7 -16 393.822 85.9846   1
  -2  -7  15-4.30068 47.3312   8
  -2  -7  15-27.4785 39.1169   6
   2   7 -15-28.3323 44.4818   1
   2   7 -14 333.796 74.2628   1
  -2  -7  14 295.301 65.5891   6
  -2  -7  14 176.610 60.2454   8
  -2  -7  13 281.741 60.7917   6
  -2  -7  13 246.270 60.5132   8
   2   7 -13 253.661 62.7766   1
   2   7 -12 357.945 70.7521   1
  -2  -7  12 324.088 63.2074   6
  -2  -7  12 316.363 68.6804   8
  -2  -7  11 1170.82 99.8750   6
  -2  -7  11 1167.75 101.917   8
   2   7 -11 1190.87 108.922   1
   2   7 -10 411.826 67.7150   1
  -2  -7  10 477.033 67.5939   8
  -2  -7  10 413.482 61.7596   6
  -2  -7   9 90.7558 42.0653   6
  -2  -7   9 15.8959 42.0571   8
   2   7  -9 67.0149 37.2762   1
   2   7  -8 5192.53 193.477   1
  -2  -7   8 4903.41 170.639   6
  -2  -7   8 5101.96 174.034   8
  -2  -7   7 434.841 55.6582   6
   2   7  -7 404.146 57.1048   1
  -2  -7   7 489.327 61.6317   8
  -2  -7   7 421.905 76.1615   3
  -2  -7   6-30.3276 34.0529   6
   2   7  -6-6.98830 34.2254   1
  -2  -7   6-64.2004 44.5783   8
  -2  -7   6-26.2460 47.3363   3
  -2  -7   6 12.7856 11.0378   2
  -2  -7   5 545.197 55.5518   6
  -2  -7   5 492.377 31.7370   2
  -2  -7   5 620.587 77.3017   3
   2   7  -5 546.907 61.4050   1
  -2  -7   4 1210.02 49.5297   2
  -2  -7   4 1224.67 74.4729   6
  -2  -7   4 1221.43 98.6130   3
   2   7  -4 1205.08 79.9393   1
  -2  -7   3 110.540 23.4739   2
   2   7  -3 175.253 43.7639   1
  -2  -7   3 90.7239 48.9288   3
  -2  -7   2 6140.13 195.811   3
   2   7  -2 5862.07 163.260   1
   2   7  -1 2346.17 103.973   1
  -2  -7   1 2990.73 138.997   3
   2   7   0 7325.43 176.338   1
  -2  -7   0 6676.28 195.814   3
   2   7   1 1217.67 77.4769   1
  -2  -7  -1 1361.74 95.2495   3
   2   7   2 4087.49 151.033   5
  -2  -7  -2 3787.27 129.594   2
   2   7   2 3746.70 135.321   1
  -2  -7  -2 3863.52 144.463   3
  -2  -7  -3 119.698 34.5927   2
   2   7   3 165.687 46.5914   1
   2   7   3 112.055 48.8572   5
   2   7   3 94.0359 32.1576   3
  -2  -7  -3 94.3002 42.2859   3
   2   7   4 1501.77 94.1668   5
  -2  -7  -4 1620.39 94.7652   2
   2   7   4 1596.83 82.5846   3
  -2  -7  -4 1581.22 91.0900   3
  -2  -7  -5 700.442 68.3412   2
   2   7   5 655.354 52.6256   3
   2   7   5 681.279 70.3566   5
  -2  -7  -5 655.145 59.6124   3
  -2  -7  -6 433.114 48.2959   3
   2   7   6 457.482 46.1845   3
   2   7   6 418.574 56.0535   5
  -2  -7  -6 451.116 61.1133   2
  -2  -7  -7 418.302 49.4331   3
  -2  -7  -7 447.799 60.3737   2
   2   7   7 343.947 56.6400   5
  -2  -7  -8 4189.84 141.653   3
  -2  -7  -8 4089.15 171.640   2
   2   7   8 4115.18 165.600   5
   2   7   9 255.774 52.2950   5
  -2  -7  -9 246.691 45.3626   3
  -2  -7  -9 285.009 56.6516   2
  -2  -7 -10 2103.20 133.904   2
   2   7  10 1885.84 93.2777   4
  -2  -7 -10 2108.08 106.326   3
   2   7  10 1964.09 122.982   5
   2   7  11 130.847 35.8576   4
  -2  -7 -11 69.6070 42.5621   2
   2   7  11 42.7094 35.7429   5
  -2  -7 -11 57.4404 36.9217   3
  -2  -7 -12-27.8563 48.2605   2
   2   7  12 32.8269 36.9282   5
  -2  -7 -12-14.6618 34.6863   3
   2   7  12 21.3504 26.1035   4
  -2  -7 -13 739.172 93.5689   2
   2   7  13 607.446 80.8771   5
  -2  -7 -13 693.929 70.6520   3
  -2  -7 -14 1126.00 116.119   2
   2   7  14 999.620 102.180   5
  -2  -7 -15-18.3389 47.9523   2
   2   7  15 12.0248 39.1773   5
  -2  -7 -16 505.658 88.5514   2
   2   7  16 435.078 74.8228   5
  -2  -7 -17 80.0053 55.9594   2
   2   7  17 8.96936 39.9755   5
  -2  -7 -18 61.3326 50.6660   2
   2   7  18 69.1660 48.8511   5
  -2  -8  18-34.7540 41.8108   6
  -2  -8  17-86.6111 77.9644   8
  -2  -8  17 69.1536 56.6126   6
  -2  -8  16 141.154 55.7405   6
  -2  -8  16 26.3506 49.5717   8
   2   8 -16 71.0287 51.3935   1
   2   8 -15 264.402 72.4190   1
  -2  -8  15 294.842 70.1314   6
  -2  -8  15 222.752 67.2660   8
  -2  -8  14 4.01378 44.3551   8
   2   8 -14-34.7316 45.7586   1
  -2  -8  14 39.2613 49.6492   6
  -2  -8  13-30.8763 49.1236   8
   2   8 -13-78.9254 51.8316   1
  -2  -8  13-61.6199 40.1483   6
   2   8 -12 419.951 73.6173   1
  -2  -8  12 413.720 69.0900   6
  -2  -8  12 302.032 68.1630   8
  -2  -8  11 97.9678 44.6546   6
   2   8 -11 34.4464 42.9296   1
  -2  -8  11-7.59575 41.1769   8
  -2  -8  10 262.614 54.6418   6
  -2  -8  10 154.000 48.9343   8
   2   8 -10 155.627 53.4850   1
   2   8  -9 6202.91 228.530   1
  -2  -8   9 6123.43 206.518   6
  -2  -8   9 5803.52 195.832   8
  -2  -8   8 2600.60 132.647   6
   2   8  -8 2750.88 149.465   1
  -2  -8   8 2633.47 128.342   8
  -2  -8   7 455.427 57.2705   8
  -2  -8   7 576.483 63.9275   6
   2   8  -7 492.036 66.9584   1
  -2  -8   7 563.987 89.0600   3
  -2  -8   6 142.893 47.1285   8
  -2  -8   6 19.9307 8.56105   2
   2   8  -6 108.308 42.6359   1
  -2  -8   6 95.2677 14.4881   2
  -2  -8   6 54.9098 50.6955   3
  -2  -8   6 101.010 39.6281   6
  -2  -8   5 374.164 49.7347   6
  -2  -8   5 412.700 32.9603   2
  -2  -8   5 440.357 30.5777   2
   2   8  -5 457.235 60.7299   1
  -2  -8   5 280.500 59.6062   3
  -2  -8   4 4861.55 155.745   6
   2   8  -4 5088.30 175.008   1
  -2  -8   4 5109.40 106.450   2
  -2  -8   4 4759.51 197.288   3
  -2  -8   4 5420.80 108.718   2
  -2  -8   3 135.129 23.5904   2
   2   8  -3 170.050 42.7287   1
  -2  -8   3 137.080 46.2394   3
  -2  -8   2 5675.10 133.837   2
  -2  -8   2 5779.25 203.403   3
   2   8  -2 5244.47 166.401   1
  -2  -8   1 4580.74 128.736   2
   2   8  -1 4020.28 144.535   1
  -2  -8   1 3628.67 158.493   3
  -2  -8   0 9417.96 243.728   3
  -2  -8   0 9699.36 197.702   2
   2   8   0 9132.10 217.313   1
  -2  -8  -1 2041.38 96.3895   2
   2   8   1 1840.10 100.689   1
  -2  -8  -1 1883.88 110.567   3
   2   8   2 4471.98 154.748   1
  -2  -8  -2 4585.99 151.871   2
   2   8   2 4685.72 175.438   5
  -2  -8  -2 4295.85 157.281   3
  -2  -8  -3-4.90260 39.7136   3
   2   8   3-35.1606 37.4627   1
  -2  -8  -3-39.0603 34.7434   2
   2   8   3-7.83059 41.0484   5
  -2  -8  -4 4008.82 155.797   2
  -2  -8  -4 3656.15 143.058   3
   2   8   4 3947.30 161.316   5
  -2  -8  -5-35.3732 39.0949   3
  -2  -8  -5-32.5346 38.2070   2
   2   8   5 14.2932 34.0172   5
  -2  -8  -6 161.347 47.1621   3
  -2  -8  -6 194.510 50.4482   2
   2   8   6 211.814 47.9005   5
  -2  -8  -7 324.816 54.9823   2
   2   8   7 253.899 51.0307   5
  -2  -8  -7 332.003 48.7600   3
   2   8   8 3260.50 156.524   5
  -2  -8  -8 3180.99 159.841   2
  -2  -8  -8 3202.29 131.102   3
  -2  -8  -9 6359.04 183.216   3
   2   8   9 6250.82 220.786   5
  -2  -8  -9 6321.23 228.611   2
  -2  -8 -10 821.649 92.6877   2
   2   8  10 651.267 77.0004   5
   2   8  10 835.133 64.4346   4
  -2  -8 -10 776.444 70.3028   3
  -2  -8 -11 95.9137 47.7278   2
  -2  -8 -11 110.986 43.6982   3
   2   8  11 142.722 33.0159   4
   2   8  11 131.708 52.4308   5
  -2  -8 -12 111.569 43.9519   3
  -2  -8 -12 52.6395 44.0317   2
   2   8  12 90.5360 45.9486   5
  -2  -8 -13 37.5784 44.6201   2
   2   8  13-26.5964 37.7842   5
  -2  -8 -14 101.305 59.5037   2
   2   8  14 67.5568 42.1308   5
  -2  -8 -15 926.093 113.335   2
   2   8  15 847.806 99.2220   5
   2   8  16 44.4897 40.7263   5
  -2  -8 -16 130.952 68.2743   2
   2   8  17 64.6544 51.5491   5
  -2  -8 -17-90.4028 66.4789   2
   2   8  18-7.80052 42.2936   5
  -2  -9  17 93.1214 55.6898   6
  -2  -9  16 17.2629 52.9173   8
   2   9 -16-41.7217 51.0835   1
  -2  -9  16-13.7871 46.9001   6
  -2  -9  15 273.431 71.7055   8
   2   9 -15 234.209 68.0370   1
  -2  -9  15 323.740 71.9595   6
  -2  -9  14-56.8192 48.4166   6
   2   9 -14-19.2912 51.6152   1
  -2  -9  14 3.40641 44.8974   8
  -2  -9  13 261.736 65.5664   8
   2   9 -13 312.869 69.5729   1
  -2  -9  13 240.182 61.2171   6
  -2  -9  12 88.8252 45.7287   8
   2   9 -12 8.00058 44.4623   1
  -2  -9  12 119.437 48.9397   6
  -2  -9  11 344.373 64.6625   6
  -2  -9  11 305.267 62.8453   8
   2   9 -11 307.076 67.5480   1
  -2  -9  10 110.817 46.9927   6
  -2  -9  10 143.355 55.9237   8
   2   9 -10 72.3056 45.7480   1
  -2  -9   9 286.165 56.2646   8
   2   9  -9 188.117 55.9906   1
  -2  -9   9 211.316 54.9041   6
   2   9  -8 2855.18 158.673   1
  -2  -9   8 2461.62 125.651   8
  -2  -9   8 2555.16 138.659   6
   2   9  -7 8911.83 266.813   1
  -2  -9   7 8686.98 239.534   6
  -2  -9   7 8462.02 294.594   3
  -2  -9   7 8912.75 225.783   8
  -2  -9   6 932.933 82.2600   8
  -2  -9   6 549.328 29.2759   2
   2   9  -6 759.098 83.7514   1
  -2  -9   6 818.490 101.030   3
  -2  -9   6 791.253 81.1949   6
  -2  -9   6 393.038 23.5321   2
   2   9  -5 1547.36 109.808   1
  -2  -9   5 1323.05 52.4100   2
  -2  -9   5 1377.86 117.885   3
  -2  -9   5 1262.88 53.6278   2
  -2  -9   5 1385.87 93.5273   6
  -2  -9   4 289.794 31.1076   2
  -2  -9   4 231.322 44.2522   6
  -2  -9   4 255.612 28.7974   2
  -2  -9   4 248.055 64.4254   3
   2   9  -4 244.654 51.2564   1
  -2  -9   3 3302.08 102.168   2
  -2  -9   3 3128.00 164.176   3
   2   9  -3 3109.21 142.592   1
  -2  -9   2 1538.58 76.5717   2
   2   9  -2 1291.57 93.1471   1
  -2  -9   2 1231.57 106.790   3
  -2  -9   1 12890.8 231.539   2
  -2  -9   1 11827.4 294.826   3
   2   9  -1 12078.0 266.588   1
   2   9   0 193.873 47.2283   1
  -2  -9   0 239.999 40.8201   2
  -2  -9   0 98.8232 48.0261   3
  -2  -9  -1 7550.93 196.676   2
   2   9   1 7119.25 209.462   1
  -2  -9  -1 6797.55 215.443   3
   2   9   2 944.355 91.9426   5
  -2  -9  -2 1096.45 83.4186   2
   2   9   2 962.694 81.5632   1
  -2  -9  -2 831.318 81.2553   3
   2   9   3 3620.45 152.014   1
  -2  -9  -3 3930.27 157.043   2
  -2  -9  -3 3671.95 151.766   3
   2   9   3 3726.48 168.911   5
  -2  -9  -4 101.032 41.6393   2
  -2  -9  -4 99.4455 48.3603   3
   2   9   4 27.8194 37.4444   1
   2   9   4 141.015 52.9411   5
   2   9   5 2360.42 133.690   5
  -2  -9  -5 2497.94 134.901   2
  -2  -9  -5 2510.54 127.229   3
  -2  -9  -6 164.029 48.7032   2
   2   9   6 124.630 49.7088   5
  -2  -9  -6 137.303 52.0067   3
  -2  -9  -7 1917.03 110.753   3
   2   9   7 1889.88 126.294   5
  -2  -9  -7 1873.91 127.442   2
  -2  -9  -8 1486.16 97.8319   3
   2   9   8 1371.18 111.206   5
  -2  -9  -8 1574.49 122.678   2
   2   9   9 1133.88 104.422   5
  -2  -9  -9 1056.88 84.9405   3
  -2  -9  -9 1002.56 103.950   2
   2   9  10 109.347 49.1110   5
  -2  -9 -10 44.8610 40.6838   3
  -2  -9 -10 78.1718 53.6633   2
  -2  -9 -11 129.117 58.0564   2
  -2  -9 -11 95.6378 39.6475   3
   2   9  11 24.5563 39.2981   5
  -2  -9 -12 68.7489 48.8639   2
   2   9  12 17.9336 41.4110   5
   2   9  13 298.482 66.6367   5
  -2  -9 -13 251.437 65.4028   2
  -2  -9 -14 168.829 63.9936   2
   2   9  14 117.704 48.1796   5
  -2  -9 -15 265.082 70.5304   2
   2   9  15 129.937 54.5659   5
  -2  -9 -16 13.0053 49.1650   2
   2   9  16-56.9029 48.7013   5
   2   9  17 0.19924 42.6888   5
  -2 -10  16-42.6853 49.1740   6
  -2 -10  15 21.3865 39.7695   6
   2  10 -15 50.8337 50.4199   1
  -2 -10  14-53.9137 45.9316   6
   2  10 -14-24.5625 47.5810   1
  -2 -10  13 1020.55 108.933   6
   2  10 -13 1113.14 122.269   1
  -2 -10  13 849.103 95.9526   8
   2  10 -12-64.0170 53.3538   1
  -2 -10  12-61.3357 46.8048   6
  -2 -10  12 65.4181 49.8311   8
  -2 -10  11 345.526 64.0388   6
  -2 -10  11 368.865 64.4678   8
   2  10 -11 319.955 73.3868   1
  -2 -10  10 37.8489 40.0647   8
  -2 -10  10 81.1723 39.5254   6
   2  10 -10 85.2526 51.9535   1
  -2 -10   9 492.975 70.6085   6
   2  10  -9 446.075 80.1271   1
  -2 -10   9 477.417 67.2573   8
  -2 -10   8 1126.17 89.7924   8
  -2 -10   8 1172.11 101.454   6
   2  10  -8 1269.09 116.878   1
  -2 -10   7 3720.63 151.309   8
   2  10  -7 3872.51 187.042   1
  -2 -10   7 3720.73 168.738   6
  -2 -10   6 56.6441 39.9344   6
  -2 -10   6 12.9003 41.8377   8
  -2 -10   6-16.6735 54.4623   3
   2  10  -6 37.0326 47.6253   1
  -2 -10   5 2824.83 140.301   6
  -2 -10   5 2780.97 169.899   3
   2  10  -5 2815.16 152.421   1
  -2 -10   5 2422.22 74.7797   2
  -2 -10   4 283.213 34.0568   2
  -2 -10   4 254.254 32.1768   2
  -2 -10   4 247.833 51.7707   6
   2  10  -4 320.412 62.7606   1
  -2 -10   4 221.307 67.9320   3
  -2 -10   3 6085.88 145.199   2
  -2 -10   3 5762.13 227.407   3
   2  10  -3 6905.21 226.351   1
  -2 -10   2 2848.36 164.294   3
  -2 -10   2 3230.25 115.189   2
   2  10  -2 3329.99 155.307   1
   2  10  -1 2509.20 131.517   1
  -2 -10   1 2650.88 112.770   2
  -2 -10   1 2594.71 152.713   3
   2  10   0 909.346 82.8748   1
  -2 -10   0 795.111 93.6375   3
  -2 -10   0 1053.97 76.5906   2
  -2 -10  -1 1538.24 97.2452   2
   2  10   1 1533.64 103.306   1
  -2 -10  -1 1400.53 112.148   3
  -2 -10  -2 154.065 40.1630   2
   2  10   2 152.270 40.5936   1
  -2 -10  -2 131.028 54.7822   3
  -2 -10  -3 1677.29 110.109   2
   2  10   3 1776.91 129.834   5
  -2 -10  -3 1820.17 121.246   3
   2  10   3 1720.31 117.901   1
   2  10   4 1050.42 104.369   5
  -2 -10  -4 1182.70 97.9767   2
   2  10   4 1111.24 95.8834   1
  -2 -10  -4 994.885 90.9420   3
   2  10   5 2493.35 145.919   5
  -2 -10  -5 2536.91 141.957   2
  -2 -10  -5 2649.94 135.767   3
  -2 -10  -6 1251.01 106.147   2
   2  10   6 1123.09 104.129   5
  -2 -10  -6 1077.70 87.8906   3
   2  10   7 162.921 53.0914   5
  -2 -10  -7 148.168 52.4369   3
  -2 -10  -7 129.396 53.0859   2
  -2 -10  -8 1306.02 114.599   2
   2  10   8 1319.77 112.229   5
  -2 -10  -8 1407.12 99.2665   3
   2  10   9 54.4795 44.6605   5
  -2 -10  -9 18.1957 44.3114   2
  -2 -10  -9 160.370 47.4563   3
   2  10  10-65.1853 49.8690   5
  -2 -10 -10-31.2058 47.7512   2
   2  10  11 726.798 90.0478   5
  -2 -10 -11 637.573 94.8615   2
   2  10  12 155.862 53.3091   5
  -2 -10 -12 234.547 67.4497   2
  -2 -10 -13 273.182 76.6148   2
   2  10  13 274.220 66.1856   5
  -2 -10 -14 118.884 67.0705   2
   2  10  14 63.1097 44.8190   5
   2  10  15-65.7318 50.3043   5
  -2 -10 -15 141.289 65.1672   2
   2  10  16 164.050 59.0669   5
  -2 -11  16-65.3346 55.0212   6
  -2 -11  15 297.790 75.7671   6
   2  11 -14-1.81158 53.6593   1
  -2 -11  14 78.1907 53.7196   6
  -2 -11  13-79.8003 51.2548   6
   2  11 -13 11.7555 56.0706   1
   2  11 -12 114.440 56.5447   1
  -2 -11  12-37.3820 45.2739   6
  -2 -11  11 442.496 73.6159   6
   2  11 -11 434.004 82.0007   1
  -2 -11  10 35.8280 44.0602   6
   2  11 -10 77.6101 51.8474   1
  -2 -11  10-12.9396 43.3675   8
  -2 -11   9 10.7619 39.7245   8
  -2 -11   9 52.1506 48.6034   6
   2  11  -9 38.8255 43.6539   1
  -2 -11   8 67.2673 43.1899   6
  -2 -11   8 116.281 46.8641   8
   2  11  -8 86.0732 52.1512   1
  -2 -11   7 85.6836 41.4553   8
  -2 -11   7 109.859 48.1738   6
  -2 -11   6 336.429 58.4918   8
   2  11  -6 291.992 72.6238   1
  -2 -11   6 317.139 63.8769   6
  -2 -11   6 279.543 78.5981   3
  -2 -11   5 303.922 57.7016   6
   2  11  -5 273.867 62.0748   1
  -2 -11   5 383.858 80.7120   3
  -2 -11   4 319.856 38.0647   2
  -2 -11   4 232.150 49.4729   6
   2  11  -4 275.385 62.9794   1
  -2 -11   4 220.375 68.8464   3
  -2 -11   3 909.453 108.936   3
   2  11  -3 995.971 96.7602   1
  -2 -11   3 883.261 63.3256   2
  -2 -11   2 37.5932 30.4550   2
   2  11  -2 32.3603 43.5184   1
  -2 -11   2-31.5406 57.0029   3
  -2 -11   1 154.956 58.3450   3
   2  11  -1 221.919 53.5838   1
  -2 -11   1 163.364 39.0951   2
   2  11   0 694.292 75.3133   1
  -2 -11   0 648.948 86.4639   3
  -2 -11   0 748.432 71.0195   2
   2  11   1 766.346 82.8635   1
  -2 -11  -1 682.951 91.3714   3
  -2 -11  -1 764.091 74.3208   2
   2  11   2 445.839 69.7239   1
   2  11   2 528.462 88.2555   5
  -2 -11  -2 492.135 63.1336   2
  -2 -11  -2 521.819 81.9939   3
  -2 -11  -3 230.960 50.9353   2
   2  11   3 274.298 63.8970   1
   2  11   3 252.329 67.4188   5
  -2 -11  -3 354.456 75.3525   3
  -2 -11  -4 746.452 86.4358   2
   2  11   4 694.908 92.8336   5
   2  11   4 738.116 85.8208   1
  -2 -11  -4 626.424 82.4847   3
  -2 -11  -5 871.780 94.4565   2
   2  11   5 760.968 91.4026   5
  -2 -11  -5 821.656 88.0686   3
  -2 -11  -6 220.127 62.8443   2
   2  11   6 316.314 72.2683   5
  -2 -11  -6 229.947 57.5201   3
  -2 -11  -7 100.248 51.7910   3
   2  11   7 53.7335 42.9744   5
  -2 -11  -7 70.9595 44.9409   2
  -2 -11  -8 343.432 61.4831   3
  -2 -11  -8 372.319 76.1390   2
   2  11   8 302.345 82.1651   5
  -2 -11  -9 782.234 101.391   2
   2  11   9 721.492 91.6026   5
   2  11  10 174.236 60.0008   5
  -2 -11 -10 194.590 65.8468   2
  -2 -11 -11 151.645 55.9223   2
   2  11  11 189.898 57.4785   5
   2  11  12 277.389 64.9439   5
  -2 -11 -12 287.643 66.6895   2
  -2 -11 -13 74.0387 58.5661   2
   2  11  13-17.1304 39.7738   5
  -2 -11 -14 326.070 85.2835   2
   2  11  14 158.984 58.0005   5
   2  11  15 66.3644 47.2163   5
  -2 -12  15 27.6206 42.6418   6
  -2 -12  14-130.124 61.3245   6
  -2 -12  13 57.1790 39.8999   6
   2  12 -13 67.3662 56.0366   1
   2  12 -12 0.48498 45.5773   1
  -2 -12  12-166.327 67.7787   6
  -2 -12  11 22.1515 41.1515   6
   2  12 -11-117.071 63.3924   1
   2  12 -10 382.229 82.8144   1
  -2 -12  10 288.768 63.5059   6
  -2 -12   9 30.8423 42.0627   6
   2  12  -9-16.2562 47.1801   1
  -2 -12   8-31.0239 49.0500   6
   2  12  -8 3.05968 44.3460   1
  -2 -12   7 63.2505 50.0875   6
   2  12  -7 54.7631 46.9796   1
   2  12  -6 240.669 61.0445   1
  -2 -12   6 261.580 58.9104   6
  -2 -12   5 1408.69 113.063   6
   2  12  -5 1255.86 113.371   1
  -2 -12   5 1435.04 98.7978   8
  -2 -12   5 1348.55 139.085   3
   2  12  -4 408.130 69.4066   1
  -2 -12   4 459.332 86.4125   3
  -2 -12   4 378.692 67.7412   6
  -2 -12   3 68.8400 31.6994   2
  -2 -12   3 100.387 59.3738   3
  -2 -12   2 59.5007 31.8738   2
  -2 -12   2 75.1754 55.2042   3
   2  12  -1 377.448 79.3027   1
  -2 -12   1 288.390 70.6578   3
  -2 -12   1 376.385 57.7846   2
  -2 -12   0-34.8869 34.6136   2
  -2 -12   0 22.2331 53.1813   3
   2  12   0-9.91696 45.3076   1
  -2 -12  -1 92.2564 40.1980   2
   2  12   1 144.437 61.6951   1
  -2 -12  -1 160.795 69.7657   3
   2  12   2 582.178 92.5818   5
  -2 -12  -2 689.271 78.5937   2
   2  12   2 736.420 93.3507   1
  -2 -12  -2 520.202 82.5137   3
  -2 -12  -3-43.5775 42.8442   2
   2  12   3 54.3793 53.6204   5
   2  12   3 43.8761 48.9699   1
  -2 -12  -3-43.7803 51.7070   3
   2  12   4-42.6404 51.7904   5
  -2 -12  -4-6.97702 41.6469   2
   2  12   4 24.9969 41.7909   1
  -2 -12  -4 46.7146 52.4838   3
   2  12   5 1104.77 115.807   5
  -2 -12  -5 1311.85 117.413   2
  -2 -12  -5 1118.72 105.024   3
   2  12   6 99.5695 55.1304   5
  -2 -12  -6 29.7937 45.6792   2
  -2 -12  -6 117.009 53.1517   3
  -2 -12  -7 72.6009 47.1541   2
  -2 -12  -7 8.32316 45.6766   3
   2  12   7 56.3489 45.6264   5
  -2 -12  -8 126.710 55.2501   2
   2  12   8 167.207 57.3529   5
   2  12   9 55.3855 45.5784   5
  -2 -12  -9 114.650 56.3791   2
  -2 -12 -10 75.1163 55.9194   2
   2  12  10 135.344 56.9014   5
  -2 -12 -11 65.7925 48.0219   2
   2  12  11 28.7107 39.7854   5
  -2 -12 -12 30.9157 48.4026   2
   2  12  12 47.3677 44.8199   5
  -2 -12 -13 56.8244 52.6123   2
   2  12  13 101.727 49.8729   5
   2  12  14-54.1407 51.5208   5
  -2 -13  14-9.35619 40.3911   6
  -2 -13  13 25.9665 41.6820   6
   2  13 -12-80.4152 65.0948   1
  -2 -13  12-64.9891 49.2396   6
  -2 -13  11 127.251 52.1321   6
   2  13 -11 203.044 68.7581   1
  -2 -13  10 90.6349 52.9138   6
   2  13 -10 60.1970 55.7999   1
   2  13  -9 507.853 92.2197   1
  -2 -13   9 478.058 78.0490   6
  -2 -13   8 46.8082 48.5351   6
   2  13  -8-106.934 64.8430   1
  -2 -13   7 94.1899 45.4069   6
   2  13  -7 6.59261 47.1904   1
  -2 -13   6 243.078 65.8165   6
   2  13  -6 192.878 60.0217   1
  -2 -13   5-20.8596 55.4874   3
   2  13  -5-44.9204 53.7775   1
  -2 -13   5-22.1848 40.5286   6
  -2 -13   4 60.9368 45.8338   6
   2  13  -4 50.0209 45.1480   1
  -2 -13   4 113.210 72.5343   3
   2  13  -3 260.307 67.7654   1
  -2 -13   3 280.952 77.3011   3
   2  13  -2 164.772 56.6068   1
  -2 -13   2 122.589 57.4384   3
  -2 -13   1 624.152 96.7670   3
   2  13  -1 441.306 72.3080   1
  -2 -13   1 637.936 71.1751   2
  -2 -13   0 82.9159 38.5503   2
  -2 -13   0 26.4478 53.6321   3
   2  13   0 47.2438 45.7952   1
  -2 -13  -1 128.575 46.8346   2
  -2 -13  -1 148.345 65.4314   3
   2  13   1 67.1362 48.2437   1
   2  13   2 183.619 62.9704   5
  -2 -13  -2 216.031 49.9343   2
  -2 -13  -2 225.783 71.6349   3
   2  13   2 189.260 52.3309   1
  -2 -13  -3 986.951 100.157   2
   2  13   3 879.764 99.1327   1
   2  13   3 972.794 118.063   5
  -2 -13  -3 897.465 103.308   3
   2  13   4 138.092 67.6959   5
   2  13   4-19.8861 48.7876   1
  -2 -13  -4 21.7463 53.1674   3
  -2 -13  -4 104.181 53.7052   2
  -2 -13  -5 966.504 108.193   2
   2  13   5 970.701 112.799   5
  -2 -13  -5 781.133 97.6121   3
  -2 -13  -6 155.963 62.4421   2
   2  13   6 127.246 54.1599   5
   2  13   7 357.382 77.1178   5
  -2 -13  -7 226.840 58.7375   2
  -2 -13  -8 697.161 101.867   2
   2  13   8 517.301 89.9022   5
  -2 -13  -9 1260.06 134.976   2
   2  13   9 1165.26 124.940   5
  -2 -13 -10-8.97218 49.9404   2
   2  13  10-4.93186 46.0545   5
   2  13  11 215.500 66.0976   5
  -2 -13 -11 170.939 66.6073   2
  -2 -13 -12 14.4854 52.9063   2
   2  13  12 79.2709 54.1415   5
   2  13  13 298.826 72.9573   5
  -2 -14  12-29.7787 49.9598   6
  -2 -14  11 147.181 59.8804   6
  -2 -14  10 174.171 60.4355   6
   2  14 -10 249.782 77.5056   1
  -2 -14   9 2.80590 41.7289   6
   2  14  -9 60.2090 53.8449   1
   2  14  -8 14.2690 45.2315   1
  -2 -14   8 106.399 56.5764   6
   2  14  -7 48.7427 55.2566   1
  -2 -14   7 4.76956 41.2102   6
  -2 -14   6 13.0737 43.9718   6
   2  14  -6 85.3311 54.5416   1
   2  14  -5 49.1726 51.3712   1
  -2 -14   5 10.5386 40.7138   6
   2  14  -4 28.9156 50.5975   1
  -2 -14   4-10.0598 43.4656   6
   2  14  -3 474.193 63.4078   1
  -2 -14   3 646.534 107.537   3
  -2 -14   2 280.416 77.7703   3
   2  14  -2 196.122 59.6150   1
  -2 -14   1-26.8284 55.5393   3
   2  14  -1-53.4735 55.2108   1
   2  14   0 38.4574 46.6129   1
  -2 -14   0 87.9287 56.1645   3
   2  14   1 344.048 75.6475   1
  -2 -14  -1 319.841 65.4569   2
  -2 -14  -1 298.598 80.1149   3
   2  14   1 342.726 80.3441   5
  -2 -14  -2 447.201 74.9630   2
   2  14   2 382.561 83.0494   5
   2  14   2 428.373 80.8853   1
  -2 -14  -2 379.796 76.9497   3
  -2 -14  -3 378.853 69.4398   2
   2  14   3 390.825 77.4326   1
   2  14   3 381.837 87.7697   5
  -2 -14  -3 310.982 74.2353   3
  -2 -14  -4 262.435 67.1764   2
   2  14   4 218.789 72.9162   5
  -2 -14  -4 190.882 65.7967   3
  -2 -14  -5 102.782 50.0013   2
   2  14   5 44.7053 47.4429   5
   2  14   6 500.228 84.8318   5
  -2 -14  -6 578.334 90.1731   2
   2  14   7 1057.70 123.463   5
  -2 -14  -7 982.293 118.335   2
  -2 -14  -8 85.6898 58.1935   2
   2  14   8-11.5074 52.0650   5
  -2 -14  -9 240.273 77.4996   2
   2  14   9 423.319 89.8856   5
  -2 -14 -10 595.868 105.942   2
   2  14  10 683.090 105.606   5
   2  14  11 155.430 66.1256   5
  -2 -15  10 188.510 66.7393   6
  -2 -15   9 14.3357 43.5535   6
   2  15  -8 343.601 80.7264   1
  -2 -15   8 204.003 63.0129   6
   2  15  -7-148.796 72.1399   1
  -2 -15   7 34.0392 46.7145   6
  -2 -15   6 204.886 59.4053   6
   2  15  -6 286.780 81.0674   1
   2  15  -5 10.4917 58.7088   1
  -2 -15   5 81.3110 44.6998   6
  -2 -15   4 483.792 87.9100   6
   2  15  -4 346.715 79.6069   1
   2  15  -3 112.480 57.5570   1
  -2 -15   2 443.677 93.8493   3
   2  15  -2 445.790 85.1754   1
   2  15  -1 13.9639 45.9037   1
  -2 -15   1 27.0899 61.9044   3
   2  15   0 186.798 58.7234   1
  -2 -15   0 121.110 66.8169   3
  -2 -15  -1 27.1855 55.2490   3
   2  15   1-88.1798 69.7763   5
   2  15   1 5.12597 48.0881   1
   2  15   2 351.220 82.6809   5
  -2 -15  -2 316.516 69.1024   3
  -2 -15  -2 255.106 42.4245   2
   2  15   2 457.609 85.7237   1
  -2 -15  -3-57.9372 50.9161   2
   2  15   3 90.3822 57.1102   1
   2  15   3-44.5720 60.6562   5
  -2 -15  -4 463.301 78.8125   2
   2  15   4 371.973 78.1969   5
   2  15   5 41.9269 47.1444   5
  -2 -15  -5 18.2422 47.4695   2
  -2 -15  -6 132.435 66.1748   2
   2  15   6 103.006 54.7070   5
  -2 -15  -7 22.1243 52.4539   2
   2  15   7 37.8893 47.5751   5
  -2 -15  -8 435.037 90.8706   2
   2  15   8 503.662 98.4539   5
  -2 -15  -9 88.9405 65.2441   2
   2  15   9 8.36065 52.0150   5
  -2 -16   8-7.25366 50.7133   6
  -2 -16   7 471.439 93.4625   6
   2  16  -6 73.0140 59.0456   1
  -2 -16   6 100.510 58.1472   6
  -2 -16   5-23.4987 54.1600   6
   2  16  -5 24.1070 57.1462   1
   2  16  -4 326.552 81.3729   1
  -2 -16   4 221.637 69.2249   6
  -2 -16   3 186.869 64.8007   6
   2  16  -3 137.148 62.9888   1
   2  16  -2 46.6144 49.4056   1
   2  16  -1-11.8275 55.8035   1
   2  16   0 28.1990 55.2524   1
  -2 -16   0-1.12007 57.6915   3
   2  16   1 355.801 76.6401   1
   2  16   1 489.768 107.914   5
  -2 -16  -1 347.020 85.5409   3
   2  16   2 280.818 74.4992   1
   2  16   2 417.410 93.5392   5
   2  16   3-4.12363 58.7306   5
   2  16   3-32.1953 56.8145   1
  -2 -16  -4 14.7937 56.9722   2
   2  16   4-43.2424 60.9180   5
  -2 -16  -5 48.3345 53.3985   2
   2  16   5 91.0605 61.5988   5
  -2 -16  -6 150.714 76.8011   2
  -2 -16  -7 126.078 61.3741   2
  -2 -17   6-13.3945 45.2048   6
  -2 -17   5 121.626 61.0259   6
  -2 -17   4 74.1063 62.2166   6
  -2 -17   3 62.1337 56.8503   6
   2  17  -2 56.3683 57.2557   1
   2  17  -1 36.1420 54.6919   1
   2  17   0 29.2146 54.1234   1
   2  17   1 146.446 73.2474   1
   2  17   2 73.4699 53.1520   1
   2  17   3-8.64939 49.4948   1
   3 -15  -6 56.8312 65.9068   2
  -3  15   6 33.8393 49.0849   5
  -3  15   5 11.4642 50.9320   5
  -3  15   4-88.7970 62.2612   5
  -3  15   3-5.24054 50.3693   5
  -3  15   2 122.619 61.9574   5
  -3  14   8 48.3213 50.8935   5
   3 -14  -8-199.976 84.3664   2
   3 -14  -7 97.6046 63.8898   2
  -3  14   7-170.043 63.2148   5
   3 -14  -6 107.963 64.9106   2
  -3  14   6 103.399 56.5378   5
   3 -14  -5 7.44317 56.8670   2
  -3  14   5 29.9397 49.8758   5
   3 -14  -4 148.287 63.4372   2
  -3  14   4 97.6959 64.2643   5
   3 -14  -3 78.7562 63.0914   2
  -3  14   3 186.549 70.6242   5
  -3  14   2 54.2707 57.5720   1
  -3  14   1 16.1490 53.6053   1
  -3  14   0 441.010 91.0492   1
  -3  14  -1 159.291 68.5185   1
  -3  14  -2-17.2385 49.1951   1
  -3  14  -3 26.8926 52.4568   1
   3 -14   4 297.363 86.1311   6
  -3  14  -4 406.432 94.0206   1
   3 -14   5 63.7105 61.5548   6
  -3  14  -5-141.340 78.5321   1
   3 -14   6 76.3618 89.4999   6
   3 -13  -9 95.7984 70.2728   2
  -3  13   9 74.3048 49.4301   5
   3 -13  -8 47.9648 63.6552   2
  -3  13   8 94.1342 51.4503   5
  -3  13   7 51.8517 39.7240   5
   3 -13  -7 168.683 73.2775   2
   3 -13  -6-13.4978 57.8066   2
  -3  13   6-100.764 55.3360   5
   3 -13  -5 310.964 80.1480   2
  -3  13   5 107.982 54.5765   5
   3 -13  -4 137.215 69.1884   2
  -3  13   4-8.76510 50.2324   5
   3 -13  -3 190.130 64.4045   2
  -3  13   3 117.752 54.7657   1
  -3  13   3 124.384 57.1234   5
  -3  13   2-50.1228 53.7128   1
   3 -13  -2-134.289 61.9161   2
  -3  13   1 506.399 94.5155   1
   3 -13  -1 481.561 74.6175   2
  -3  13   0 111.321 69.9337   1
  -3  13  -1 583.567 99.1682   1
  -3  13  -2-1.81119 47.6377   1
  -3  13  -3 139.162 59.8262   1
   3 -13   4 169.469 69.8461   6
  -3  13  -4 100.423 55.3360   1
   3 -13   5 216.882 71.4522   6
  -3  13  -5 371.720 85.0529   1
  -3  13  -6 6.56379 52.1428   1
   3 -13   6 91.1866 64.6293   6
  -3  13  -7 191.410 63.5955   1
   3 -13   7 415.536 95.7000   6
   3 -13   8 10.7770 50.6203   6
  -3  13  -8 48.5719 49.3400   1
   3 -13   9 54.0365 51.0871   6
   3 -12 -10 59.4353 73.5140   2
  -3  12  10 82.2710 44.9199   5
   3 -12  -9 412.845 96.7543   2
  -3  12   9 262.548 61.0100   5
   3 -12  -8 228.996 78.6165   2
  -3  12   8 205.139 61.1826   5
  -3  12   7 317.993 63.4936   5
   3 -12  -7 275.324 73.1274   2
   3 -12  -6 24.3086 52.6254   2
  -3  12   6 144.982 55.4674   5
   3 -12  -5 646.465 100.676   2
  -3  12   5 650.242 91.2679   5
   3 -12  -4 250.674 73.3868   2
  -3  12   4 379.575 75.1499   5
   3 -12  -3 141.250 49.3800   2
  -3  12   3 290.495 73.3467   1
  -3  12   3 273.202 69.8000   5
   3 -12  -2 398.357 75.8160   2
  -3  12   2 439.669 85.1460   1
   3 -12  -1 1249.22 113.264   2
  -3  12   1 1327.73 129.934   1
  -3  12   0 501.780 87.1806   1
   3 -12   0 473.658 69.1097   2
  -3  12  -1 149.581 66.9322   1
  -3  12  -2 147.814 65.1940   1
  -3  12  -3 173.335 61.6797   1
  -3  12  -4 453.798 58.1271   1
   3 -12   4 1000.92 124.197   6
   3 -12   5 999.295 122.895   6
  -3  12  -5 1042.04 121.080   1
  -3  12  -6 182.915 74.3521   1
   3 -12   6 144.121 66.3091   6
  -3  12  -7 75.0028 52.4901   1
   3 -12   7 229.687 73.1043   6
   3 -12   8 317.278 78.6035   6
  -3  12  -8 363.962 78.9614   1
   3 -12   9 95.5842 60.5826   6
  -3  12  -9 186.713 67.9119   1
   3 -12  10 273.480 75.4843   6
  -3  12 -10 305.824 81.4874   1
   3 -12  11 184.560 69.2053   6
   3 -11 -12 64.4135 67.4766   2
   3 -11 -11 191.825 75.3155   2
  -3  11  10 291.138 58.9581   5
   3 -11 -10 308.665 80.8813   2
   3 -11  -9-6.65494 53.6364   2
  -3  11   9 89.6955 44.4128   5
  -3  11   8 231.642 57.7079   5
   3 -11  -8 252.740 69.6017   2
   3 -11  -7 244.009 68.1996   2
  -3  11   7 173.748 53.5384   5
   3 -11  -6 407.781 82.6078   2
  -3  11   6 519.819 77.7102   5
   3 -11  -5 43.1363 57.3686   2
  -3  11   5 137.830 57.6139   5
   3 -11  -4 1505.08 130.461   2
  -3  11   4 1427.23 121.567   5
   3 -11  -3 63.0738 47.9314   2
  -3  11   3 182.421 67.4566   1
   3 -11  -2 645.474 88.5779   2
  -3  11   2 663.334 99.6828   1
  -3  11   1 60.5755 54.9071   1
   3 -11  -1 51.0490 51.4468   2
  -3  11   0 416.120 76.6308   1
   3 -11   0 448.879 73.6181   2
  -3  11  -1-30.0194 53.4422   1
   3 -11   1 116.288 54.2907   2
  -3  11  -2 1496.69 133.987   1
   3 -11   2 1650.18 112.007   2
  -3  11  -3 174.176 63.9281   1
  -3  11  -4 59.7069 51.5205   1
  -3  11  -5 9.49460 46.7495   1
   3 -11   5 65.9654 53.5866   6
   3 -11   6 1759.22 148.359   6
  -3  11  -6 1732.04 145.967   1
  -3  11  -7 377.935 80.4591   1
   3 -11   7 369.206 82.0010   6
  -3  11  -8 567.284 96.4473   1
   3 -11   8 553.328 92.5165   6
  -3  11  -9 147.448 71.8788   1
   3 -11   9 64.6123 56.2886   6
   3 -11  10 320.960 80.5139   6
  -3  11 -10 265.669 71.9254   1
   3 -11  11 70.2017 56.7816   6
  -3  11 -11-12.9777 52.0589   1
   3 -11  12 351.548 85.7775   6
  -3  11 -12 216.553 76.0276   1
   3 -10 -13 7.78928 62.0106   2
   3 -10 -12 106.143 64.5786   2
   3 -10 -11-113.113 64.9330   2
  -3  10  11-18.7537 33.5967   5
  -3  10  10 64.8366 38.2385   5
   3 -10 -10 19.7621 55.3323   2
   3 -10  -9 148.142 66.9177   2
  -3  10   9 115.638 42.6689   5
   3 -10  -8 187.061 71.4130   2
  -3  10   8 164.178 46.1469   5
   3 -10  -7 30.9383 57.2466   2
  -3  10   7 68.3841 44.5923   5
   3 -10  -6 531.348 88.6340   2
  -3  10   6 481.026 72.2193   5
   3 -10  -5 661.955 95.4314   2
  -3  10   5 617.479 81.9558   5
   3 -10  -4 56.0045 60.6268   2
  -3  10   4 101.868 51.8569   5
  -3  10   3 48.3911 48.8133   1
   3 -10  -3 129.927 54.0515   2
   3 -10  -2 74.9046 49.0421   2
  -3  10   2 52.1630 45.5497   1
   3 -10  -1 141.004 48.4426   2
  -3  10   1 83.9061 48.1507   1
  -3  10   0 1024.30 104.800   1
   3 -10   0 1043.45 94.2935   2
   3 -10   1 246.631 55.0981   2
  -3  10  -1 224.029 60.0645   1
  -3  10  -2-22.7768 57.3891   1
   3 -10   2-106.695 56.4772   2
   3 -10   3-18.6148 40.2898   2
  -3  10  -3 18.8685 56.1096   1
  -3  10  -4 57.6944 59.3533   1
   3 -10   5 1045.00 110.299   6
  -3  10  -5 1269.46 120.702   1
  -3  10  -6 49.6705 53.8569   1
   3 -10   6 119.717 65.3117   6
  -3  10  -7 136.316 57.3354   1
   3 -10   7 168.016 57.0851   6
   3 -10   8 7.92227 49.5843   6
  -3  10  -8-37.5702 47.5827   1
   3 -10   9 258.164 71.2875   6
  -3  10  -9 333.920 76.1956   1
   3 -10  10 71.8552 51.1341   6
  -3  10 -10 115.201 54.5955   1
  -3  10 -11 333.843 81.6205   1
   3 -10  11 332.012 75.5133   6
   3 -10  12 206.869 65.3641   6
  -3  10 -12 267.521 73.3093   1
   3 -10  13 54.8332 53.3434   6
  -3  10 -13-11.5211 56.1033   1
   3 -10  14 431.174 97.2564   6
   3  -9 -14 113.594 70.6597   2
  -3   9  13 116.527 143.138   8
   3  -9 -13 237.311 79.8227   2
  -3   9  12-51.0750 104.737   8
  -3   9  12-38.5511 37.7798   5
   3  -9 -12-67.7059 68.7547   2
   3  -9 -11 469.644 91.3402   2
  -3   9  11 459.019 66.6072   5
  -3   9  10 65.0179 34.8425   5
   3  -9 -10 85.1056 59.9537   2
   3  -9  -9 211.221 70.9509   2
  -3   9   9 149.846 43.5952   5
   3  -9  -8 40.8939 57.2360   2
  -3   9   8 9.53226 33.8442   5
   3  -9  -7 594.286 92.8194   2
  -3   9   7 636.373 74.8468   5
  -3   9   6 56.0336 43.7164   5
   3  -9  -6 39.4983 51.6185   2
   3  -9  -5 407.306 71.6773   2
  -3   9   5 367.175 61.0871   5
   3  -9  -4 36.3013 55.8592   2
  -3   9   4 1.33434 38.8532   5
   3  -9  -3-20.9589 47.6999   2
  -3   9   3 12.2197 45.8319   1
  -3   9   2 466.955 77.1564   1
   3  -9  -2 451.790 66.8538   2
   3  -9  -1 29.1351 44.4233   2
  -3   9   1-32.1107 50.1805   1
  -3   9   0 144.927 43.1914   1
   3  -9   0 234.465 51.8208   2
  -3   9  -1 208.366 44.8776   1
   3  -9   1 427.167 51.7829   2
  -3   9  -2 238.706 52.2460   1
   3  -9   2 250.249 48.1575   2
  -3   9  -3 527.550 82.1783   1
   3  -9   3 518.532 60.8161   2
   3  -9   4 249.539 43.1730   2
  -3   9  -4 193.729 60.9383   1
  -3   9  -5 19.2805 45.7497   1
   3  -9   5 76.8858 27.6159   2
   3  -9   5-25.6549 56.1481   6
   3  -9   6 62.2539 52.9205   6
  -3   9  -6 85.6608 48.4585   1
   3  -9   7 180.166 54.2448   6
  -3   9  -7 186.347 66.5471   1
   3  -9   8 31.2676 53.8276   6
  -3   9  -8-191.356 77.8045   1
   3  -9   9 263.448 64.4445   6
  -3   9  -9 270.040 64.1495   1
   3  -9  10 206.862 66.2640   6
  -3   9 -10 96.4809 53.8081   1
  -3   9 -11 147.384 62.1465   1
   3  -9  11 166.193 63.9492   6
   3  -9  12 32.5285 51.2203   6
  -3   9 -12-24.8528 51.5093   1
   3  -9  13 109.903 50.6581   6
  -3   9 -13 162.929 63.1892   1
   3  -9  14-57.2546 56.9490   6
  -3   9 -14-29.3831 53.3027   1
   3  -9  15 33.2486 59.9771   6
   3  -8 -15-0.39184 61.0298   2
   3  -8 -14 869.986 123.722   2
  -3   8  13 212.457 51.0888   5
   3  -8 -13 225.990 71.7229   2
   3  -8 -12 29.2032 54.8342   2
  -3   8  12 127.153 42.5321   5
   3  -8 -11 40.6928 54.9739   2
  -3   8  11 29.2575 29.9750   5
   3  -8 -10 658.489 98.6480   2
  -3   8  10 655.298 72.4299   5
  -3   8   9 714.712 72.4670   5
   3  -8  -9 943.874 116.002   2
   3  -8  -8 349.266 75.6783   2
  -3   8   8 478.758 62.8557   5
   3  -8  -7 383.554 75.3664   2
  -3   8   7 442.372 60.5785   5
  -3   8   6 861.691 78.3093   5
   3  -8  -6 838.881 94.5013   2
  -3   8   5 929.950 82.0492   5
   3  -8  -5 1016.01 103.624   2
   3  -8  -4 460.726 73.6058   2
  -3   8   4 533.528 69.5592   5
   3  -8  -4 410.059 48.8084   8
  -3   8   4 497.118 42.5627   3
   3  -8  -3 665.284 76.8397   2
   3  -8  -3 537.758 48.0810   8
  -3   8   3 659.836 79.6965   1
  -3   8   3 619.032 52.0876   3
  -3   8   3 546.996 41.0994   4
   3  -8  -2 523.716 69.6985   2
  -3   8   2 678.868 78.9653   1
  -3   8   2 623.387 50.3563   4
  -3   8   2 547.924 55.8915   3
   3  -8  -1 318.574 56.3752   2
  -3   8   1 311.406 60.2130   1
  -3   8   0-63.1896 43.4392   1
   3  -8   0-3.21130 37.6098   2
  -3   8  -1 1521.50 112.115   1
   3  -8   1 1551.72 94.9397   2
  -3   8  -2 2966.13 154.500   1
   3  -8   2 3008.34 121.525   2
   3  -8   3 263.063 41.0962   2
  -3   8  -3 271.756 35.7733   2
  -3   8  -3 260.754 57.5081   1
   3  -8   4 27.8567 34.3826   2
  -3   8  -4 58.7336 48.5290   1
  -3   8  -4 1.24744 19.3039   2
  -3   8  -5 1147.22 53.4220   2
   3  -8   5 1120.19 106.095   6
   3  -8   5 1156.04 59.0831   2
  -3   8  -5 1147.96 103.978   1
   3  -8   6 1396.83 117.922   6
   3  -8   6 1052.74 45.6396   2
  -3   8  -6 1214.11 106.701   1
   3  -8   7 920.869 101.526   6
  -3   8  -7 841.805 93.5289   1
  -3   8  -8 1970.68 141.745   1
   3  -8   8 2102.68 147.632   6
  -3   8  -9 304.195 85.5386   1
   3  -8   9 29.9294 47.6901   6
   3  -8  10 63.7482 45.5768   6
  -3   8 -10 11.0804 49.8263   1
  -3   8 -11 277.464 66.6011   1
   3  -8  11 255.531 72.3536   6
  -3   8 -12 464.771 84.0551   1
   3  -8  12 455.092 81.2315   6
   3  -8  13 92.5213 53.6950   6
  -3   8 -13 82.4024 51.9324   1
   3  -8  14 46.5215 46.0023   6
  -3   8 -14 161.718 64.2390   1
   3  -8  15 29.3416 43.2338   6
  -3   8 -15 100.527 58.0422   1
   3  -7 -16 666.237 111.715   2
   3  -7 -15 44.7823 60.0677   2
   3  -7 -14 205.182 66.2593   2
  -3   7  13-22.8885 30.6630   5
   3  -7 -13-45.6773 52.9117   2
   3  -7 -12 600.925 96.2605   2
  -3   7  12 655.661 70.3112   5
   3  -7 -11 265.795 77.9390   2
  -3   7  11 238.109 49.4137   5
  -3   7  10 1185.72 86.9961   5
   3  -7 -10 1477.26 132.918   2
   3  -7  -9 102.021 56.1004   2
  -3   7   9 77.9955 35.8949   5
  -3   7   8 736.172 69.4116   5
   3  -7  -8 713.262 93.6294   2
   3  -7  -7 126.567 60.3217   2
  -3   7   7 134.976 38.3033   5
  -3   7   6 2693.43 121.667   5
   3  -7  -6 2792.65 155.707   2
   3  -7  -5 287.292 61.1581   2
  -3   7   5 260.978 45.7506   5
   3  -7  -4 488.959 69.2824   2
  -3   7   4 440.849 32.1679   3
   3  -7  -4 494.846 51.0251   8
  -3   7   4 476.748 56.2419   5
  -3   7   4 375.276 26.6495   4
   3  -7  -3 41.1037 37.3914   2
   3  -7  -3-0.87354 27.5541   8
  -3   7   3 36.4246 39.7583   1
  -3   7   3 16.7138 16.1570   4
  -3   7   3 8.69836 25.0491   3
  -3   7   2 2706.34 98.5478   3
  -3   7   2 2586.44 135.928   1
   3  -7  -2 2719.55 131.643   2
  -3   7   2 2659.57 87.9812   4
  -3   7   1 1601.05 76.0077   4
  -3   7   1 1568.44 107.689   1
   3  -7  -1 1579.80 97.6338   2
  -3   7   1 1372.61 78.0432   3
   3  -7   0 2087.00 107.005   2
  -3   7   0 2209.96 126.464   1
  -3   7  -1 428.630 61.0050   1
   3  -7   1 402.470 50.3720   2
  -3   7  -2 4380.93 125.949   2
  -3   7  -2 4154.31 171.400   1
   3  -7   2 4251.68 137.551   2
  -3   7  -3-1.53344 38.4343   1
   3  -7   3 6.67237 26.5761   2
  -3   7  -3 11.3787 19.1194   2
  -3   7  -4 6019.43 126.009   2
   3  -7   4 6030.30 142.325   2
   3  -7   4 5744.38 209.496   6
  -3   7  -4 5663.26 201.092   1
   3  -7   5 2.62469 41.3006   6
  -3   7  -5-14.2305 43.9854   1
   3  -7   5 31.5527 21.4206   2
  -3   7  -5 27.9845 16.1299   2
  -3   7  -6 833.565 81.7544   1
  -3   7  -6 668.378 34.3814   2
   3  -7   6 890.040 94.1972   6
   3  -7   6 695.952 36.8779   2
   3  -7   7 48.3290 46.7572   6
  -3   7  -7 27.7460 47.4844   1
  -3   7  -8 1273.45 111.363   1
   3  -7   8 1265.78 110.123   6
  -3   7  -9 201.891 54.5805   1
   3  -7   9 256.675 59.5785   6
   3  -7  10 133.138 53.5674   6
  -3   7 -10 156.331 57.4346   1
   3  -7  11 85.4711 52.6564   6
  -3   7 -11 3.58218 48.7864   1
   3  -7  12 1148.07 118.708   6
  -3   7 -12 1139.45 118.463   1
  -3   7 -13 575.532 89.9977   1
   3  -7  13 571.487 87.7154   6
   3  -7  14 494.378 83.6471   6
  -3   7 -14 542.438 93.4120   1
   3  -7  15 137.374 60.7088   6
  -3   7 -15 213.574 65.1170   1
   3  -7  16 101.018 53.3288   6
  -3   7 -16 150.772 73.5018   1
   3  -6 -17 154.406 83.0619   2
   3  -6 -16-57.5922 64.9766   2
  -3   6  15-116.345 108.480   8
   3  -6 -15 277.301 74.1363   2
   3  -6 -14 164.514 62.8640   2
  -3   6  14 231.494 47.9382   5
   3  -6 -13 680.596 105.869   2
  -3   6  13 559.507 66.0902   5
   3  -6 -12-2.98998 51.0957   2
  -3   6  12 2.67861 28.1994   5
  -3   6  11 145.039 39.6787   5
   3  -6 -11 207.178 76.6762   2
  -3   6  10 185.998 42.5751   5
   3  -6 -10 196.071 67.0916   2
  -3   6   9 1041.84 76.6759   5
   3  -6  -9 1068.23 106.691   2
   3  -6  -8 361.129 68.3604   2
  -3   6   8 332.820 45.9601   5
  -3   6   7 292.952 44.3741   5
   3  -6  -7 289.604 60.2838   2
  -3   6   6 554.979 55.8072   5
   3  -6  -6 627.850 77.7433   2
   3  -6  -5 62.2741 37.9934   2
  -3   6   5 64.8812 28.8819   5
   3  -6  -4 11.6914 28.1370   8
  -3   6   4 20.9127 10.7976   3
  -3   6   4 14.4391 28.2649   5
   3  -6  -4-5.58494 42.4500   2
  -3   6   3 10118.9 255.474   1
   3  -6  -3 9648.77 172.116   8
  -3   6   3 9622.92 130.557   4
   3  -6  -3 10322.5 247.824   2
  -3   6   3 10048.9 151.858   3
  -3   6   2 6057.93 194.252   1
  -3   6   2 6081.53 119.664   4
   3  -6  -2 6007.26 181.300   2
  -3   6   2 5713.71 126.851   3
  -3   6   1 1531.70 75.4349   3
  -3   6   1 1536.51 101.026   1
  -3   6   1 1609.39 70.1497   4
   3  -6  -1 1577.89 94.0865   2
  -3   6   0 1957.23 93.5771   3
  -3   6   0 1997.86 109.326   1
   3  -6   0 1946.90 96.7326   2
  -3   6   0 2127.98 86.4445   4
  -3   6  -1 4773.85 166.258   1
   3  -6   1 4834.77 143.105   2
  -3   6  -1 4880.15 133.029   2
   3  -6   2 835.621 59.6279   2
  -3   6  -2 728.891 69.2048   1
  -3   6  -2 826.447 53.5195   2
   3  -6   3 1010.25 61.6101   2
  -3   6  -3 889.805 78.2539   1
  -3   6  -3 1090.14 58.5799   2
   3  -6   4 988.468 55.8548   2
  -3   6  -4 959.226 80.6747   1
  -3   6  -4 995.254 50.6223   2
   3  -6   4 975.248 84.5383   6
   3  -6   5 1869.63 115.435   6
   3  -6   5 1930.78 66.3155   2
  -3   6  -5 1966.25 63.0312   2
  -3   6  -5 1821.10 112.962   1
  -3   6  -6 6366.52 218.248   1
   3  -6   6 6226.35 212.601   6
  -3   6  -6 5934.94 97.4221   2
   3  -6   7 734.448 80.4775   6
  -3   6  -7 692.683 79.1020   1
  -3   6  -7 500.435 26.1096   2
  -3   6  -8 140.129 48.6837   1
   3  -6   8 164.397 54.4560   6
  -3   6  -9 558.353 74.1229   1
   3  -6   9 516.785 74.6312   6
  -3   6 -10 452.612 73.6326   1
   3  -6  10 353.939 65.5679   6
   3  -6  11 20.4708 44.9576   6
  -3   6 -11 73.6042 48.3194   1
   3  -6  12 1108.65 114.369   6
  -3   6 -12 1074.54 110.977   1
   3  -6  13 598.820 91.6264   6
  -3   6 -13 695.406 100.494   1
  -3   6 -14 89.9632 52.8414   1
   3  -6  14-32.4524 51.0540   6
  -3   6 -15 139.541 55.2628   1
   3  -6  15 238.705 75.5593   6
  -3   6 -16 173.894 64.9579   1
   3  -6  16 190.986 68.1608   6
   3  -6  17 485.848 90.9882   6
  -3   6 -17 538.442 94.7203   1
   3  -5 -18-26.3036 59.2234   2
   3  -5 -17 184.141 74.6444   2
  -3   5  17-44.5327 107.109   8
   3  -5 -16 29.1405 53.2094   2
  -3   5  15 233.262 47.8337   5
   3  -5 -15 278.175 76.4372   2
   3  -5 -14-45.9195 55.5063   2
  -3   5  14 40.9682 32.9063   5
   3  -5 -13 102.147 65.7320   2
  -3   5  13 37.0638 32.4516   5
   3  -5 -12 73.4298 55.8710   2
  -3   5  12 11.4458 29.4429   5
   3  -5 -11 593.947 91.4825   2
  -3   5  11 499.107 58.5362   5
   3  -5 -10-57.0772 57.3185   2
  -3   5  10 10.8293 25.3551   5
  -3   5   9 4974.85 150.443   5
  -3   5   9 4456.05 102.490   7
   3  -5  -9 5317.60 219.246   2
   3  -5  -8-21.1230 45.3639   2
  -3   5   8-19.4712 17.7776   7
  -3   5   8 40.5079 28.4266   5
  -3   5   7 1738.99 85.5264   5
   3  -5  -7 1803.83 119.385   2
   3  -5  -6 1.55402 46.6439   2
  -3   5   6 2.74634 24.4167   5
  -3   5   5 11.0765 23.9715   5
   3  -5  -5 14.8311 37.8586   2
  -3   5   4 2351.71 96.5534   5
   3  -5  -4 2292.83 118.272   2
   3  -5  -4 2250.16 92.3334   8
   3  -5  -3 1162.88 63.5185   8
  -3   5   3 962.765 37.7037   4
  -3   5   3 1116.22 88.0201   1
   3  -5  -3 1181.97 89.1814   2
  -3   5   3 967.618 42.9966   3
  -3   5   2 4791.63 162.343   1
  -3   5   2 4769.39 94.5886   4
   3  -5  -2 4798.96 154.663   2
  -3   5   2 4788.68 105.267   3
  -3   5   1 17087.5 297.063   1
   3  -5  -1 17060.3 273.932   2
  -3   5   1 17638.4 204.556   4
  -3   5   1 17218.6 220.681   3
  -3   5   0 192.066 44.4870   1
  -3   5   0 226.890 41.5195   2
  -3   5   0 241.510 33.5319   4
  -3   5   0 218.124 40.4674   3
   3  -5   0 152.362 40.8936   2
  -3   5  -1 10128.4 182.634   2
  -3   5  -1 10533.2 223.984   1
   3  -5   1 10051.0 195.412   2
  -3   5  -1 10219.3 186.374   4
  -3   5  -1 10050.0 201.836   3
  -3   5  -2 46.1872 26.0956   2
   3  -5   2-33.2927 35.4905   2
  -3   5  -2-45.6316 49.3077   1
   3  -5   3 3854.94 111.359   2
  -3   5  -3 3696.82 142.201   1
  -3   5  -3 3718.52 100.272   2
   3  -5   4 6893.13 133.491   2
   3  -5   4 6913.86 198.692   6
  -3   5  -4 6781.98 125.553   2
  -3   5  -4 6995.63 197.236   1
  -3   5  -5 2610.86 69.8348   8
   3  -5   5 2600.80 128.267   6
  -3   5  -5 2519.96 123.370   1
   3  -5   5 2581.20 72.7292   2
  -3   5  -5 2697.96 73.9228   2
  -3   5  -6 340.485 33.7254   8
   3  -5   6 347.843 58.3236   6
  -3   5  -6 366.802 28.8136   2
  -3   5  -6 357.107 53.5175   1
  -3   5  -7 3438.95 105.454   8
  -3   5  -7 3262.88 148.963   1
   3  -5   7 3251.40 151.887   6
  -3   5  -7 3137.79 72.0087   2
  -3   5  -8 2653.94 105.483   8
  -3   5  -8 2735.92 140.404   1
  -3   5  -8 2344.39 59.8935   2
   3  -5   8 2721.51 145.106   6
  -3   5  -9 154.743 19.2852   2
  -3   5  -9 178.493 51.6842   1
  -3   5  -9 172.494 16.0229   2
   3  -5   9 295.651 61.1263   6
  -3   5 -10 258.171 18.9280   2
   3  -5  10 369.999 69.3594   6
  -3   5 -10 477.011 74.5926   1
  -3   5 -11 543.741 78.2694   1
   3  -5  11 590.174 82.1705   6
  -3   5 -12 594.491 83.4132   1
   3  -5  12 577.126 84.7042   6
  -3   5 -13 228.186 63.7222   1
   3  -5  13 118.423 46.0834   6
  -3   5 -14 193.722 61.4789   1
   3  -5  14 164.587 61.7478   6
  -3   5 -15 106.792 53.0722   1
   3  -5  15 150.335 59.4953   6
  -3   5 -16 257.506 70.3940   1
   3  -5  16 155.794 54.6412   6
   3  -5  17 216.295 68.1245   6
  -3   5 -17 305.050 73.5069   1
  -3   5 -18 29.5702 46.7365   1
   3  -4 -18 411.747 92.6495   2
   3  -4 -17 289.474 70.6491   2
   3  -4 -16 72.5005 55.8777   2
   3  -4 -15 0.30313 54.1766   2
  -3   4  14 312.293 54.5634   5
   3  -4 -14 263.158 71.9673   2
  -3   4  13 1261.66 89.8191   5
   3  -4 -13 1378.87 128.000   2
   3  -4 -12 118.103 58.4774   2
  -3   4  12 58.0361 33.1740   5
   3  -4 -11 19.8673 47.5834   2
  -3   4  11 31.2982 29.9149   5
  -3   4  10 1858.62 94.0768   5
   3  -4 -10 2049.62 135.581   2
  -3   4   9 1524.51 81.0669   5
   3  -4  -9 1651.80 124.873   2
  -3   4   8 5584.72 211.225   8
  -3   4   8 4306.41 87.3856   7
  -3   4   8 4907.54 134.899   5
   3  -4  -8 4936.42 190.124   2
  -3   4   7-21.1743 37.7758   8
  -3   4   7-12.0666 14.4200   7
   3  -4  -7 9.63523 36.7659   2
  -3   4   7 19.4483 20.1811   5
  -3   4   6 6773.92 187.781   8
  -3   4   6 7370.66 153.302   5
   3  -4  -6 7733.94 219.094   2
  -3   4   5 28.2870 32.8112   8
  -3   4   5 144.868 29.0952   5
   3  -4  -5 257.152 56.0091   2
  -3   4   4 44.7930 25.7286   5
   3  -4  -4 87.0314 36.9006   8
  -3   4   3 3731.52 109.273   8
   3  -4  -3 3399.84 107.317   8
   3  -4  -3 3235.38 135.170   2
  -3   4   2 40538.9 301.848   8
  -3   4   2 41049.8 432.480   1
   3  -4  -2 41247.5 418.451   2
  -3   4   2 39518.7 244.449   4
  -3   4   2 40471.6 264.244   3
  -3   4   1 1398.89 54.6865   8
  -3   4   1 1565.78 58.4538   4
   3  -4  -1 1668.65 92.4896   2
  -3   4   1 1716.43 85.8353   2
  -3   4   1 1613.10 96.3822   1
  -3   4   0 21703.9 147.252   8
   3  -4   0 23152.1 291.501   2
  -3   4   0 23494.6 315.958   1
  -3   4   0 23239.7 237.827   4
  -3   4   0 22583.0 275.030   2
  -3   4  -1 680.273 51.9048   4
   3  -4   1 594.157 55.8984   2
  -3   4  -1 745.791 70.2957   1
  -3   4  -1 667.593 56.8416   2
  -3   4  -2 8072.37 167.559   4
  -3   4  -2 8564.53 193.303   1
  -3   4  -2 8190.31 154.489   2
   3  -4   2 8397.71 169.549   2
  -3   4  -3 464.177 24.9405   8
  -3   4  -3 695.616 52.4613   2
   3  -4   3 611.792 52.8302   2
  -3   4  -4 1104.36 82.8895   1
  -3   4  -4 781.498 37.2994   8
   3  -4   4 923.962 48.2025   2
  -3   4  -4 997.175 53.6226   2
   3  -4   4 806.875 65.8329   6
  -3   4  -5 19.3526 24.1168   8
  -3   4  -5-78.8550 47.6725   1
  -3   4  -5-13.2058 24.0752   2
   3  -4   5 5.58288 36.2641   6
   3  -4   5 1.04564 19.6158   2
  -3   4  -6 13218.1 268.090   1
  -3   4  -6 13888.2 196.454   8
  -3   4  -6 13117.2 166.972   2
   3  -4   6 13402.3 279.648   6
  -3   4  -7 531.614 59.7401   1
  -3   4  -7 689.726 53.1530   8
  -3   4  -7 590.317 37.8427   2
   3  -4   7 547.278 65.1832   6
  -3   4  -8 292.669 44.8208   8
  -3   4  -8 178.785 44.2242   1
  -3   4  -8 157.569 23.0121   2
   3  -4   8 129.348 42.8643   6
  -3   4  -9 665.885 72.8493   1
  -3   4  -9 647.147 40.6780   2
   3  -4   9 648.128 75.8831   6
  -3   4 -10 2862.31 83.4217   2
   3  -4  10 3114.59 160.757   6
  -3   4 -10 3090.02 151.511   1
  -3   4 -10 2957.97 77.2924   2
   3  -4  11 511.882 77.0514   6
  -3   4 -11 348.944 57.7976   1
  -3   4 -11 470.948 35.3760   2
   3  -4  12 356.939 71.2299   6
  -3   4 -12 324.112 64.9266   1
  -3   4 -12 357.947 34.3133   2
   3  -4  13-3.92907 48.1442   6
  -3   4 -13 30.5145 43.0786   1
  -3   4 -14 2460.77 157.953   1
   3  -4  14 2596.77 166.324   6
   3  -4  15-58.3435 51.0785   6
  -3   4 -15 41.8738 46.5188   1
  -3   4 -16 195.273 60.9968   1
   3  -4  16 296.221 75.0750   6
   3  -4  17-18.0553 46.0711   6
  -3   4 -17-13.4947 40.0640   1
  -3   4 -18 378.883 82.7821   1
   3  -4  18 302.086 73.2880   6
   3  -4  19 110.096 136.393   8
   3  -3 -19 85.4515 61.5227   2
   3  -3 -18 417.225 87.7413   2
   3  -3 -17 42.5125 54.2187   2
   3  -3 -16 86.4582 57.3749   2
   3  -3 -15-34.1593 51.9519   2
   3  -3 -14 961.306 112.111   2
   3  -3 -13 200.982 66.0172   2
   3  -3 -12 130.145 55.2828   2
  -3   3  12 85.9173 76.1086   8
  -3   3  12 153.217 38.4058   5
   3  -3 -11 42.2606 49.0833   2
  -3   3  11-32.3677 48.1455   8
  -3   3  11 3.31157 26.0126   5
  -3   3  10 818.328 64.9081   5
  -3   3  10 698.067 82.9781   8
   3  -3 -10 772.206 86.7516   2
   3  -3 -10 723.801 44.2497   3
  -3   3   9 2208.48 130.752   8
  -3   3   9 2091.30 89.0211   5
   3  -3  -9 1994.62 123.589   2
   3  -3  -9 1669.73 53.7895   3
  -3   3   8 1845.99 109.006   8
   3  -3  -8 1818.36 85.8536   5
   3  -3  -8 1827.10 114.674   2
  -3   3   8 1775.13 79.5201   5
  -3   3   7 1033.05 80.2727   8
  -3   3   7 1083.96 57.6113   5
   3  -3  -7 1066.60 62.3811   5
   3  -3  -7 954.229 79.6426   2
  -3   3   6 5105.22 158.265   8
  -3   3   6 5276.26 117.172   5
  -3   3   6 4482.44 75.1784   7
   3  -3  -6 5246.55 174.058   2
  -3   3   5 422.686 53.2473   8
   3  -3  -5 614.501 72.7213   2
  -3   3   5 492.043 39.5920   5
   3  -3  -4 89.6135 50.1233   2
   3  -3  -4 95.1892 43.7843   8
  -3   3   4 117.555 30.3379   5
  -3   3   4 81.6709 39.1782   8
  -3   3   3 20539.9 241.792   8
  -3   3   3 20366.6 211.036   5
   3  -3  -3 20115.0 293.499   2
  -3   3   2 25801.7 316.801   1
  -3   3   2 25559.1 238.148   8
   3  -3  -2 24940.6 322.776   1
   3  -3  -2 25623.3 313.396   2
  -3   3   2 25478.6 302.596   2
  -3   3   1 13480.2 145.933   8
  -3   3   1 12308.4 214.571   1
   3  -3  -1 12362.0 219.681   1
   3  -3  -1 12260.3 209.861   2
  -3   3   1 12263.9 202.696   2
  -3   3   0 4890.71 131.007   1
   3  -3   0 4837.25 128.003   2
  -3   3   0 5413.23 79.9826   8
  -3   3   0 5365.47 108.285   4
   3  -3   0 4834.68 133.807   1
  -3   3   0 4885.84 124.541   2
   3  -3   1 643.834 48.2717   2
  -3   3  -1 622.214 50.0677   1
  -3   3  -1 692.893 44.1947   4
  -3   3  -1 643.121 45.7004   2
   3  -3   1 693.310 53.3183   1
   3  -3   2 486.880 47.9177   1
   3  -3   2 522.741 47.9988   2
  -3   3  -2 455.218 39.7710   2
  -3   3  -2 515.545 42.4313   4
  -3   3  -2 482.871 48.1790   1
   3  -3   3 459.660 54.9534   6
  -3   3  -3 521.703 44.7445   2
   3  -3   3 471.381 51.2608   1
  -3   3  -3 466.521 48.4691   4
   3  -3   3 570.299 46.7706   2
  -3   3  -3 518.933 57.3018   1
   3  -3   4 946.421 89.1842   6
  -3   3  -4 868.118 67.5926   1
   3  -3   4 920.781 55.1374   2
  -3   3  -4 738.879 44.8031   8
  -3   3  -4 840.718 53.8176   2
  -3   3  -5 470.914 68.8463   1
   3  -3   5 233.870 50.4201   6
  -3   3  -5 382.188 41.9435   2
  -3   3  -5 129.488 30.1835   8
  -3   3  -6 4706.83 103.791   2
  -3   3  -6 4661.00 151.683   1
   3  -3   6 4593.09 155.720   6
  -3   3  -6 4879.34 123.268   8
   3  -3   7-54.2473 43.4049   6
  -3   3  -7-34.8440 36.6564   1
  -3   3  -7 4.61872 24.8406   8
  -3   3  -7-51.2880 24.2910   2
   3  -3   8 704.061 69.7337   6
  -3   3  -8 727.228 67.6454   1
  -3   3  -8 741.264 44.8212   2
   3  -3   9 465.649 64.7622   6
  -3   3  -9 547.050 40.5167   2
  -3   3  -9 470.495 61.2714   1
   3  -3  10 1947.53 122.918   6
  -3   3 -10 1784.62 69.4859   2
  -3   3 -10 1843.62 75.2239   2
  -3   3 -10 1892.03 115.162   1
   3  -3  11 609.844 79.5356   6
  -3   3 -11 868.353 58.5851   2
  -3   3 -11 593.769 44.1960   2
  -3   3 -12 128.913 29.4419   2
  -3   3 -12 97.4743 46.7381   1
   3  -3  12 69.3420 43.6955   6
  -3   3 -13 1496.30 74.8818   2
   3  -3  13 1314.15 114.331   6
  -3   3 -13 1371.95 111.886   1
  -3   3 -14 1119.48 106.583   1
   3  -3  14 1052.24 106.702   6
   3  -3  15 182.728 62.3305   6
  -3   3 -15 170.867 56.8820   1
   3  -3  16 73.2808 46.7729   6
  -3   3 -16 72.2942 43.3351   1
  -3   3 -17-24.8988 42.5132   1
   3  -3  17-44.6391 53.9759   6
   3  -3  18 214.734 72.9309   6
  -3   3 -18 132.992 50.3634   1
   3  -3  19-3.36341 116.880   8
   3  -2 -19 53.0997 50.5525   2
   3  -2 -18-82.9959 66.8984   2
   3  -2 -17 390.964 82.3460   2
   3  -2 -16 153.416 56.2259   2
   3  -2 -15 175.103 59.3128   2
   3  -2 -14 346.575 72.2731   2
  -3   2  14-13.4748 77.7129   8
   3  -2 -13 531.910 81.9139   2
  -3   2  13 567.184 107.621   8
  -3   2  12 95.4028 56.5117   8
   3  -2 -12 49.3564 50.2868   2
   3  -2 -11 696.794 86.9317   2
  -3   2  11 601.293 81.0141   8
   3  -2 -11 651.990 48.5602   4
   3  -2 -11 672.783 57.5744   3
   3  -2 -10 10.4572 26.1625   3
  -3   2  10 1.70453 39.0052   8
  -3   2  10 10.3647 23.4261   5
   3  -2 -10 33.5454 20.1653   4
   3  -2 -10 89.0216 48.0435   2
  -3   2   9 664.477 72.3520   8
   3  -2  -9 533.491 71.7326   2
   3  -2  -9 630.878 53.6285   5
   3  -2  -9 541.198 34.9909   4
  -3   2   9 586.802 48.8016   5
   3  -2  -9 621.877 45.0361   3
  -3   2   8-49.0258 42.0942   8
   3  -2  -8-16.1740 21.7212   3
   3  -2  -8 19.9298 38.9398   2
  -3   2   8-22.7509 22.9449   5
   3  -2  -8 5.43978 21.4804   5
   3  -2  -8-7.88801 13.7539   4
   3  -2  -7 7905.85 149.187   5
  -3   2   7 8308.24 145.673   5
  -3   2   7 7832.17 204.275   8
   3  -2  -7 8011.71 116.152   3
   3  -2  -7 8015.96 102.873   4
   3  -2  -7 8191.37 218.197   2
   3  -2  -6 184.039 49.7552   2
  -3   2   6 191.352 47.6916   8
  -3   2   6 153.537 26.0281   5
   3  -2  -6 146.750 26.4858   5
   3  -2  -6 98.6195 15.8507   3
  -3   2   5 1359.69 87.1622   8
   3  -2  -5 1274.57 55.5208   5
  -3   2   5 1290.56 50.7432   5
   3  -2  -5 1390.51 94.5083   2
  -3   2   4 1128.07 72.9662   8
  -3   2   4 1039.36 44.4384   5
   3  -2  -4 992.438 78.8455   2
   3  -2  -4 1039.02 72.2923   8
  -3   2   3 3281.00 55.7403   3
   3  -2  -3 3465.16 51.8370   4
  -3   2   3 4313.57 110.574   8
  -3   2   3 4115.60 76.1921   5
   3  -2  -3 3757.57 121.952   1
   3  -2  -3 3739.53 121.242   2
  -3   2   3 3868.07 120.298   2
  -3   2   2 980.040 32.3987   3
   3  -2  -2 1064.71 61.7006   1
  -3   2   2 1004.88 48.5819   8
   3  -2  -2 919.613 57.7883   2
   3  -2  -2 1096.22 34.7119   4
  -3   2   2 1022.38 60.2833   2
   3  -2  -1 4780.72 122.715   1
  -3   2   1 4755.79 92.1175   8
  -3   2   1 4890.64 123.593   2
   3  -2  -1 4830.14 83.6614   4
  -3   2   1 4680.60 118.077   1
   3  -2  -1 4787.78 124.341   2
  -3   2   0 12521.2 188.253   1
  -3   2   0 12861.4 191.103   2
   3  -2   0 12544.2 193.615   2
   3  -2   0 13118.0 156.790   4
   3  -2   0 12756.4 192.669   1
   3  -2   1 12.1390 23.6837   2
   3  -2   1 38.3104 18.0546   1
   3  -2   1-0.27981 20.1582   4
  -3   2  -1 6.61285 22.4753   1
  -3   2  -1 13.1524 20.7493   2
   3  -2   2 2405.40 78.2980   2
   3  -2   2 2399.98 84.1470   1
  -3   2  -2 2385.09 79.1662   2
  -3   2  -2 2485.19 84.1597   4
   3  -2   2 2318.91 80.3337   4
  -3   2  -2 2283.69 79.1058   1
  -3   2  -3 14545.0 213.364   1
   3  -2   3 14171.9 205.957   1
   3  -2   3 14293.8 219.704   6
  -3   2  -3 14394.2 187.871   2
  -3   2  -3 14121.5 215.781   4
   3  -2   3 14413.3 178.909   2
   3  -2   3 14422.3 214.930   4
   3  -2   4 1586.70 86.4554   6
  -3   2  -4 1539.98 77.1055   1
  -3   2  -4 1536.75 79.0804   4
   3  -2   4 1562.90 72.2989   1
   3  -2   4 1467.28 60.5707   2
  -3   2  -4 1528.84 63.7713   2
  -3   2  -5 566.637 46.9224   2
   3  -2   5 517.702 50.7546   1
  -3   2  -5 128.498 62.7630   8
  -3   2  -5 581.428 60.2111   1
   3  -2   5 565.058 67.3126   6
  -3   2  -6 1345.87 78.3230   8
   3  -2   6 1349.10 89.1616   6
  -3   2  -6 1371.50 61.4844   2
  -3   2  -6 1385.90 83.9434   1
  -3   2  -7 8681.48 186.103   8
   3  -2   7 8604.09 210.078   6
  -3   2  -7 8709.66 151.559   2
  -3   2  -7 8608.48 198.286   1
  -3   2  -8 1590.51 69.7305   2
   3  -2   8 1614.81 101.371   6
  -3   2  -8 1486.70 89.7828   1
   3  -2   9 1709.77 107.607   6
  -3   2  -9 1816.82 77.7965   2
  -3   2  -9 1734.37 100.472   1
  -3   2 -10 1664.34 73.1572   2
   3  -2  10 1672.75 110.877   6
  -3   2 -10 1656.14 103.147   1
  -3   2 -11 485.824 62.0086   1
  -3   2 -11 563.970 48.9676   2
   3  -2  11 532.660 71.8521   6
  -3   2 -12 4874.57 191.202   1
  -3   2 -12 5030.74 138.475   2
   3  -2  12 4849.89 203.570   6
  -3   2 -13 5565.06 152.862   2
   3  -2  13 5509.17 221.210   6
  -3   2 -13 5417.20 210.208   1
  -3   2 -14-14.0298 39.0728   1
   3  -2  14 24.3187 40.5933   6
  -3   2 -14 21.3909 27.5063   2
  -3   2 -15 53.2868 40.4729   1
   3  -2  15 42.5989 46.7980   6
   3  -2  16 80.4796 47.3375   6
  -3   2 -16 44.2613 37.6530   1
   3  -2  17-13.4970 42.4595   6
  -3   2 -17 43.4290 43.1281   1
   3  -2  18-7.28010 48.3905   6
  -3   2 -18-11.5470 41.0064   1
  -3   2 -19-37.3471 42.6171   1
   3  -2  19 122.505 141.010   8
   3  -1 -19-93.2338 66.1276   2
   3  -1 -18 27.5398 45.6743   1
   3  -1 -18-88.2225 58.7742   2
   3  -1 -17 294.408 69.7923   1
   3  -1 -17 310.614 73.0377   2
   3  -1 -16 127.021 60.5265   2
   3  -1 -15 318.773 71.0781   2
  -3   1  15 4.03224 75.6844   8
  -3   1  14 171.217 70.2429   8
   3  -1 -14 65.2131 44.7855   2
   3  -1 -13 723.706 86.7822   2
  -3   1  13 586.925 85.8128   8
  -3   1  12 1359.63 119.997   8
   3  -1 -12 1952.87 128.130   2
  -3   1  11 2613.37 153.827   8
   3  -1 -11 3214.57 153.743   2
  -3   1  10-35.3447 39.4893   8
   3  -1 -10 23.4926 20.3342   4
   3  -1 -10-10.9725 30.9002   3
   3  -1 -10 63.6273 40.1555   2
   3  -1  -9 227.074 50.9500   2
   3  -1  -9 192.066 36.3218   3
   3  -1  -9 191.602 32.4521   5
  -3   1   9 121.906 43.4367   8
  -3   1   8 5155.44 176.422   8
   3  -1  -8 5071.40 172.462   2
   3  -1  -8 5684.78 130.469   3
   3  -1  -8 5291.95 130.564   5
  -3   1   7 2860.17 83.5761   5
   3  -1  -7 2801.75 87.4890   5
   3  -1  -7 2800.65 123.556   2
   3  -1  -7 3109.98 89.9181   3
  -3   1   7 2862.57 121.708   8
  -3   1   6 828.409 74.8941   8
   3  -1  -6 644.103 43.1281   5
   3  -1  -6 679.451 72.3484   2
  -3   1   6 705.958 41.2798   5
   3  -1  -6 733.925 48.2913   3
  -3   1   5 1794.49 95.8288   8
   3  -1  -5 1603.27 91.7050   8
  -3   1   5 1736.76 53.7537   5
   3  -1  -5 1563.04 54.2614   5
   3  -1  -5 1748.41 100.453   2
  -3   1   5 1694.94 55.8511   3
   3  -1  -5 1601.60 58.8445   3
  -3   1   4 27.0086 10.9227   5
  -3   1   4 1.57189 32.0789   8
  -3   1   4 61.7490 26.1237   2
   3  -1  -4 33.2413 13.7436   3
   3  -1  -4 8.77575 13.7619   5
   3  -1  -4 1.62702 37.0905   2
  -3   1   4-25.3616 20.5496   3
  -3   1   3 24.9709 25.8317   2
   3  -1  -3 36.8552 11.5326   3
  -3   1   3-34.5973 21.1545   3
  -3   1   3-53.7276 34.6626   8
  -3   1   3 2.00486 7.09149   5
   3  -1  -3-35.6283 35.0073   2
  -3   1   2 11454.4 165.995   8
   3  -1  -2 12114.7 120.109   3
   3  -1  -2 11715.4 194.364   2
   3  -1  -2 11754.6 180.340   1
  -3   1   2 11685.4 122.100   3
  -3   1   2 11821.5 190.265   2
  -3   1   1 16787.1 196.577   1
  -3   1   1 16998.5 153.510   3
  -3   1   1 17348.3 221.837   2
   3  -1  -1 16754.1 202.278   1
   3  -1  -1 16812.7 222.044   2
   3  -1   0 2658.66 84.5585   2
   3  -1   0 2717.89 77.8192   1
  -3   1   0 2896.54 70.7874   3
  -3   1   0 2676.44 86.2426   2
  -3   1   0 2589.28 72.9085   1
  -3   1  -1 12684.8 158.874   1
   3  -1   1 13330.4 183.753   2
   3  -1   1 12870.7 166.234   4
  -3   1  -1 12849.0 181.530   2
   3  -1   1 13162.1 164.463   1
   3  -1   2 1787.60 66.1210   6
  -3   1  -2 1771.85 66.3650   2
   3  -1   2 1778.95 62.4330   1
   3  -1   2 1800.94 65.5476   2
   3  -1   2 1819.97 67.9538   4
  -3   1  -2 1774.41 61.0423   1
  -3   1  -3 140.798 23.9041   4
  -3   1  -3 138.275 20.1166   2
   3  -1   3 126.517 21.5892   6
  -3   1  -3 146.267 22.8072   6
   3  -1   3 119.531 18.8664   2
   3  -1   3 144.912 20.7539   1
   3  -1   3 138.481 21.6434   4
  -3   1  -3 155.411 23.5536   1
   3  -1   4 677.555 43.4370   1
   3  -1   4 625.906 47.4469   6
   3  -1   4 653.820 48.3154   4
  -3   1  -4 656.590 48.0368   6
  -3   1  -4 632.777 42.4824   1
  -3   1  -4 632.539 40.0786   2
  -3   1  -4 707.774 50.7236   5
  -3   1  -4 701.578 53.0376   4
  -3   1  -5 425.996 49.1397   6
   3  -1   5 446.201 44.2457   1
  -3   1  -5 411.080 46.7252   5
   3  -1   5 555.844 60.3686   6
  -3   1  -5 434.771 45.2374   1
  -3   1  -5 450.353 39.8430   2
   3  -1   5 559.200 59.9842   4
   3  -1   6 936.882 78.3775   6
  -3   1  -6 852.289 55.6642   2
  -3   1  -6 921.512 66.7578   1
   3  -1   6 849.158 60.5618   1
   3  -1   6 918.722 75.8050   4
   3  -1   7 3717.84 136.427   6
  -3   1  -7 3549.75 122.212   1
   3  -1   8 787.508 68.5997   6
  -3   1  -8 837.869 66.5638   1
  -3   1  -9 2219.46 109.574   1
   3  -1   9 2216.52 120.347   6
  -3   1 -10 566.568 61.0460   1
  -3   1 -10 574.681 49.0651   2
   3  -1  10 606.724 69.5677   6
   3  -1  11 429.154 66.4785   6
  -3   1 -11 446.175 46.4081   2
  -3   1 -11 451.796 59.7378   1
   3  -1  12 348.047 66.3778   6
  -3   1 -12 298.915 41.5247   2
  -3   1 -12 307.454 53.9541   1
  -3   1 -13 2620.81 113.301   2
  -3   1 -13 2752.61 149.700   1
   3  -1  13 2799.81 160.939   6
  -3   1 -14 1760.40 125.618   1
   3  -1  14 1695.63 132.199   6
  -3   1 -14 1763.42 98.6972   2
   3  -1  15 180.940 61.4217   6
  -3   1 -15 64.4490 39.3456   1
  -3   1 -15 116.131 39.6618   2
   3  -1  16 161.947 62.6211   6
  -3   1 -16 88.6831 45.8945   1
   3  -1  17-2.63195 44.4165   6
  -3   1 -17 4.39791 42.7845   1
   3  -1  18 481.301 88.8606   6
  -3   1 -18 471.961 81.1990   1
  -3   1 -19 233.381 67.1015   1
  -3   1 -19 301.806 76.8238   7
   3   0 -18 39.9071 40.9119   1
   3   0 -18-5.18435 46.2594   2
   3   0 -17 158.596 57.8651   1
   3   0 -17 211.590 65.3208   2
   3   0 -16 1175.56 121.086   1
   3   0 -16 1040.14 106.073   2
  -3   0  15 45.6322 60.9491   8
   3   0 -15 4.49819 45.8413   2
  -3   0  14 501.434 87.7884   8
   3   0 -14 646.241 86.4634   2
   3   0 -13 38.3395 46.7406   2
  -3   0  13 59.7133 53.6283   8
  -3   0  12 1855.30 139.481   8
   3   0 -12 1907.61 121.204   2
   3   0 -12 1969.66 71.3778   7
  -3   0  11 67.8892 43.7434   8
   3   0 -11 107.221 46.3004   2
   3   0 -11 80.2035 17.6054   7
   3   0 -10 265.818 54.6910   2
  -3   0  10 297.868 58.4465   8
   3   0 -10 316.653 26.3677   7
   3   0  -9 441.575 61.2286   2
   3   0  -9 358.813 23.8471   7
  -3   0   9 337.831 56.6054   8
   3   0  -9 409.007 44.3679   5
   3   0  -9 455.371 52.9068   3
  -3   0   8 12685.3 271.723   8
   3   0  -8 13217.1 202.913   5
   3   0  -8 12671.9 255.127   2
   3   0  -8 13514.8 224.721   3
   3   0  -7 104.200 38.2716   2
   3   0  -7 54.3136 32.2384   3
   3   0  -7 37.0600 8.21419   7
   3   0  -7 55.8473 23.4269   5
  -3   0   7 46.3141 42.7076   8
   3   0  -6 3429.15 84.6699   5
  -3   0   6 3885.41 135.385   8
   3   0  -6 3508.61 116.748   6
   3   0  -6 3699.39 136.418   2
   3   0  -6 3644.75 109.285   3
  -3   0   6 3580.72 100.988   3
  -3   0   5 46.4594 36.7750   2
   3   0  -5 74.7259 31.7507   6
   3   0  -5 42.3857 31.8441   3
  -3   0   5 112.180 52.8968   8
   3   0  -5 25.3842 16.3299   5
  -3   0   5 119.437 37.1527   3
   3   0  -5 58.1421 42.1073   2
  -3   0   4 8105.84 167.358   8
   3   0  -4 7692.71 88.0148   5
   3   0  -4 7956.39 166.180   2
  -3   0   4 8302.21 168.412   2
  -3   0   4 8689.39 134.520   3
   3   0  -4 8349.84 133.864   3
   3   0  -3 1010.15 43.4822   3
  -3   0   3 819.977 48.5365   8
   3   0  -3 926.132 56.0333   2
  -3   0   3 915.863 53.5894   2
  -3   0   3 913.967 41.4732   3
  -3   0   2 3900.91 83.5811   3
  -3   0   2 3925.76 58.5725   7
   3   0  -2 3933.48 78.5806   3
   3   0  -2 3820.67 105.704   2
  -3   0   2 3946.75 106.490   2
   3   0  -1 20.8758 16.4785   3
   3   0  -1-29.9337 36.0259   2
  -3   0   1 16.3018 20.7210   3
   3   0  -1 27.9516 19.5454   1
  -3   0   1 18.3247 27.5411   2
  -3   0   0-37.0710 22.5823   3
  -3   0   0-13.8398 24.9941   2
   3   0   0-21.8545 19.3833   3
  -3   0   0-8.29824 11.6136   5
  -3   0   0-10.9143 16.0070   1
   3   0   0-13.2626 27.8623   2
   3   0   0-20.8257 18.7488   1
  -3   0  -1-4.65620 21.4521   3
   3   0   1-16.3485 21.9483   6
  -3   0  -1 5.88876 14.3362   5
   3   0   1-9.05801 24.3388   2
  -3   0  -1 19.8562 23.8730   2
   3   0   1 1.58939 17.1805   1
  -3   0  -1-7.12010 16.8609   1
   3   0   2 6490.08 113.918   6
  -3   0  -2 6734.58 126.212   3
  -3   0  -2 6402.25 109.694   6
  -3   0  -2 6639.23 113.628   5
   3   0   2 6385.55 121.577   2
  -3   0  -2 6417.36 121.961   2
   3   0   2 6403.87 95.6650   1
  -3   0  -2 6872.58 99.6730   1
   3   0   3 649.221 33.2092   1
   3   0   3 671.226 40.7444   6
  -3   0  -3 634.340 39.7853   2
  -3   0  -3 691.791 40.8969   6
  -3   0  -3 656.841 33.6443   1
   3   0   3 680.995 43.8653   4
  -3   0  -3 646.456 39.5435   5
  -3   0  -4 20484.7 209.728   1
  -3   0  -4 20903.4 245.574   6
  -3   0  -4 20744.3 229.785   2
  -3   0  -4 20493.2 247.249   5
   3   0   4 20294.6 207.779   1
   3   0   4 20704.5 256.301   4
   3   0   4 20606.4 244.115   6
  -3   0  -5 2.51849 48.4102   8
  -3   0  -5 159.081 28.8065   6
   3   0   5 178.402 35.1768   6
  -3   0  -5 146.731 29.2970   5
  -3   0  -5 121.637 21.9722   1
   3   0   5 153.987 33.6528   4
   3   0   5 151.556 26.1751   1
  -3   0  -6 14141.8 212.733   1
   3   0   6 14367.1 237.161   6
   3   0   6 14148.4 241.494   4
  -3   0  -7 246.569 40.6590   1
   3   0   7 246.988 47.5616   4
   3   0   7 249.461 47.2969   6
  -3   0  -8 525.943 52.2435   1
   3   0   8 511.943 58.3727   6
   3   0   8 515.975 54.6201   4
  -3   0  -9 0.69320 26.1325   1
   3   0   9-27.7875 37.6005   6
  -3   0 -10 9174.05 226.380   1
   3   0  10 9023.42 242.374   6
  -3   0 -10 8553.28 188.037   2
  -3   0 -11 240.136 42.6146   1
  -3   0 -11 211.349 37.7986   2
   3   0  11 267.826 54.5085   6
  -3   0 -12 553.333 67.4276   1
   3   0  12 610.482 79.3474   6
  -3   0 -12 550.526 58.0056   2
   3   0  13-7.00785 42.9402   6
  -3   0 -13 37.8233 31.0495   2
  -3   0 -13 26.9633 32.7723   1
   3   0  14 278.204 65.5447   6
  -3   0 -14 233.385 39.8922   1
  -3   0 -14 312.796 47.5969   2
   3   0  15 305.356 69.9364   6
  -3   0 -15 233.523 47.1018   2
  -3   0 -15 352.025 67.2736   1
   3   0  16 738.483 99.8511   6
  -3   0 -16 802.868 94.7770   7
  -3   0 -16 740.232 92.9185   1
  -3   0 -16 677.891 73.2762   2
   3   0  17 21.4232 42.2511   6
  -3   0 -17-36.3944 42.3120   7
  -3   0 -17-17.1677 38.5064   1
  -3   0 -18 15.0331 42.4095   1
   3   0  18-8.46847 131.409   8
   3   0  18 60.2279 51.3064   6
  -3   0 -18 82.2347 47.1885   7
   3   0  19-48.1446 56.5098   6
  -3   0 -19-34.2872 51.6002   1
   3   1 -18 217.808 72.5365   1
   3   1 -17 137.385 48.6234   1
   3   1 -17 163.310 56.5660   2
   3   1 -16-21.6423 36.8552   1
   3   1 -16-30.0534 44.5006   2
   3   1 -15 606.677 84.3194   1
  -3  -1  15 505.420 91.6549   8
   3   1 -15 631.891 83.4616   2
  -3  -1  14 693.993 96.0130   8
   3   1 -14 730.462 86.4062   2
   3   1 -14 702.868 87.9331   1
  -3  -1  13 277.843 75.4756   8
   3   1 -13 364.841 66.6151   2
   3   1 -13 501.110 75.8987   1
  -3  -1  12 583.801 84.2357   8
   3   1 -12 622.953 73.3756   2
  -3  -1  11 294.815 66.0173   8
   3   1 -11 228.308 50.5825   2
  -3  -1  10 2168.00 131.111   8
   3   1 -10 1995.41 109.796   2
  -3  -1   9 145.799 46.5729   8
   3   1  -9 99.7233 35.0846   2
   3   1  -9 66.6094 23.2951   5
   3   1  -8 1562.83 74.4589   5
  -3  -1   8 1857.17 109.633   8
   3   1  -8 1517.24 89.2546   2
   3   1  -8 1624.94 89.2336   3
  -3  -1   7 2805.82 122.578   8
   3   1  -7 2733.71 112.607   2
   3   1  -7 2779.96 90.0232   5
  -3  -1   7 2781.99 104.938   3
   3   1  -7 2857.74 109.658   3
  -3  -1   6 3980.48 141.753   8
   3   1  -6 3658.39 129.348   2
   3   1  -6 3620.52 111.492   6
   3   1  -6 3853.23 123.999   3
   3   1  -6 3861.15 96.0878   5
  -3  -1   6 4017.16 121.091   3
  -3  -1   6 3679.74 119.662   2
   3   1  -5 76.1306 34.3747   3
  -3  -1   5 65.3027 32.9667   2
   3   1  -5 97.2885 28.0161   6
   3   1  -5 86.3550 19.9298   5
  -3  -1   5 99.4631 51.3307   8
   3   1  -5 61.3759 37.6361   2
  -3  -1   5 99.6087 39.0463   3
   3   1  -4 2316.68 82.1271   3
   3   1  -4 2145.92 84.7462   2
  -3  -1   4 2038.27 84.6417   8
  -3  -1   4 2323.07 84.8750   2
  -3  -1   4 2072.70 78.0674   3
   3   1  -4 2306.10 70.1319   6
   3   1  -3 4153.14 80.7646   6
   3   1  -3 3923.55 109.166   2
  -3  -1   3 4073.35 109.414   2
  -3  -1   3 3864.35 101.306   3
   3   1  -3 4052.08 102.048   3
   3   1  -2 605.449 34.6924   3
  -3  -1   2 616.523 42.1516   2
   3   1  -2 633.936 26.9424   7
   3   1  -2 548.625 35.7770   2
  -3  -1   2 574.295 36.2709   3
   3   1  -1-30.3411 29.6427   2
  -3  -1   1-45.9734 25.7649   3
   3   1  -1-16.1093 22.9038   3
   3   1  -1-25.1243 11.8026   5
  -3  -1   1-46.7952 31.3490   2
   3   1  -1-24.9383 15.6084   7
  -3  -1   0 761.580 42.5258   3
   3   1   0 765.547 29.2043   5
   3   1   0 767.914 45.8525   2
  -3  -1   0 856.185 49.4778   2
  -3  -1   0 800.558 30.4466   5
   3   1   0 775.955 26.9661   1
  -3  -1   0 766.625 38.6815   7
   3   1   0 744.538 39.9971   3
  -3  -1  -1 363.998 33.8244   2
   3   1   1 387.651 25.9680   5
  -3  -1  -1 384.268 31.7877   7
  -3  -1  -1 308.787 28.4542   3
   3   1   1 373.564 21.5420   6
  -3  -1  -1 402.999 22.7199   6
   3   1   1 367.734 33.6802   2
  -3  -1  -1 388.030 26.5535   5
   3   1   1 338.947 30.2337   3
  -3  -1  -2 188.352 21.8529   3
  -3  -1  -2 236.070 13.0651   1
  -3  -1  -2 271.247 22.0053   6
  -3  -1  -2 218.272 22.7253   2
  -3  -1  -2 244.119 23.8846   5
   3   1   2 218.748 22.0665   3
   3   1   2 259.301 21.0517   6
   3   1   2 247.830 22.1640   5
   3   1   2 258.547 14.4178   1
  -3  -1  -2 234.737 24.2557   7
   3   1   3 2089.78 66.2949   6
  -3  -1  -3 2101.39 51.4597   1
  -3  -1  -3 2066.28 71.6698   5
   3   1   3 2103.36 51.9833   1
  -3  -1  -3 2067.87 74.5248   3
   3   1   3 1991.30 69.2225   5
  -3  -1  -3 2083.87 65.9576   6
  -3  -1  -3 2185.55 75.5794   2
  -3  -1  -4 191.767 24.9443   6
  -3  -1  -4 189.291 26.9203   5
   3   1   4 169.904 22.9401   6
  -3  -1  -4 173.985 24.0991   3
   3   1   4 158.146 22.6465   5
  -3  -1  -4 179.088 18.7461   1
   3   1   5 959.033 61.6528   5
  -3  -1  -5 950.653 60.8543   5
  -3  -1  -5 944.434 47.8074   1
   3   1   5 958.368 58.7764   6
   3   1   5 1021.35 62.3061   4
  -3  -1  -5 995.325 61.4307   6
   3   1   6 796.083 66.4207   4
   3   1   6 709.362 65.2094   5
  -3  -1  -6 717.023 53.3943   1
   3   1   6 757.395 65.9951   6
   3   1   7 3799.53 133.835   6
   3   1   7 3689.32 132.550   5
  -3  -1  -7 3809.70 116.512   1
   3   1   7 3788.37 129.440   4
   3   1   8 192.938 40.5310   6
   3   1   8 195.594 37.9043   5
   3   1   8 226.113 42.8073   4
  -3  -1  -8 189.401 33.0381   1
   3   1   9 1978.98 108.810   6
   3   1   9 1976.42 107.296   5
   3   1   9 1941.57 103.768   4
  -3  -1  -9 1959.39 96.5672   1
   3   1  10 4001.64 157.914   5
  -3  -1 -10 3888.81 133.587   2
   3   1  10 4001.34 161.048   6
  -3  -1 -10 4038.95 147.000   1
  -3  -1 -11 444.683 54.4975   2
   3   1  11 427.461 62.7049   6
  -3  -1 -11 422.225 54.5627   1
  -3  -1 -12 75.8476 35.0221   2
  -3  -1 -12 64.1318 36.0167   1
   3   1  12 94.7467 46.1158   6
  -3  -1 -13 2935.50 148.976   1
   3   1  13 2918.96 162.407   6
  -3  -1 -13 2829.10 130.517   2
  -3  -1 -13 3101.43 155.274   7
  -3  -1 -14 796.785 86.9164   1
   3   1  14 698.321 88.9345   6
  -3  -1 -14 773.470 86.1587   7
  -3  -1 -14 709.432 73.9835   2
  -3  -1 -15 266.548 57.0882   7
  -3  -1 -15 219.587 47.1922   2
  -3  -1 -15 229.217 52.1506   1
   3   1  15 266.581 66.3456   6
  -3  -1 -16 16.8909 35.8924   2
  -3  -1 -16-35.8811 39.2282   1
  -3  -1 -16-23.4803 36.6901   7
  -3  -1 -17 362.380 70.4402   1
   3   1  17 38.3509 116.594   8
  -3  -1 -17 397.914 69.3742   7
   3   1  17 350.041 76.9904   6
  -3  -1 -17 399.930 65.5881   2
   3   1  18 92.4900 65.8209   6
  -3  -1 -18 18.7151 42.5876   7
  -3  -1 -18 8.81490 43.8600   1
  -3  -1 -19 265.062 70.2543   1
   3   2 -18 69.3812 48.6218   1
  -3  -2  17 296.046 99.3284   8
   3   2 -17 366.663 78.0816   1
  -3  -2  16 95.5587 62.3332   8
   3   2 -16 127.699 47.1348   2
   3   2 -15 83.3070 40.4453   1
  -3  -2  15 57.8102 60.8642   8
   3   2 -15 78.7578 50.0358   2
   3   2 -14 19.2799 37.4458   1
  -3  -2  14-1.22785 49.8140   8
   3   2 -14 7.44041 40.8111   2
  -3  -2  13 458.651 81.7577   8
   3   2 -13 587.099 69.9305   2
   3   2 -13 643.859 80.5678   1
  -3  -2  12 153.184 45.3004   6
  -3  -2  12 187.166 64.2141   8
   3   2 -12 200.676 52.6910   1
   3   2 -12 156.914 50.6548   2
  -3  -2  11 735.840 88.5986   8
   3   2 -11 750.838 80.0299   1
  -3  -2  11 738.317 76.3332   6
   3   2 -11 764.963 72.5823   2
   3   2 -10-36.5086 32.5139   1
  -3  -2  10 1.08083 28.1370   6
  -3  -2  10-21.8064 43.4412   8
   3   2 -10 29.8018 34.0239   2
  -3  -2   9 2680.52 138.010   8
  -3  -2   9 2459.82 111.779   6
   3   2  -9 2428.44 112.522   2
   3   2  -9 2638.86 125.255   1
  -3  -2   8 168.921 43.9408   8
  -3  -2   8 215.624 38.8645   6
   3   2  -8 222.977 43.8124   2
   3   2  -8 196.829 32.8254   5
  -3  -2   7 2774.67 124.955   8
  -3  -2   7 2752.99 102.675   6
   3   2  -7 2810.77 110.826   2
  -3  -2   7 2644.91 112.660   3
  -3  -2   7 2817.11 101.740   2
  -3  -2   6 1393.83 100.791   8
   3   2  -6 1171.93 67.0959   6
  -3  -2   6 1119.81 65.5994   6
   3   2  -6 1148.33 76.2880   2
  -3  -2   6 1438.33 90.9646   3
  -3  -2   6 1344.36 80.0014   2
   3   2  -6 1209.76 85.3306   3
  -3  -2   5 16077.0 264.057   8
   3   2  -5 15986.9 231.959   2
  -3  -2   5 16074.7 199.877   6
  -3  -2   5 16342.9 226.723   2
   3   2  -5 16167.6 201.244   6
  -3  -2   5 15388.5 247.891   3
   3   2  -5 16238.1 258.529   3
   3   2  -4 2364.76 67.9507   6
  -3  -2   4 2320.76 93.5864   3
   3   2  -4 2147.98 81.1570   2
  -3  -2   4 2282.05 82.3245   2
  -3  -2   4 2244.67 64.5445   6
   3   2  -4 2329.58 91.7965   3
  -3  -2   3 34250.0 209.594   6
   3   2  -3 35507.3 217.555   6
  -3  -2   3 35305.8 313.654   2
   3   2  -3 34603.6 311.954   2
  -3  -2   3 34657.4 331.133   3
   3   2  -3 35285.8 337.892   3
   3   2  -2 87120.6 501.653   3
   3   2  -2 85421.7 466.499   2
  -3  -2   2 85955.0 474.415   2
   3   2  -2 85348.0 258.800   6
  -3  -2   2 85233.1 502.012   3
   3   2  -1 309453. 904.501   3
   3   2  -1 313020. 576.038   1
   3   2  -1 308278. 853.492   2
  -3  -2   1 315320. 874.995   2
   3   2  -1 315973. 666.034   5
  -3  -2   1 307261. 917.146   3
  -3  -2   0 28575.0 267.688   3
   3   2   0 28158.7 255.143   2
  -3  -2   0 27889.3 256.634   2
   3   2   0 28079.5 262.588   3
   3   2   0 28009.6 203.666   5
  -3  -2   0 28275.2 208.839   5
   3   2   0 28096.3 239.348   7
  -3  -2  -1 991.914 50.4478   2
   3   2   1 998.989 28.1447   6
   3   2   1 958.660 47.4131   3
   3   2   1 979.482 48.5150   7
  -3  -2  -1 1082.57 30.9861   6
  -3  -2  -1 951.878 46.0494   7
  -3  -2  -1 1064.71 44.5338   5
   3   2   1 982.332 42.4001   5
  -3  -2  -1 982.287 50.0807   3
   3   2   2 4352.24 103.794   3
  -3  -2  -2 4312.42 103.586   3
  -3  -2  -2 4471.62 78.7802   6
  -3  -2  -2 4470.98 98.9060   5
  -3  -2  -2 4651.58 110.766   2
   3   2   2 4351.45 97.2115   5
  -3  -2  -2 4292.55 104.146   7
   3   2   2 4448.93 77.5582   6
   3   2   2 4334.03 106.125   7
   3   2   3 27072.1 229.684   6
   3   2   3 26768.3 270.579   3
  -3  -2  -3 26647.9 268.783   3
  -3  -2  -3 27054.7 279.891   7
   3   2   3 26498.9 261.192   5
  -3  -2  -3 27132.2 267.443   5
  -3  -2  -3 27376.1 231.667   6
  -3  -2  -4 241.114 32.7947   7
   3   2   4 184.797 22.1096   6
  -3  -2  -4 208.943 24.6652   6
  -3  -2  -4 219.938 30.0529   5
  -3  -2  -4 219.348 28.0825   3
   3   2   4 159.102 23.0928   5
  -3  -2  -5 27410.4 304.286   3
  -3  -2  -5 27285.1 314.241   5
  -3  -2  -5 26686.3 288.487   6
   3   2   5 27369.2 307.558   5
  -3  -2  -5 27155.1 312.671   7
   3   2   5 27295.6 292.112   6
  -3  -2  -6 911.571 70.7241   7
  -3  -2  -6 891.148 69.8767   3
   3   2   6 973.857 72.8732   6
   3   2   6 903.499 71.2082   5
   3   2   6 976.466 71.6929   4
  -3  -2  -7 3882.36 136.225   7
   3   2   7 3999.43 134.836   6
   3   2   7 4072.50 132.396   4
  -3  -2  -7 3734.95 127.741   3
   3   2   7 3642.32 131.433   5
   3   2   8-7.06090 33.9384   5
  -3  -2  -8-3.94278 26.7224   1
  -3  -2  -8 24.0026 30.3215   7
   3   2   8-47.4602 41.7492   6
   3   2   8-23.2176 31.6234   4
  -3  -2  -9 6271.63 169.228   1
  -3  -2  -9 6448.96 187.486   7
   3   2   9 6278.45 190.320   6
   3   2   9 6077.90 185.968   5
   3   2   9 6080.86 175.331   4
   3   2  10 1013.29 84.6979   6
  -3  -2 -10 1070.56 78.1395   2
  -3  -2 -10 1131.50 78.3974   1
   3   2  10 1087.55 84.5151   5
  -3  -2 -10 1118.88 84.3784   7
   3   2  10 1045.69 80.4955   4
  -3  -2 -11 2709.27 124.861   2
   3   2  11 2768.09 138.945   5
  -3  -2 -11 2875.10 135.903   7
  -3  -2 -11 2941.12 131.624   1
   3   2  11 2770.24 142.677   6
  -3  -2 -12-4.77962 30.3947   1
   3   2  12 15.0021 39.9557   6
  -3  -2 -12-26.5677 28.9281   2
  -3  -2 -12 12.5463 32.1441   7
   3   2  12 10.9242 34.5479   5
   3   2  13 2.28441 107.789   8
  -3  -2 -13 8.82505 37.4219   7
   3   2  13-31.9633 45.3119   6
  -3  -2 -13-0.74792 33.9436   2
  -3  -2 -13 22.5877 35.1644   1
  -3  -2 -14-7.65933 33.2141   2
  -3  -2 -14 29.1542 36.3126   7
   3   2  14 25.0564 42.3113   6
  -3  -2 -14 37.8986 38.6474   1
   3   2  15 1311.99 122.361   6
  -3  -2 -15 1406.79 115.640   7
  -3  -2 -15 1281.95 101.024   2
  -3  -2 -15 1294.01 110.996   1
  -3  -2 -16 45.9207 41.1690   2
  -3  -2 -16 21.7183 34.2567   1
  -3  -2 -16 13.4485 40.4572   7
  -3  -2 -17 304.299 58.8240   2
  -3  -2 -17 394.061 72.0669   7
  -3  -2 -17 282.869 61.6044   1
  -3  -2 -17 350.837 69.4343   3
  -3  -2 -18 74.3288 48.5542   2
  -3  -2 -18-8.10399 41.0267   1
  -3  -2 -18 77.0666 44.3700   7
  -3  -2 -18 73.7953 51.9032   3
  -3  -2 -19 169.236 57.1040   3
  -3  -2 -19 235.809 61.2243   1
   3   3 -18 136.023 56.5427   1
  -3  -3  18-116.041 103.488   8
  -3  -3  17 107.597 72.2880   8
   3   3 -17 172.587 67.1657   1
  -3  -3  16 146.536 61.9836   8
   3   3 -16 176.284 56.3097   1
  -3  -3  15 63.7138 59.0629   8
  -3  -3  15 40.2202 45.5020   6
   3   3 -15 15.4624 39.4796   1
   3   3 -15-3.45681 41.0646   2
   3   3 -14 672.922 85.5801   1
   3   3 -14 706.405 78.7737   2
  -3  -3  14 595.052 78.9932   6
  -3  -3  14 576.765 93.3617   8
   3   3 -13 1563.02 106.809   2
  -3  -3  13 1331.73 120.526   8
  -3  -3  13 1499.83 113.307   6
   3   3 -13 1597.61 121.774   1
  -3  -3  12 151.578 54.4347   8
  -3  -3  12 126.992 44.9641   6
   3   3 -12 218.413 55.3181   1
   3   3 -12 156.549 44.1342   2
  -3  -3  11 85.7981 46.4654   8
   3   3 -11 100.985 40.7357   2
  -3  -3  11 64.2978 33.9321   6
   3   3 -11 101.443 42.0354   1
  -3  -3  10 360.535 64.1415   8
  -3  -3  10 380.339 52.6538   6
   3   3 -10 362.406 51.0615   2
   3   3 -10 399.844 55.1587   1
   3   3  -9 1338.42 82.0492   2
  -3  -3   9 1223.49 80.2560   6
  -3  -3   9 1168.15 93.3436   8
   3   3  -9 1423.37 94.0373   1
  -3  -3   8 4628.67 167.338   8
  -3  -3   8 4738.93 144.140   6
   3   3  -8 4653.35 138.774   2
  -3  -3   8 4820.65 168.081   3
   3   3  -8 4794.52 159.577   1
  -3  -3   8 4740.35 129.960   2
  -3  -3   7 835.675 74.0652   8
  -3  -3   7 739.306 54.2845   2
   3   3  -7 706.985 54.9333   2
  -3  -3   7 778.834 72.2689   3
   3   3  -7 700.829 61.0003   1
  -3  -3   7 700.086 55.2179   6
  -3  -3   6 2930.44 127.276   8
  -3  -3   6 2916.49 99.4989   6
   3   3  -6 2866.70 99.3464   6
  -3  -3   6 2857.68 124.231   3
   3   3  -6 3224.01 113.278   2
  -3  -3   6 3134.28 99.4123   2
   3   3  -6 3063.26 115.024   1
   3   3  -5 86.3579 53.9999   3
  -3  -3   5 102.215 34.8266   6
   3   3  -5 109.251 32.6786   6
  -3  -3   5 165.056 67.0288   8
   3   3  -5 108.413 43.5659   2
   3   3  -5 128.121 40.9525   1
  -3  -3   5 290.531 67.5754   3
  -3  -3   5 133.678 39.9405   2
   3   3  -4 231.457 42.1590   3
  -3  -3   4 186.162 25.2543   6
   3   3  -4 175.450 25.3751   1
   3   3  -4 207.024 24.3354   6
   3   3  -4 176.502 31.1450   2
  -3  -3   4 172.859 31.9635   2
  -3  -3   4 168.957 40.8456   3
   3   3  -3 1275.23 55.0552   1
  -3  -3   3 1299.25 42.6785   6
   3   3  -3 1349.20 74.8313   3
   3   3  -3 1417.12 46.0320   6
  -3  -3   3 1281.46 59.4025   2
  -3  -3   3 1185.15 67.2970   3
   3   3  -3 1275.81 57.5031   2
  -3  -3   2 4125.52 61.0540   6
  -3  -3   2 3941.74 119.317   3
   3   3  -2 3980.82 97.2446   2
   3   3  -2 4094.42 86.3125   1
  -3  -3   2 4005.59 100.452   2
   3   3  -2 3983.34 121.455   3
   3   3  -1 4835.78 127.224   3
  -3  -3   1 4706.84 107.001   2
   3   3  -1 4857.41 107.433   2
   3   3  -1 4976.15 79.5811   1
  -3  -3   1 4895.15 80.1567   1
  -3  -3   1 4672.63 125.043   3
  -3  -3   0 44657.3 373.096   3
  -3  -3   0 45167.2 199.451   1
   3   3   0 46346.6 206.008   1
  -3  -3   0 44566.0 336.503   2
   3   3   0 46501.5 323.483   5
   3   3   0 45020.6 370.589   3
  -3  -3  -1 574.058 20.5419   1
  -3  -3  -1 529.245 34.6381   3
  -3  -3  -1 550.170 23.1126   6
  -3  -3  -1 611.860 41.5822   2
   3   3   1 574.357 40.5105   3
   3   3   1 579.989 37.1284   5
  -3  -3  -1 613.392 38.0303   5
   3   3   1 564.933 20.7095   1
   3   3   2 2905.25 91.7766   7
  -3  -3  -2 2929.59 67.7015   6
   3   3   2 2867.33 87.7849   5
  -3  -3  -2 2961.01 87.7620   5
  -3  -3  -2 2888.58 52.2947   1
   3   3   2 2878.95 90.5800   3
  -3  -3  -2 2797.45 90.1798   3
   3   3   3 5621.92 134.228   7
  -3  -3  -3 5662.02 109.279   6
   3   3   3 5567.31 128.435   5
   3   3   3 5540.87 127.668   3
  -3  -3  -3 5576.55 128.915   3
  -3  -3  -3 5770.63 132.424   5
   3   3   4 1816.47 79.5284   7
  -3  -3  -4 1730.37 73.4697   3
  -3  -3  -4 1670.51 77.3269   5
  -3  -3  -4 1811.60 70.1485   6
   3   3   4 1770.01 75.2674   3
  -3  -3  -4 1656.41 75.5247   7
   3   3   4 1719.88 77.2330   5
   3   3   5 238.444 40.4779   7
   3   3   5 278.443 45.9063   5
  -3  -3  -5 269.442 44.4652   7
  -3  -3  -5 265.063 36.9521   6
  -3  -3  -5 300.066 45.8135   3
   3   3   5 279.576 43.8474   6
  -3  -3  -6 13406.1 227.811   3
   3   3   6 13584.8 229.239   6
  -3  -3  -6 13795.2 242.501   7
   3   3   6 13077.3 238.424   5
   3   3   7 728.682 63.3743   5
  -3  -3  -7 737.651 65.4248   7
   3   3   7 749.168 65.0570   6
  -3  -3  -7 689.637 60.9632   3
   3   3   7 632.492 58.3437   4
   3   3   8 1377.48 88.1423   5
   3   3   8 1383.44 86.0104   6
  -3  -3  -8 1464.32 88.8122   7
  -3  -3  -8 1356.79 82.0696   3
   3   3   8 1454.59 85.1857   4
  -3  -3  -9 719.823 67.8928   7
   3   3   9 811.230 76.3251   6
  -3  -3  -9 668.165 63.0583   3
  -3  -3  -9 685.694 64.5364   2
   3   3   9 723.709 68.8895   5
   3   3   9 753.391 63.6772   4
  -3  -3 -10 1187.61 84.6919   2
   3   3  10 1147.08 89.6055   6
  -3  -3 -10 1251.41 85.9994   3
   3   3  10 1202.13 90.7451   5
  -3  -3 -10 1368.56 93.1238   7
   3   3  10 1235.62 83.3543   4
  -3  -3 -11 650.342 70.1752   2
  -3  -3 -11 594.568 62.1302   3
   3   3  11 632.365 71.3443   5
  -3  -3 -11 597.916 68.5176   7
   3   3  11 629.693 66.8228   4
  -3  -3 -12 606.275 70.5367   2
  -3  -3 -12 700.675 76.1683   7
   3   3  12 630.619 73.5376   5
  -3  -3 -12 640.601 72.3537   3
  -3  -3 -13 26.8371 32.2437   1
  -3  -3 -13 24.1525 35.5140   2
  -3  -3 -13 26.9105 34.3928   3
   3   3  13 52.7568 36.0016   5
  -3  -3 -13 46.2567 39.9898   7
  -3  -3 -14 2032.85 128.595   1
   3   3  14 1952.55 134.185   5
  -3  -3 -14 1901.01 121.365   2
  -3  -3 -14 2023.18 126.522   3
  -3  -3 -14 2125.39 132.090   7
  -3  -3 -15 2300.41 140.406   2
  -3  -3 -15 2398.09 147.542   7
  -3  -3 -15 2319.98 140.573   3
  -3  -3 -15 2340.21 144.654   1
  -3  -3 -16-4.77126 37.1820   1
  -3  -3 -16 11.2419 36.2535   2
  -3  -3 -16 9.29418 36.9770   7
  -3  -3 -16-27.2951 40.6290   3
  -3  -3 -17 110.512 45.0092   1
  -3  -3 -17 58.1534 36.8903   2
  -3  -3 -17 100.562 47.0702   7
  -3  -3 -17 136.454 48.9226   3
  -3  -3 -18 16.0298 39.1322   3
  -3  -3 -18 30.1162 43.0569   1
  -3  -3 -18-13.1045 41.3381   2
  -3  -3 -19 18.1015 37.9868   2
  -3  -3 -19-102.446 60.7794   1
  -3  -4  18 198.364 91.5356   8
   3   4 -18 158.080 66.9201   1
   3   4 -17 88.8211 55.7980   1
  -3  -4  17-27.4677 46.3736   6
  -3  -4  17 28.7369 58.2977   8
   3   4 -16 835.969 103.957   1
  -3  -4  16 529.244 94.6146   8
  -3  -4  16 849.946 98.4495   6
  -3  -4  15 1.38299 52.7630   8
  -3  -4  15 70.0931 49.1388   6
   3   4 -15-27.1104 40.9681   1
  -3  -4  14 310.957 70.6871   8
  -3  -4  14 322.036 66.4053   6
   3   4 -14 271.019 58.2460   2
   3   4 -14 301.132 64.1540   1
   3   4 -13 176.674 49.6634   1
  -3  -4  13 199.679 56.7050   6
  -3  -4  13 215.555 66.7199   8
   3   4 -13 183.535 47.5006   2
  -3  -4  12 2584.97 139.384   6
  -3  -4  12 2400.33 153.002   8
   3   4 -12 2831.74 155.285   1
   3   4 -12 2671.36 123.714   2
  -3  -4  11 235.084 62.0653   8
   3   4 -11 219.877 51.2285   1
   3   4 -11 219.513 42.5562   2
  -3  -4  11 185.797 46.8916   6
  -3  -4  10 2562.28 100.294   2
  -3  -4  10 2878.61 152.911   8
  -3  -4  10 2669.15 126.125   6
   3   4 -10 2715.80 138.719   1
   3   4 -10 2766.34 115.418   2
   3   4  -9-46.8554 39.7446   1
  -3  -4   9 61.5337 28.6525   6
  -3  -4   9 82.3102 40.7454   8
   3   4  -9 68.2911 28.2074   2
  -3  -4   9 139.387 30.0249   2
  -3  -4   8 2771.56 131.244   8
  -3  -4   8 2969.63 117.276   6
   3   4  -8 2989.09 130.237   1
   3   4  -8 2979.61 107.542   2
  -3  -4   8 2819.91 139.863   3
  -3  -4   8 3036.94 99.0443   2
   3   4  -7 251.656 39.9001   1
  -3  -4   7 285.444 34.5055   2
   3   4  -7 280.446 37.0674   2
  -3  -4   7 238.547 48.7039   8
  -3  -4   7 234.087 32.5994   6
  -3  -4   7 215.515 48.6819   3
   3   4  -6 8182.42 168.957   6
   3   4  -6 7906.85 155.431   2
  -3  -4   6 7919.63 162.235   6
  -3  -4   6 8147.44 153.481   2
  -3  -4   6 8243.21 208.350   8
   3   4  -6 8208.37 189.341   1
  -3  -4   6 8069.84 216.769   3
   3   4  -5 212.048 45.9600   1
  -3  -4   5 148.027 34.6478   6
   3   4  -5 151.153 35.6871   6
  -3  -4   5 393.881 53.3878   2
   3   4  -5 245.848 49.6778   2
  -3  -4   5 242.098 71.0742   3
   3   4  -4 5150.86 131.760   1
   3   4  -4 5262.45 118.292   2
  -3  -4   4 5353.39 113.804   6
  -3  -4   4 5263.17 132.181   1
   3   4  -4 5272.91 111.777   6
  -3  -4   4 5367.23 122.260   2
  -3  -4   4 5441.70 172.274   3
   3   4  -3 3124.76 88.1915   2
  -3  -4   3 3150.32 92.3425   2
  -3  -4   3 3029.68 74.3385   6
   3   4  -3 3037.02 91.3496   1
  -3  -4   3 3157.69 125.433   3
  -3  -4   3 3205.97 94.0054   1
   3   4  -3 3081.85 122.281   3
  -3  -4   2 68627.2 414.692   2
  -3  -4   2 69845.4 311.579   6
   3   4  -2 68982.7 406.401   2
  -3  -4   2 70568.1 393.528   1
   3   4  -2 68507.3 387.400   1
  -3  -4   2 70464.3 547.373   3
   3   4  -2 70654.6 551.839   3
   3   4  -1 5157.70 97.5485   1
   3   4  -1 5186.82 144.681   3
  -3  -4   1 5126.78 116.215   2
  -3  -4   1 5071.07 140.397   3
  -3  -4   1 5118.75 95.5411   1
  -3  -4   0 159.611 28.4538   3
   3   4   0 223.999 20.2605   1
  -3  -4   0 252.894 20.3525   1
   3   4   0 196.196 32.1963   3
  -3  -4   0 205.865 26.2822   2
  -3  -4  -1 2069.16 87.5186   3
  -3  -4  -1 2289.51 56.3952   1
   3   4   1 2151.75 82.1806   5
   3   4   1 2244.12 89.5600   3
   3   4   1 2192.19 57.5949   1
  -3  -4  -2 10100.6 187.167   3
   3   4   2 10302.4 183.351   3
  -3  -4  -2 10177.2 183.043   5
  -3  -4  -2 10595.8 125.271   1
   3   4   2 10396.4 181.281   5
   3   4   3 2129.36 88.4828   7
  -3  -4  -3 2069.01 62.7857   1
  -3  -4  -3 2021.84 83.1794   3
   3   4   3 1850.85 80.7293   5
  -3  -4  -3 1951.04 84.7222   5
   3   4   3 2137.07 85.0193   3
  -3  -4  -3 2049.27 71.5183   6
   3   4   4 10609.9 203.214   7
  -3  -4  -4 10634.8 179.375   6
  -3  -4  -4 10574.6 190.802   3
  -3  -4  -4 10597.9 156.986   1
   3   4   4 10504.9 188.879   3
   3   4   4 10844.5 205.627   5
   3   4   5 2565.27 98.8067   3
  -3  -4  -5 2647.47 100.657   6
   3   4   5 2449.40 107.514   5
  -3  -4  -5 2613.00 102.847   3
  -3  -4  -6 10458.8 202.476   3
   3   4   6 10381.5 215.971   5
  -3  -4  -7 6207.62 162.553   3
   3   4   7 6178.17 176.155   5
  -3  -4  -8 444.095 49.2801   3
   3   4   8 375.471 47.8907   5
  -3  -4  -8 456.346 54.2860   7
   3   4   8 442.956 47.8093   4
  -3  -4  -9 451.699 53.1028   3
  -3  -4  -9 459.652 57.9520   7
   3   4   9 393.723 55.7667   5
  -3  -4  -9 410.732 53.9409   2
   3   4   9 405.709 48.7418   4
  -3  -4 -10 70.9662 35.3824   7
  -3  -4 -10 54.2894 29.2428   3
  -3  -4 -10 68.3832 38.6324   2
   3   4  10 86.3185 38.6888   5
   3   4  10-1.19634 29.0776   4
  -3  -4 -11 816.376 78.7110   7
  -3  -4 -11 837.488 75.6292   3
   3   4  11 781.240 80.5749   5
   3   4  11 759.893 69.3016   4
  -3  -4 -11 839.169 79.6787   2
   3   4  12 553.866 73.0453   5
  -3  -4 -12 535.429 68.8848   2
  -3  -4 -12 500.689 64.3292   7
  -3  -4 -12 619.194 69.1035   3
   3   4  12 561.284 62.9682   4
  -3  -4 -13 399.894 59.2010   3
  -3  -4 -13 474.082 67.1459   7
  -3  -4 -13 444.946 66.8153   2
   3   4  13 425.452 68.8558   5
  -3  -4 -14 1995.91 129.632   7
  -3  -4 -14 1853.86 120.220   3
  -3  -4 -14 1792.26 125.356   2
   3   4  14 1882.79 132.537   5
  -3  -4 -15 143.324 45.0574   2
  -3  -4 -15 252.845 54.4143   3
   3   4  15 208.671 57.9302   5
  -3  -4 -15 209.941 50.9687   1
   3   4  16 279.659 58.5816   5
  -3  -4 -16 391.800 72.1766   2
  -3  -4 -16 316.457 63.6294   3
  -3  -4 -16 347.278 67.9793   1
  -3  -4 -17 59.5049 43.8409   3
  -3  -4 -17 2.54806 40.3046   2
  -3  -4 -17-38.9255 40.9898   1
  -3  -4 -18 214.528 59.3476   2
  -3  -4 -18 202.277 58.8162   1
  -3  -4 -19-77.8549 63.1899   1
  -3  -4 -19 70.1503 46.3523   2
  -3  -4 -20-63.9902 49.2372   2
  -3  -5  18 124.984 73.4252   8
  -3  -5  18 85.6402 50.0734   6
   3   5 -17 74.9760 45.6554   1
  -3  -5  17 5.76032 40.1752   6
  -3  -5  17 77.4342 58.0136   8
  -3  -5  16 1105.03 125.781   8
   3   5 -16 1406.81 136.723   1
  -3  -5  16 1292.30 121.320   6
  -3  -5  15 113.636 52.6000   6
   3   5 -15 84.7334 45.0294   1
  -3  -5  15 225.222 81.6016   8
  -3  -5  14 95.7855 46.1531   6
   3   5 -14 69.6771 41.4365   1
  -3  -5  14 56.9229 49.9800   8
   3   5 -13 89.4969 41.0453   1
  -3  -5  13 143.901 50.0016   6
  -3  -5  13 37.9632 49.8740   8
   3   5 -13 145.293 43.3689   2
  -3  -5  12 781.930 94.0719   8
   3   5 -12 908.606 97.0193   1
  -3  -5  12 880.224 87.2314   6
   3   5 -12 889.572 70.9997   2
   3   5 -11 241.549 41.4916   2
  -3  -5  11 420.991 76.2081   8
  -3  -5  11 396.488 64.0659   6
   3   5 -11 313.601 56.1591   1
  -3  -5  10 9.71657 20.1942   2
  -3  -5  10 86.9774 48.3244   8
  -3  -5  10 43.7142 35.8185   6
   3   5 -10 38.2435 37.0122   1
   3   5 -10 18.1509 27.0112   2
  -3  -5   9 5218.60 167.313   6
   3   5  -9 5227.29 185.121   1
   3   5  -9 5175.78 136.073   2
  -3  -5   9 4787.68 182.041   8
  -3  -5   9 4933.39 122.642   2
   3   5  -8 5142.38 174.886   1
  -3  -5   8 5033.68 155.561   6
  -3  -5   8 5109.16 180.439   8
   3   5  -8 5097.73 126.675   2
  -3  -5   8 5028.04 195.989   3
  -3  -5   8 5032.07 118.750   2
  -3  -5   7 458.118 56.9423   8
  -3  -5   7 436.701 47.5923   6
  -3  -5   7 441.662 39.1998   2
  -3  -5   7 383.075 62.4610   3
   3   5  -7 435.392 38.3711   2
   3   5  -7 446.679 53.8415   1
   3   5  -6 1227.67 72.5519   6
  -3  -5   6 1198.52 89.2914   8
  -3  -5   6 1104.83 68.5905   6
   3   5  -6 1128.98 78.5773   1
   3   5  -6 1183.07 59.8436   2
  -3  -5   6 1112.37 57.3165   2
  -3  -5   6 1066.50 89.4854   3
  -3  -5   5 5773.28 134.866   6
   3   5  -5 6039.21 121.615   2
  -3  -5   5 6433.97 131.254   2
   3   5  -5 6177.78 141.340   6
   3   5  -5 5918.25 155.928   1
  -3  -5   5 6361.08 199.142   3
   3   5  -4 714.822 60.8767   1
   3   5  -4 708.246 47.7989   2
  -3  -5   4 778.479 56.2465   2
  -3  -5   4 757.679 54.3640   6
  -3  -5   4 624.000 54.3847   1
  -3  -5   4 983.909 100.808   3
  -3  -5   3 2883.74 84.6430   6
  -3  -5   3 2929.39 98.8949   1
  -3  -5   3 2797.74 89.2336   2
   3   5  -3 2838.75 101.572   1
  -3  -5   3 2954.08 140.421   3
  -3  -5   2 1650.55 70.3177   1
   3   5  -2 1759.94 76.6095   1
  -3  -5   2 1895.87 66.1680   6
  -3  -5   2 1606.94 71.1615   2
  -3  -5   2 1895.27 115.501   3
  -3  -5   1 14011.7 200.628   2
   3   5  -1 14266.7 190.572   1
  -3  -5   1 14179.2 183.068   1
  -3  -5   1 14355.5 263.393   3
   3   5  -1 13989.5 258.798   3
   3   5   0 8068.50 190.225   3
  -3  -5   0 8085.97 191.062   3
  -3  -5   0 8100.22 134.087   1
   3   5   0 8345.39 138.749   1
   3   5   1 943.417 66.6243   3
  -3  -5  -1 1045.08 49.6676   1
   3   5   1 1109.77 72.7897   5
   3   5   1 1007.12 51.7609   1
  -3  -5  -1 975.015 70.8166   3
  -3  -5  -2 1327.15 80.8954   3
   3   5   2 1397.47 79.1402   3
   3   5   2 1410.92 62.4906   1
   3   5   2 1429.19 83.3933   5
  -3  -5  -2 1378.19 57.7075   1
  -3  -5  -3 1444.35 86.7591   3
   3   5   3 1370.22 78.4964   3
   3   5   3 1518.05 88.5008   5
  -3  -5  -3 1490.73 66.3596   1
  -3  -5  -4 225.009 51.9407   3
   3   5   4 209.375 53.3707   5
   3   5   4 155.332 38.2365   3
  -3  -5  -4 141.946 33.6094   1
  -3  -5  -5 333.746 50.3776   3
   3   5   5 234.345 43.8861   5
  -3  -5  -5 271.078 40.9907   1
   3   5   5 235.171 39.3329   3
   3   5   6 705.641 64.3568   5
  -3  -5  -6 701.669 61.0943   3
  -3  -5  -7 4687.40 144.342   3
   3   5   7 4722.61 159.714   5
  -3  -5  -8 277.500 40.2727   3
  -3  -5  -8 305.058 49.9377   2
   3   5   8 248.163 40.9441   5
  -3  -5  -9 1552.13 91.5670   3
  -3  -5  -9 1454.29 97.0800   2
   3   5   9 1493.21 86.1989   4
   3   5   9 1379.51 95.9086   5
   3   5  10 344.190 53.5136   5
  -3  -5 -10 366.470 58.4311   2
  -3  -5 -10 309.524 49.2549   3
   3   5  10 382.567 49.1409   4
  -3  -5 -11 151.215 43.2845   3
  -3  -5 -11 135.725 45.9662   2
   3   5  11 117.225 42.8660   5
   3   5  11 113.697 33.5566   4
   3   5  12 346.312 61.3397   5
  -3  -5 -12 430.142 66.1770   2
  -3  -5 -12 373.901 58.7314   3
   3   5  12 355.640 53.6582   4
  -3  -5 -13 597.557 71.6639   3
   3   5  13 567.942 80.2682   5
  -3  -5 -13 564.119 78.5303   2
   3   5  13 550.310 67.1021   4
  -3  -5 -14 39.1789 36.5496   2
   3   5  14 84.4033 44.5038   5
  -3  -5 -14 67.3589 41.2842   3
  -3  -5 -15 1968.83 127.380   3
   3   5  15 1799.48 135.909   5
  -3  -5 -15 1997.04 140.796   2
  -3  -5 -16 9.27016 40.1784   2
   3   5  16 30.3269 38.4534   5
  -3  -5 -16 97.0824 44.3441   3
  -3  -5 -17 126.152 52.2783   2
   3   5  17 203.264 57.5868   5
  -3  -5 -17 207.088 59.0144   1
  -3  -5 -18 8.23036 37.9143   1
  -3  -5 -18-6.40390 42.2026   2
  -3  -5 -19 3.12495 42.5935   2
  -3  -5 -19 75.2522 53.4465   1
  -3  -5 -20-25.4266 43.7516   2
  -3  -6  19-59.7087 55.5331   6
  -3  -6  18-26.1786 76.7710   8
  -3  -6  18 54.7321 46.2643   6
  -3  -6  17 8.22286 57.1328   8
  -3  -6  17 58.7214 49.8841   6
   3   6 -17 83.1892 54.1100   1
  -3  -6  16 324.054 84.5839   8
  -3  -6  16 355.434 68.5790   6
   3   6 -16 331.518 74.4185   1
  -3  -6  15 2062.44 162.242   8
  -3  -6  15 2359.30 153.615   6
   3   6 -15 2415.89 168.676   1
  -3  -6  14 685.813 100.149   8
  -3  -6  14 734.046 85.0630   6
   3   6 -14 854.014 102.302   1
   3   6 -13 232.207 57.2284   1
  -3  -6  13 135.557 55.3373   8
  -3  -6  13 177.742 54.7480   6
   3   6 -12 407.666 68.2971   1
  -3  -6  12 440.323 68.8800   6
  -3  -6  12 302.217 69.9252   8
  -3  -6  11 136.325 51.3280   8
  -3  -6  11 163.669 46.0848   6
   3   6 -11 192.287 34.4491   2
   3   6 -11 202.857 54.6552   1
   3   6 -10 530.021 44.4564   2
  -3  -6  10 376.533 68.7302   8
   3   6 -10 546.448 71.8035   1
  -3  -6  10 514.938 62.9098   6
  -3  -6   9 8004.80 236.895   8
   3   6  -9 7692.26 143.949   2
  -3  -6   9 7838.07 209.334   6
   3   6  -9 7825.89 232.635   1
  -3  -6   9 7892.17 261.078   3
  -3  -6   9 7458.33 135.599   2
  -3  -6   8 921.739 85.4497   8
   3   6  -8 1121.19 55.0527   2
  -3  -6   8 975.441 72.6419   6
   3   6  -8 1030.38 83.5826   1
  -3  -6   8 887.937 94.6122   3
  -3  -6   8 1104.01 53.3564   2
  -3  -6   7 1089.91 86.3163   8
   3   6  -7 1104.37 81.7526   1
  -3  -6   7 1143.51 75.0172   6
   3   6  -7 1166.19 54.0197   2
  -3  -6   7 1283.05 58.1629   2
  -3  -6   7 1041.10 97.5475   3
  -3  -6   6 373.685 43.8196   6
  -3  -6   6 385.865 53.0934   8
  -3  -6   6 471.924 39.8941   2
   3   6  -6 407.446 50.1718   1
  -3  -6   6 485.091 71.0704   3
  -3  -6   5 11105.8 199.613   6
   3   6  -5 11136.6 227.995   1
  -3  -6   5 11873.5 175.713   2
  -3  -6   5 11322.3 280.981   3
   3   6  -4 385.637 48.1380   1
  -3  -6   4 445.254 39.5145   2
  -3  -6   4 497.611 45.9766   6
  -3  -6   4 469.436 75.9265   3
   3   6  -3 804.994 62.2087   1
  -3  -6   3 868.190 52.7553   2
  -3  -6   3 997.458 58.0944   6
  -3  -6   3 1061.53 96.5502   3
   3   6  -2 3463.64 113.235   1
  -3  -6   2 3353.97 101.677   2
  -3  -6   2 3501.31 108.843   1
  -3  -6   2 3615.95 167.083   3
   3   6  -1 15335.0 225.109   1
  -3  -6   1 15382.4 217.167   1
  -3  -6   1 16216.4 304.097   3
  -3  -6   0 1574.28 108.622   3
  -3  -6   0 1508.41 71.0319   1
   3   6   0 1620.37 82.6499   1
  -3  -6  -1 113.960 61.5247   3
   3   6   1 132.173 69.4434   5
   3   6   2 425.655 57.1031   1
   3   6   2 343.434 68.8093   5
  -3  -6  -2 297.471 65.4850   3
  -3  -6  -2 232.192 47.2119   1
   3   6   3-3.14165 36.6364   5
  -3  -6  -3 113.664 53.6302   3
   3   6   4 115.368 40.2439   5
  -3  -6  -4 143.780 45.6007   3
  -3  -6  -4 100.171 27.3979   1
  -3  -6  -5 18.2695 26.1955   1
  -3  -6  -5-33.3562 40.0914   3
   3   6   5 13.2965 34.9362   5
  -3  -6  -6 1625.06 88.7420   3
   3   6   6 1582.00 96.1678   5
  -3  -6  -7 911.354 68.5387   3
  -3  -6  -7 964.836 80.0827   2
   3   6   7 966.528 80.7797   5
  -3  -6  -8 13.2377 29.8835   2
  -3  -6  -8 0.81806 28.4619   3
   3   6   8 35.6917 32.1582   5
   3   6   9 173.366 44.7106   5
  -3  -6  -9 172.089 54.9072   2
  -3  -6  -9 112.011 35.2883   3
   3   6  10 3.87714 25.2167   4
  -3  -6 -10 1.06699 36.3354   2
   3   6  10 37.0005 34.7234   5
  -3  -6 -10-17.1970 33.6552   3
  -3  -6 -11 1262.20 106.264   2
   3   6  11 1228.63 100.691   5
   3   6  11 1232.44 85.1174   4
  -3  -6 -11 1327.75 92.0360   3
  -3  -6 -12 46.7279 37.7944   2
   3   6  12 86.7665 47.4405   5
  -3  -6 -12 41.6140 36.3567   3
   3   6  12 102.211 37.3747   4
  -3  -6 -13-7.88134 37.1186   3
  -3  -6 -13 64.1640 44.7868   2
   3   6  13 7.28235 35.9070   5
   3   6  13-14.7075 30.5991   4
  -3  -6 -14 1310.51 100.384   3
   3   6  14 1183.65 109.275   5
  -3  -6 -14 1163.39 110.550   2
  -3  -6 -15 1426.99 126.159   2
  -3  -6 -15 1507.89 110.614   3
   3   6  15 1355.92 121.641   5
  -3  -6 -16 31.5727 41.7336   2
   3   6  16 9.02927 40.6105   5
  -3  -6 -17 112.978 59.5194   2
   3   6  17 4.48131 43.0303   5
  -3  -6 -18 52.3822 50.7756   2
   3   6  18-20.6538 42.4722   5
  -3  -6 -18 31.2819 42.1132   1
  -3  -6 -19-44.9451 50.4415   2
  -3  -6 -19-40.1964 44.4245   1
  -3  -7  18-36.1310 67.2521   8
  -3  -7  18 32.0186 43.5306   6
  -3  -7  17 93.5490 48.1509   6
  -3  -7  17 98.1215 59.6220   8
   3   7 -17 32.7741 43.3441   1
  -3  -7  16 755.667 95.8831   6
   3   7 -16 887.882 119.435   1
  -3  -7  16 585.360 101.444   8
  -3  -7  15-9.99518 53.7159   8
  -3  -7  15 98.3580 51.2082   6
   3   7 -15 127.649 58.7958   1
  -3  -7  14-17.0100 49.8467   8
   3   7 -14 67.8772 50.2164   1
  -3  -7  14 54.6113 41.4400   6
  -3  -7  13 24.3750 49.0635   8
  -3  -7  13 43.1158 39.7441   6
   3   7 -13 81.4775 51.8815   1
  -3  -7  12-14.6082 35.4194   6
  -3  -7  12 48.5326 49.1759   8
   3   7 -12 3.62592 37.8423   1
   3   7 -11 528.103 74.9095   1
  -3  -7  11 487.939 79.1635   8
  -3  -7  11 442.450 63.3788   6
  -3  -7  10 4424.13 189.896   8
   3   7 -10 4291.89 186.539   1
  -3  -7  10 4337.90 171.235   6
  -3  -7   9 1065.85 85.2404   6
   3   7  -9 1037.75 93.0963   1
  -3  -7   9 1147.26 97.4438   8
  -3  -7   9 1114.65 113.023   3
  -3  -7   8 2352.63 129.799   8
   3   7  -8 2288.97 126.545   1
  -3  -7   8 2367.75 118.218   6
  -3  -7   8 2044.47 65.7649   2
  -3  -7   8 2234.44 147.886   3
  -3  -7   7 17.8436 19.4971   2
   3   7  -7 76.6280 38.6450   1
  -3  -7   7-6.92674 30.7143   6
  -3  -7   7 5.86128 44.1085   8
  -3  -7   7-9.20951 48.7681   3
   3   7  -6 2205.65 114.421   1
  -3  -7   6 2264.93 102.158   6
  -3  -7   6 2014.59 132.456   3
  -3  -7   6 2510.70 79.1438   2
   3   7  -5 2551.88 118.398   1
  -3  -7   5 2555.73 104.792   6
  -3  -7   5 2675.65 86.0798   2
  -3  -7   5 2568.90 145.892   3
  -3  -7   4 1681.79 69.9682   2
   3   7  -4 1639.68 92.5457   1
  -3  -7   4 1652.00 81.7014   6
  -3  -7   4 1590.93 114.909   3
  -3  -7   3 504.395 46.5017   6
  -3  -7   3 495.193 41.8489   2
   3   7  -3 518.310 53.4315   1
  -3  -7   3 393.796 67.9855   3
   3   7  -2 12183.1 229.536   1
  -3  -7   2 11760.2 194.983   2
  -3  -7   2 11901.0 277.578   3
  -3  -7   1 817.012 85.3622   3
   3   7  -1 826.863 65.3154   1
  -3  -7   0 3904.35 120.612   1
   3   7   0 3822.20 122.008   1
  -3  -7   0 3736.23 156.286   3
   3   7   1 64.5596 39.1086   1
  -3  -7  -1 14.8597 52.0054   3
  -3  -7  -1-24.0064 35.2732   1
   3   7   1-15.6391 40.0971   5
  -3  -7  -2 1041.23 84.4535   3
   3   7   2 1385.70 79.5928   1
   3   7   2 1193.36 91.3779   5
  -3  -7  -2 1009.60 62.8672   1
  -3  -7  -3 462.582 59.6119   3
   3   7   3 490.414 48.2316   1
   3   7   3 517.588 59.7664   5
  -3  -7  -3 743.505 67.6732   1
   3   7   4 892.193 75.1736   5
  -3  -7  -4 966.808 77.3929   3
  -3  -7  -5 192.851 41.9842   3
   3   7   5 262.055 49.1925   5
  -3  -7  -6 13.3587 33.3221   3
  -3  -7  -6-39.5528 35.7088   2
   3   7   6-15.4577 34.5645   5
  -3  -7  -7 557.818 59.5075   3
  -3  -7  -7 553.245 67.1598   2
   3   7   7 424.411 57.0769   5
  -3  -7  -8 4344.35 154.159   3
   3   7   8 4295.38 172.120   5
  -3  -7  -8 4466.22 178.490   2
  -3  -7  -9 461.103 56.4584   3
  -3  -7  -9 462.981 70.0893   2
   3   7   9 429.422 63.2376   5
  -3  -7 -10 94.8942 48.0264   2
   3   7  10 45.4519 35.5126   5
  -3  -7 -10 47.4281 34.7774   3
   3   7  10 78.6254 34.5248   4
  -3  -7 -11 284.501 53.7831   3
  -3  -7 -11 268.130 64.3809   2
   3   7  11 278.371 56.0169   5
   3   7  11 194.976 38.3527   4
  -3  -7 -12 23.0372 38.8788   3
  -3  -7 -12-15.9748 43.8843   2
   3   7  12 58.9477 38.3308   5
   3   7  12 18.8352 30.3157   4
  -3  -7 -13 134.313 45.6347   3
  -3  -7 -13 162.847 54.3565   2
   3   7  13 70.9011 34.8551   4
  -3  -7 -14-28.9578 41.9557   2
   3   7  14 74.7584 43.9501   5
   3   7  14 92.5613 38.5211   4
  -3  -7 -14 63.6720 39.1832   3
  -3  -7 -15 76.9796 52.0731   2
   3   7  15 18.8646 38.8286   5
  -3  -7 -16 5.87533 43.6490   2
   3   7  16 25.4819 38.7800   5
  -3  -7 -17 87.4348 46.9815   2
   3   7  17 105.883 50.0089   5
  -3  -7 -18 217.937 72.4050   2
   3   7  18 192.775 66.3157   5
  -3  -8  18-10.6976 61.3363   8
  -3  -8  18 49.2753 48.3405   6
  -3  -8  17-60.7688 57.9293   8
  -3  -8  17-82.3794 50.7071   6
  -3  -8  16 4.96366 57.7875   8
  -3  -8  16 8.33308 38.6664   6
   3   8 -16 28.8515 45.0252   1
  -3  -8  15 257.652 64.3495   8
  -3  -8  15 454.369 75.8756   6
   3   8 -15 408.164 79.7036   1
  -3  -8  14 22.2902 46.4706   8
  -3  -8  14 60.9453 41.9951   6
   3   8 -14 17.0387 46.4900   1
  -3  -8  13 82.5043 52.8014   8
  -3  -8  13 189.622 55.6012   6
   3   8 -13 234.752 57.9702   1
  -3  -8  12 65.5938 48.0290   8
  -3  -8  12 227.089 55.4823   6
   3   8 -12 119.559 50.1754   1
  -3  -8  11-4.12357 37.3174   6
  -3  -8  11 23.6809 46.8204   8
   3   8 -11-76.7872 57.8059   1
  -3  -8  10 5.99866 45.1060   8
  -3  -8  10-16.3320 35.1472   6
   3   8 -10-7.75229 42.9849   1
   3   8  -9 102.649 44.7286   1
  -3  -8   9 123.306 46.4190   8
  -3  -8   9 118.035 44.9144   6
  -3  -8   9 235.460 66.8151   3
  -3  -8   8 95.7725 50.1407   8
   3   8  -8 87.2349 46.5054   1
  -3  -8   8 27.8161 32.8741   6
  -3  -8   8 142.855 68.8890   3
  -3  -8   7 4169.49 154.022   6
  -3  -8   7 3994.63 162.469   8
   3   8  -7 4433.42 179.401   1
  -3  -8   7 4073.28 91.7593   2
  -3  -8   7 3899.29 191.708   3
  -3  -8   6 2516.22 113.930   6
  -3  -8   6 2764.82 82.7154   2
   3   8  -6 2732.16 138.494   1
  -3  -8   6 2339.74 149.566   3
  -3  -8   5 7.30089 28.8133   6
  -3  -8   5-14.3726 21.0445   2
  -3  -8   5-15.2170 51.0477   3
   3   8  -5-60.8729 39.4005   1
  -3  -8   4 15.8181 34.0075   6
  -3  -8   4-52.2220 57.9258   3
  -3  -8   4 14.5263 18.6397   2
   3   8  -4 4.14796 29.9904   1
  -3  -8   3 702.872 59.3069   6
  -3  -8   3 680.626 49.4035   2
   3   8  -3 670.169 64.9902   1
  -3  -8   3 662.525 81.2554   3
  -3  -8   2 339.373 40.4643   2
   3   8  -2 350.427 49.2359   1
  -3  -8   2 264.235 59.2189   3
   3   8  -1 53.1675 28.3137   1
  -3  -8   1 110.492 53.1146   3
   3   8   0 8793.77 202.251   1
  -3  -8   0 8595.33 237.336   3
   3   8   1 2456.92 109.513   1
  -3  -8  -1 2252.72 127.073   3
  -3  -8  -2 568.570 64.2887   3
   3   8   2 730.409 62.5738   1
   3   8   2 723.402 74.0056   5
   3   8   3 3575.39 133.646   1
   3   8   3 3406.66 152.876   5
  -3  -8  -3 3555.05 147.175   3
  -3  -8  -4 5400.88 180.679   2
   3   8   4 5264.94 185.182   5
  -3  -8  -4 5222.76 178.303   3
  -3  -8  -5 112.253 40.3429   3
   3   8   5 84.3948 37.4853   5
  -3  -8  -5 135.495 38.2777   2
  -3  -8  -6 5384.60 192.118   2
   3   8   6 5206.54 193.066   5
  -3  -8  -6 5415.62 176.484   3
  -3  -8  -7 1461.77 106.228   2
   3   8   7 1359.51 103.819   5
  -3  -8  -7 1383.62 95.1782   3
   3   8   8 95.6676 46.4397   5
  -3  -8  -8 116.066 43.4271   3
  -3  -8  -8 67.1738 46.4482   2
  -3  -8  -9-31.8904 45.0957   2
  -3  -8  -9-47.8885 40.6273   3
   3   8   9-13.4261 35.0315   5
  -3  -8 -10 2911.15 137.577   3
   3   8  10 2700.33 151.124   5
  -3  -8 -10 2798.04 160.848   2
  -3  -8 -11 942.747 97.1908   2
   3   8  11 896.587 94.8474   5
  -3  -8 -11 979.236 85.9160   3
   3   8  11 1021.07 80.0194   4
   3   8  12 343.743 50.8947   4
  -3  -8 -12 284.013 62.6191   2
   3   8  12 248.099 43.3241   5
  -3  -8 -12 296.448 56.3311   3
  -3  -8 -13 228.676 50.8863   3
   3   8  13 245.736 63.2867   5
  -3  -8 -13 211.238 59.5220   2
  -3  -8 -14-3.37329 44.6601   2
   3   8  14 10.3541 36.8726   5
  -3  -8 -15 326.794 71.9969   2
   3   8  15 319.142 68.7676   5
  -3  -8 -16 65.5840 54.7672   2
   3   8  16 12.4688 38.7535   5
  -3  -8 -17 163.400 67.1115   2
   3   8  17 135.517 59.1264   5
   3   8  18 49.4318 48.4276   5
  -3  -9  18-51.9181 69.5826   8
  -3  -9  17 40.8982 44.3227   6
  -3  -9  17 7.77914 50.7277   8
   3   9 -16 161.169 57.6940   1
  -3  -9  16 255.900 69.8498   6
  -3  -9  16 198.101 65.0754   8
  -3  -9  15 140.566 58.4842   8
  -3  -9  15 151.474 47.0048   6
   3   9 -15 160.516 62.2131   1
   3   9 -14 55.8952 44.0596   1
  -3  -9  14 33.7230 41.6572   6
  -3  -9  14-31.8181 48.1264   8
  -3  -9  13 259.210 67.2465   8
   3   9 -13 312.360 70.2699   1
  -3  -9  13 371.613 67.6119   6
   3   9 -12 66.9693 51.6262   1
  -3  -9  12 32.5692 44.0118   6
  -3  -9  12 18.0313 49.6064   8
  -3  -9  11 124.777 46.8866   6
   3   9 -11-1.17145 46.0682   1
  -3  -9  11 90.6250 54.4123   8
  -3  -9  10-64.5432 49.0577   8
   3   9 -10-111.637 60.0294   1
  -3  -9  10 64.4427 40.0777   6
  -3  -9   9 1126.33 99.1297   8
  -3  -9   9 1007.09 88.4216   6
   3   9  -9 995.316 101.256   1
   3   9  -8 27.9708 42.8986   1
  -3  -9   8 124.189 57.4519   8
  -3  -9   8 21.6889 32.2973   6
  -3  -9   8 43.3259 64.3752   3
  -3  -9   7 74.6590 42.8484   6
  -3  -9   7 47.2977 47.6206   8
  -3  -9   7 57.1968 61.4714   3
   3   9  -7-3.95226 37.9219   1
  -3  -9   6 25.4114 56.5127   3
  -3  -9   6 28.8993 31.2611   6
  -3  -9   6 53.8986 24.9393   2
   3   9  -6 22.7115 38.8903   1
  -3  -9   5 2159.35 109.891   6
  -3  -9   5 1981.25 77.2433   2
   3   9  -5 2077.05 119.286   1
  -3  -9   5 2065.01 147.791   3
  -3  -9   4 34.5703 31.7102   6
   3   9  -4 112.791 43.8126   1
  -3  -9   4 93.6024 27.8935   2
  -3  -9   4 118.369 64.6632   3
  -3  -9   3 1839.27 82.5715   2
  -3  -9   3 1972.83 136.812   3
   3   9  -3 1975.57 109.537   1
   3   9  -2 40.8256 34.0874   1
  -3  -9   2 16.3489 53.6863   3
   3   9  -1 3536.95 142.397   1
  -3  -9   1 3493.45 170.231   3
   3   9   0 764.804 66.8276   1
  -3  -9   0 603.234 77.6887   3
   3   9   1 6461.99 190.729   1
  -3  -9  -1 6378.49 216.781   3
  -3  -9  -2 679.559 66.5941   2
  -3  -9  -2 522.713 72.1875   3
   3   9   2 535.989 73.3171   5
   3   9   2 462.976 55.6908   1
   3   9   3 2781.61 127.675   1
   3   9   3 2820.94 147.973   5
  -3  -9  -3 2848.65 132.110   2
  -3  -9  -3 2823.45 143.525   3
  -3  -9  -4 144.583 39.8936   2
   3   9   4 79.4932 46.0140   5
  -3  -9  -4 145.427 49.5459   3
  -3  -9  -5 2160.16 127.039   2
  -3  -9  -5 2176.48 121.198   3
   3   9   5 2112.25 128.529   5
  -3  -9  -6 379.066 62.4327   2
  -3  -9  -6 449.227 66.5709   3
   3   9   6 512.294 72.9702   5
  -3  -9  -7 7436.19 220.399   3
   3   9   7 7483.08 244.198   5
  -3  -9  -7 7803.25 251.908   2
  -3  -9  -8 283.766 58.3933   3
  -3  -9  -8 447.302 77.2084   2
   3   9   8 299.471 63.8107   5
  -3  -9  -9 731.938 75.1124   3
   3   9   9 793.326 91.4207   5
  -3  -9  -9 754.974 92.4509   2
   3   9  10 7.79398 38.1168   5
  -3  -9 -10 43.9887 53.0773   2
  -3  -9 -10 17.1146 41.2300   3
  -3  -9 -11 2978.21 145.397   3
   3   9  11 3054.31 131.393   4
   3   9  11 2622.67 157.095   5
  -3  -9 -11 2932.51 175.709   2
  -3  -9 -12 145.794 46.7041   3
  -3  -9 -12 147.263 63.0487   2
   3   9  12 87.3198 44.6409   5
  -3  -9 -13 114.953 59.5093   2
   3   9  13 29.5162 39.5519   5
   3   9  14 149.534 50.9193   5
  -3  -9 -14 133.009 59.8976   2
  -3  -9 -15 1102.70 127.468   2
   3   9  15 949.485 111.893   5
   3   9  16 69.8763 50.4695   5
  -3  -9 -16 7.81151 48.1394   2
   3   9  17 18.1740 39.2400   5
  -3 -10  16 89.8804 56.0878   6
  -3 -10  15-26.0071 58.8550   8
  -3 -10  15 157.372 58.0815   6
   3  10 -15 113.610 60.7326   1
  -3 -10  14 23.4042 51.0651   8
   3  10 -14 9.26236 48.5362   1
  -3 -10  14 0.57667 42.4112   6
  -3 -10  13 250.748 61.9968   8
   3  10 -13 322.498 75.6465   1
  -3 -10  13 296.421 63.4305   6
   3  10 -12-5.31233 53.4178   1
  -3 -10  12 72.1302 50.5435   8
  -3 -10  12 122.134 48.6698   6
  -3 -10  11 1024.57 106.478   8
  -3 -10  11 1095.33 105.640   6
   3  10 -11 1253.47 125.055   1
   3  10 -10 86.1533 49.1009   1
  -3 -10  10 129.188 52.8810   8
  -3 -10  10 86.0827 47.3502   6
  -3 -10   9 387.874 66.6384   8
  -3 -10   9 384.413 65.9920   6
   3  10  -9 337.365 68.6579   1
   3  10  -8 705.039 92.5158   1
  -3 -10   8 717.380 83.6475   8
  -3 -10   8 603.392 71.6936   6
  -3 -10   8 637.975 96.3206   3
  -3 -10   7 830.422 86.4260   8
  -3 -10   7 827.187 83.5339   6
   3  10  -7 768.277 89.8385   1
  -3 -10   7 768.788 108.202   3
  -3 -10   6 402.722 60.2866   6
   3  10  -6 377.855 65.4132   1
  -3 -10   6 343.519 84.2096   3
   3  10  -5 2332.95 136.894   1
  -3 -10   5 2335.57 120.834   6
  -3 -10   5 2339.18 82.0251   2
  -3 -10   5 2242.36 155.990   3
  -3 -10   4 392.421 40.9407   2
  -3 -10   4 340.999 54.4022   6
   3  10  -4 391.444 64.7002   1
  -3 -10   4 293.213 34.0628   2
  -3 -10   4 275.581 72.6892   3
  -3 -10   3 2051.36 91.0908   2
  -3 -10   3 1763.35 88.4387   2
  -3 -10   3 2130.24 149.517   3
   3  10  -2 207.276 49.7976   1
  -3 -10   2 288.671 42.4854   2
  -3 -10   2 206.676 65.0041   3
  -3 -10   1 1229.04 80.7062   2
   3  10  -1 1240.22 93.7532   1
  -3 -10   1 1399.50 121.443   3
  -3 -10   0 2005.48 103.429   2
   3  10   0 1727.77 106.239   1
  -3 -10   0 1559.25 123.219   3
  -3 -10  -1 2749.46 133.651   2
   3  10   1 2527.28 129.399   1
  -3 -10  -1 2520.83 148.653   3
  -3 -10  -2 2528.75 126.807   2
   3  10   2 2315.18 142.442   5
   3  10   2 2142.97 121.586   1
  -3 -10  -2 2396.49 141.829   3
  -3 -10  -3 7181.87 220.851   2
   3  10   3 6656.00 211.126   1
   3  10   3 6731.04 240.060   5
  -3 -10  -3 6781.94 225.004   3
  -3 -10  -4 233.871 65.7300   3
  -3 -10  -4 291.831 54.8202   2
   3  10   4 216.986 57.6791   5
  -3 -10  -5 4033.01 180.370   2
   3  10   5 3976.64 181.649   5
  -3 -10  -5 4181.94 176.913   3
   3  10   6 816.587 93.4060   5
  -3 -10  -6 991.761 96.6235   2
  -3 -10  -6 881.806 91.2756   3
   3  10   7 4284.88 197.336   5
  -3 -10  -7 4369.95 200.041   2
  -3 -10  -7 4383.97 178.985   3
   3  10   8 2988.09 168.407   5
  -3 -10  -8 3024.54 170.876   2
  -3 -10  -8 3074.86 152.727   3
  -3 -10  -9 293.023 61.3831   3
  -3 -10  -9 348.596 70.0026   2
   3  10   9 375.998 70.5367   5
  -3 -10 -10 14.5468 42.5599   3
   3  10  10 122.169 51.1580   5
  -3 -10 -10 94.8245 51.1744   2
  -3 -10 -11 418.176 78.7400   2
   3  10  11 463.374 79.1294   5
  -3 -10 -12 559.917 87.1206   2
   3  10  12 594.125 84.1291   5
  -3 -10 -13 868.563 112.977   2
   3  10  13 729.572 94.7131   5
  -3 -10 -14 580.016 97.8345   2
   3  10  14 516.532 84.7108   5
   3  10  15 78.6642 53.3272   5
  -3 -10 -15-20.4126 50.7404   2
   3  10  16 137.751 58.3044   5
  -3 -11  15-52.1159 46.8909   6
   3  11 -14 466.229 95.5187   1
  -3 -11  14 279.096 70.6171   6
   3  11 -13 503.089 95.6591   1
  -3 -11  13 412.549 76.2243   6
  -3 -11  12-3.09479 43.8429   8
  -3 -11  12-63.3683 50.7955   6
   3  11 -12 64.6847 49.5202   1
  -3 -11  11 796.510 96.2528   8
  -3 -11  11 857.613 100.514   6
   3  11 -11 845.429 107.091   1
  -3 -11  10 187.397 57.8933   8
  -3 -11  10 344.547 64.1779   6
   3  11 -10 292.059 68.0256   1
  -3 -11   9 863.885 90.6553   8
  -3 -11   9 778.822 87.6234   6
   3  11  -9 906.305 103.115   1
  -3 -11   8-63.0409 70.5700   3
  -3 -11   8 65.1959 41.1278   6
  -3 -11   8-15.9976 44.1157   8
   3  11  -8-0.28662 46.3606   1
  -3 -11   7 547.616 71.9772   6
  -3 -11   7 475.295 72.5677   8
   3  11  -7 446.856 73.8953   1
  -3 -11   7 527.030 101.512   3
  -3 -11   6-20.1600 37.4581   6
  -3 -11   6-44.6699 49.9799   8
  -3 -11   6 19.5809 58.5932   3
  -3 -11   5 238.482 52.2798   6
   3  11  -5 217.615 53.2356   1
  -3 -11   5 207.952 70.1155   3
   3  11  -4 176.562 43.9176   1
  -3 -11   4 163.579 31.6530   2
  -3 -11   4 200.651 51.4379   6
  -3 -11   4 176.177 71.0611   3
  -3 -11   3 1153.28 74.1384   2
   3  11  -3 1118.26 95.4657   1
  -3 -11   3 1188.18 123.726   3
   3  11  -2 107.844 48.9715   1
  -3 -11   2 82.9369 28.4930   2
  -3 -11   2 200.178 75.0957   3
  -3 -11   1 797.859 70.4889   2
   3  11  -1 803.784 83.8262   1
  -3 -11   1 768.216 98.5500   3
   3  11   0 645.696 77.2796   1
  -3 -11   0 713.899 70.1722   2
  -3 -11   0 502.430 80.2110   3
  -3 -11  -1 1053.14 87.9498   2
   3  11   1 985.584 89.3195   1
  -3 -11  -1 961.924 105.653   3
   3  11   2 669.426 78.8414   1
   3  11   2 682.160 95.3869   5
  -3 -11  -2 753.884 75.7083   2
  -3 -11  -2 587.341 79.5469   3
   3  11   3 1298.25 107.123   1
   3  11   3 1329.87 118.894   5
  -3 -11  -3 1298.77 113.035   3
  -3 -11  -3 1471.67 108.178   2
  -3 -11  -4 382.120 73.2218   3
  -3 -11  -4 330.002 60.6525   2
   3  11   4 323.672 62.1144   1
   3  11   4 355.740 71.7007   5
  -3 -11  -5 45.3662 53.3403   3
   3  11   5 116.932 59.2555   5
  -3 -11  -5 1.50972 41.8483   2
  -3 -11  -6 2035.56 139.734   2
   3  11   6 1845.57 136.220   5
  -3 -11  -6 2093.29 135.707   3
  -3 -11  -7 757.945 90.6918   2
   3  11   7 718.614 88.7698   5
  -3 -11  -7 754.367 87.9037   3
  -3 -11  -8 11.8361 48.1465   3
  -3 -11  -8-54.5142 49.7734   2
   3  11   8 51.7424 45.5948   5
  -3 -11  -9 653.886 81.9917   3
  -3 -11  -9 602.757 87.7333   2
   3  11   9 551.540 79.7784   5
   3  11  10 1302.87 124.313   5
  -3 -11 -10 1397.97 132.511   2
  -3 -11 -11 472.152 82.5061   2
   3  11  11 585.727 88.7123   5
   3  11  12 201.058 65.5391   5
  -3 -11 -12 243.541 72.9342   2
  -3 -11 -13 73.4180 56.2218   2
   3  11  13 99.2690 47.5157   5
  -3 -11 -14 472.346 90.9672   2
   3  11  14 370.530 79.3195   5
   3  11  15 20.1036 43.8475   5
  -3 -12  13 47.3637 38.4937   6
   3  12 -13 198.834 75.5644   1
  -3 -12  12-17.1112 45.7836   6
   3  12 -12-40.4379 49.5388   1
  -3 -12  11 46.3536 41.3898   6
   3  12 -11 11.9056 50.8004   1
  -3 -12  10 0.23775 36.7774   6
   3  12 -10-0.81480 49.3410   1
  -3 -12   9-35.7252 46.8540   6
   3  12  -9-8.41957 47.5699   1
  -3 -12   8 265.950 59.1013   6
   3  12  -8 353.119 71.3141   1
  -3 -12   8 242.679 57.4884   8
  -3 -12   7 54.4117 40.6929   6
   3  12  -7 125.964 54.5868   1
  -3 -12   7 9.63524 61.0112   3
  -3 -12   7 39.4184 45.3275   8
  -3 -12   6 113.653 51.1742   8
  -3 -12   6 170.925 49.7139   6
   3  12  -6 120.486 47.0217   1
  -3 -12   6 181.768 70.2562   3
  -3 -12   5 1230.80 101.272   6
  -3 -12   5 1206.15 131.943   3
   3  12  -5 1311.73 117.337   1
  -3 -12   4 729.269 102.312   3
  -3 -12   4 924.171 88.5599   6
   3  12  -4 879.226 92.6316   1
  -3 -12   3 96.8069 30.8534   2
  -3 -12   3 145.424 70.9164   3
  -3 -12   2-20.1439 32.9018   2
  -3 -12   2 7.07063 61.5120   3
   3  12  -2 137.176 58.7024   1
   3  12  -1 41.3272 43.0211   1
  -3 -12   1 63.5615 31.5027   2
  -3 -12   1 43.7989 62.8609   3
  -3 -12   0 77.9534 38.9500   2
  -3 -12   0-10.9253 59.1285   3
   3  12   0 16.5626 41.8877   1
  -3 -12  -1 8.57299 35.1374   2
   3  12   1 36.2099 46.0778   1
  -3 -12  -1-31.1662 57.4787   3
   3  12   2 336.363 70.4603   1
   3  12   2 254.457 71.5423   5
  -3 -12  -2 348.804 59.9825   2
  -3 -12  -2 289.530 77.5456   3
  -3 -12  -3 130.566 61.9904   3
   3  12   3 201.124 58.2315   1
   3  12   3 147.387 65.1658   5
  -3 -12  -3 85.0899 45.2126   2
  -3 -12  -4 392.340 67.8189   2
   3  12   4 345.832 66.9438   1
   3  12   4 381.269 78.0936   5
  -3 -12  -4 361.925 76.6272   3
  -3 -12  -5 1683.97 128.627   2
   3  12   5 1468.48 130.115   5
  -3 -12  -5 1468.64 122.246   3
  -3 -12  -6 127.160 62.9593   3
   3  12   6 40.0222 47.9519   5
  -3 -12  -6-27.5615 49.8514   2
  -3 -12  -7 142.393 55.5251   3
  -3 -12  -7 218.949 62.6126   2
   3  12   7 211.529 66.1087   5
  -3 -12  -8 339.476 68.6542   3
  -3 -12  -8 361.736 73.5908   2
   3  12   8 230.708 63.8354   5
   3  12   9-77.8015 55.6263   5
  -3 -12  -9-17.5532 44.3471   2
   3  12  10 22.5281 41.9885   5
  -3 -12 -10 51.0417 52.7606   2
  -3 -12 -11-42.7997 51.2510   2
   3  12  11-62.8564 50.9405   5
  -3 -12 -12 110.690 68.3611   2
   3  12  12 8.15774 44.4645   5
  -3 -12 -13 7.97406 49.1284   2
   3  12  13-84.7912 49.1929   5
   3  12  14 26.2698 42.8080   5
  -3 -13  12 49.4167 45.3109   6
   3  13 -12 20.4948 48.7421   1
   3  13 -11 164.883 72.0489   1
  -3 -13  11 92.3447 54.3492   6
  -3 -13  10 92.7494 43.9863   6
   3  13 -10-64.2321 59.4113   1
   3  13  -9 248.393 74.7588   1
  -3 -13   9 226.627 60.7318   6
  -3 -13   8 521.536 83.3546   6
   3  13  -8 503.978 85.5139   1
   3  13  -7 932.902 111.034   1
  -3 -13   7 794.326 91.1918   6
  -3 -13   7 935.016 124.644   3
   3  13  -6 656.891 90.6978   1
  -3 -13   6 678.457 85.6158   6
  -3 -13   6 694.213 114.496   3
   3  13  -5 72.7840 55.2719   1
  -3 -13   5 135.246 72.9539   3
  -3 -13   5 11.5318 38.5553   6
   3  13  -4 87.1006 51.0424   1
  -3 -13   4 42.1398 55.7273   3
  -3 -13   4 187.462 53.7333   6
   3  13  -3 184.946 47.6041   1
  -3 -13   3 270.702 81.0103   3
   3  13  -2 613.305 87.8398   1
  -3 -13   2 489.389 89.7849   3
  -3 -13   1 374.878 57.8745   2
  -3 -13   1 402.374 88.8641   3
   3  13  -1 361.816 72.2379   1
  -3 -13   0 386.890 62.1249   2
   3  13   0 314.105 63.1666   1
  -3 -13   0 264.016 76.7331   3
  -3 -13  -1 312.925 59.3674   2
   3  13   1 350.303 78.5521   5
   3  13   1 282.392 59.0497   1
  -3 -13  -1 327.166 82.8412   3
  -3 -13  -2 185.916 49.6455   2
   3  13   2 87.6263 57.7667   5
   3  13   2 149.827 51.1306   1
  -3 -13  -2 197.146 73.2552   3
  -3 -13  -3 147.010 50.1298   2
  -3 -13  -3 87.8640 64.1090   3
   3  13   3 119.429 48.7692   1
   3  13   3 88.7174 62.3032   5
  -3 -13  -4 187.520 58.1954   2
   3  13   4 171.865 64.3460   5
  -3 -13  -4 220.850 71.0816   3
   3  13   5 262.616 74.0890   5
  -3 -13  -5 261.355 69.5058   2
  -3 -13  -5 260.803 71.1131   3
   3  13   6 365.846 75.3687   5
  -3 -13  -6 636.819 90.2461   2
  -3 -13  -6 379.192 74.0434   3
  -3 -13  -7 714.284 102.327   2
   3  13   7 602.430 95.0384   5
   3  13   8 22.9332 47.0319   5
  -3 -13  -8-39.1992 52.1987   2
   3  13   9 147.477 59.2256   5
  -3 -13  -9 187.059 70.6635   2
  -3 -13 -10 212.181 67.7831   2
   3  13  10 295.199 70.1965   5
  -3 -13 -11 36.2547 49.3033   2
   3  13  11 132.427 61.6419   5
  -3 -13 -12 13.8076 49.3504   2
   3  13  12-33.9847 43.8809   5
   3  13  13 195.188 60.4039   5
   3  14 -11 7.26709 48.5256   1
  -3 -14  10 319.776 68.3453   6
   3  14 -10 433.312 94.4042   1
  -3 -14   9 109.854 55.2531   6
   3  14  -9 172.451 71.8638   1
   3  14  -8 419.007 82.6864   1
  -3 -14   8 338.085 73.8938   6
   3  14  -7-2.93773 49.6120   1
  -3 -14   7 38.8233 39.6614   6
   3  14  -6 164.578 64.1525   1
  -3 -14   6 72.2982 47.1952   6
  -3 -14   6 96.2932 68.6662   3
   3  14  -5 147.727 61.5463   1
  -3 -14   5 108.395 52.8534   6
  -3 -14   5 75.3928 67.8649   3
   3  14  -4 104.988 52.1207   1
  -3 -14   4 60.5341 42.4075   6
  -3 -14   4 87.9608 61.3192   3
  -3 -14   3 124.441 61.4016   3
   3  14  -3 61.2057 47.3403   1
   3  14  -2 689.537 94.7846   1
  -3 -14   2 610.528 99.7205   3
  -3 -14   1 376.225 89.7804   3
   3  14  -1 313.247 73.7094   1
  -3 -14   0 930.156 92.1756   2
   3  14   0 933.770 108.167   1
  -3 -14   0 826.357 109.286   3
   3  14   1 34.9654 45.9387   1
  -3 -14  -1 45.4974 39.3116   2
   3  14   1 9.49572 57.9746   5
  -3 -14  -1 90.8504 60.7183   3
   3  14   2 165.672 63.5657   5
  -3 -14  -2 209.759 60.2435   2
   3  14   2 142.197 56.9305   1
  -3 -14  -2 227.514 76.2246   3
  -3 -14  -3 390.721 69.8782   2
   3  14   3 410.950 76.8493   1
   3  14   3 501.840 93.9924   5
  -3 -14  -3 474.934 87.1402   3
  -3 -14  -4 697.044 95.6087   2
   3  14   4 536.315 94.7017   5
  -3 -14  -4 539.973 91.0466   3
  -3 -14  -5 83.3713 52.6617   2
   3  14   5 19.1086 45.0398   5
  -3 -14  -5-2.36236 53.1288   3
  -3 -14  -6 972.092 115.395   2
   3  14   6 808.683 108.553   5
   3  14   7-4.98180 48.4407   5
  -3 -14  -7-82.9289 59.2467   2
  -3 -14  -8 1173.22 132.175   2
   3  14   8 935.802 115.550   5
  -3 -14  -9 88.8108 59.9051   2
   3  14   9 172.666 65.1232   5
  -3 -14 -10 131.580 64.1118   2
   3  14  10 147.393 59.1957   5
  -3 -14 -11 91.4338 54.0981   2
   3  14  11 148.901 61.6368   5
   3  15  -9 185.500 72.0905   1
  -3 -15   8 191.572 60.8934   6
   3  15  -8 345.332 81.6211   1
  -3 -15   7-14.8746 40.4205   6
   3  15  -7 33.1036 47.1448   1
   3  15  -6-8.83528 49.0435   1
  -3 -15   6 40.3162 43.7621   6
   3  15  -5 12.9715 45.2405   1
  -3 -15   5 31.1678 46.0814   6
  -3 -15   5-78.6384 78.4006   3
  -3 -15   4 678.558 91.3410   6
  -3 -15   4 569.405 106.415   3
   3  15  -4 694.437 100.277   1
   3  15  -3 6.23003 46.7203   1
  -3 -15   3 74.0480 51.0753   6
  -3 -15   3-103.587 74.3733   3
  -3 -15   2-130.339 73.6963   3
   3  15  -2 77.8191 53.2700   1
   3  15  -1 167.849 59.5779   1
  -3 -15   1 214.839 74.3860   3
  -3 -15   0 35.7885 59.7403   3
   3  15   0 169.155 61.0385   5
   3  15   0 155.344 57.4334   1
   3  15   1 0.99357 58.3614   5
   3  15   1-12.5485 48.7874   1
  -3 -15  -1-25.8842 66.7483   3
  -3 -15  -2-0.90572 39.7104   2
   3  15   2 79.8302 59.7875   5
   3  15   2 39.9567 51.2563   1
  -3 -15  -2-7.32468 61.8723   3
  -3 -15  -3 6.55835 44.3296   2
   3  15   3 46.9197 49.7100   1
   3  15   3-45.6049 61.7489   5
  -3 -15  -3-11.0827 52.9093   3
  -3 -15  -4 249.343 65.7492   2
   3  15   4 29.4285 55.6527   5
  -3 -15  -5 43.1784 44.7056   2
   3  15   5 28.1903 48.3158   5
  -3 -15  -6 161.774 66.3239   2
   3  15   6 174.053 69.0975   5
  -3 -15  -7 71.7794 56.4836   2
   3  15   7 81.8357 56.7767   5
  -3 -15  -8 470.142 93.4178   2
   3  15   8 393.504 88.6366   5
  -3 -15  -9 2.02792 52.8861   2
   3  15   9-45.1100 52.7521   5
   3  16  -7-27.3239 50.8662   1
   3  16  -6 57.1711 63.0321   1
   3  16  -5 579.469 99.2714   1
  -3 -16   5 509.291 89.8705   6
   3  16  -4 92.6070 61.8152   1
  -3 -16   4 29.0548 42.5108   6
  -3 -16   3 30.8254 43.0396   6
  -3 -16   3 13.8318 63.7928   3
   3  16  -3 47.0951 52.0196   1
  -3 -16   2-15.0741 57.5153   3
   3  16  -2 40.3539 48.1345   1
   3  16  -1 268.949 75.6629   1
  -3 -16   1 233.193 80.5116   3
   3  16   0 94.0590 68.6242   5
   3  16   0 170.284 66.3075   1
  -3 -16   0-48.6307 69.7356   3
   3  16   1-80.3151 59.1547   5
  -3 -16  -1 5.25436 54.9444   3
   3  16   2 154.214 62.9501   1
   3  16   2 87.4816 73.2694   5
  -3 -16  -2 15.8827 57.6882   3
   3  16   3 395.355 83.1577   1
   3  16   3 380.461 84.6226   5
  -3 -16  -4-12.7697 51.0350   2
   3  16   4-2.23965 50.3804   5
   3  16   5 66.1421 54.3969   5
  -3 -16  -5 47.3587 53.9723   2
  -3 -16  -6 183.172 63.9661   2
  -3 -16  -7 129.486 61.0439   2
  -3 -16  -8-32.5592 58.7166   2
   3  17  -4-30.0909 58.6419   1
   3  17  -3 30.0008 49.5843   1
   3  17  -2 39.2653 52.7186   1
  -3 -17   2-8.67524 59.3326   3
   3  17  -1 122.785 63.4938   1
  -3 -17   1 103.154 68.5249   3
   3  17   0 119.217 63.7636   1
  -3 -17   0 43.3778 66.0927   3
[truncated: 691,173 more chars]
