# Supplementary material for: Disorder of the dimeric TCNQ–TCNQ unit in the crystal structure of [Ni(bpy)3]2(TCNQ–TCNQ)(TCNQ)2·6H2O (TCNQ is 7,7,8,8-tetra­cyano­quinodi­methane)
Source: Acta Crystallogr E Crystallogr Commun. 2017 Jan 1;73(Pt 1):8–12. doi: 10.1107/S2056989016019162 (PMC5209759; doi:10.1107/S2056989016019162)
Supplement: Supplementary file 2 [file e-73-00008-Isup2.hkl]

data_I                                                                          
_shelx_title ' SIR92 run in space group P -1'                                   
_shelx_refln_list_code          4                                               
_shelx_F_calc_maximum      319.13                                               
_exptl_crystal_F_000      1024.00                                               
_reflns_d_resolution_high  0.7337                                               
                                                                                
loop_                                                                           
 _space_group_symop_operation_xyz                                               
 'x, y, z'                                                                      
 '-x, -y, -z'                                                                   
                                                                                
_cell_length_a    12.4034                                                       
_cell_length_b    13.2921                                                       
_cell_length_c    15.4869                                                       
_cell_angle_alpha  88.828                                                       
_cell_angle_beta   86.336                                                       
_cell_angle_gamma  73.586                                                       
                                                                                
_shelx_F_squared_multiplier     1.000                                           
                                                                                
loop_                                                                           
 _refln_index_h                                                                 
 _refln_index_k                                                                 
 _refln_index_l                                                                 
 _refln_F_squared_calc                                                          
 _refln_F_squared_meas                                                          
 _refln_F_squared_sigma                                                         
 _refln_observed_status                                                         
   2   0   0      14951.05      15979.98        96.46 o                         
   3   0   0          5.63         -2.37         2.37 o                         
   4   0   0       6752.71       6972.34        33.40 o                         
   5   0   0        105.40        100.42         5.35 o                         
   6   0   0        206.07        282.98        13.39 o                         
   7   0   0       4226.52       4190.28        35.44 o                         
   8   0   0       1865.50       1924.68        23.43 o                         
   9   0   0       2277.63       2380.78        27.59 o                         
  10   0   0        464.36        504.49        17.51 o                         
  11   0   0        807.32        881.24        24.01 o                         
  12   0   0          4.39         14.61         6.26 o                         
  13   0   0          5.47          3.45         9.91 o                         
  14   0   0          1.08          0.40         9.60 o                         
 -14   1   0         32.65         32.29        31.17 o                         
 -13   1   0        169.63        177.78        16.10 o                         
 -12   1   0         21.34         35.70         6.93 o                         
 -11   1   0         14.75          7.27         6.09 o                         
 -10   1   0          0.63         13.51         6.94 o                         
  -9   1   0       1250.24       1238.51        36.16 o                         
  -8   1   0        598.49        608.31        17.36 o                         
  -7   1   0         72.21         53.43         5.93 o                         
  -6   1   0         91.94         54.31         4.94 o                         
  -5   1   0       1317.11       1454.61        17.60 o                         
  -4   1   0        906.18        827.64        13.04 o                         
  -3   1   0        872.92        947.66        14.39 o                         
  -2   1   0       8963.75       8767.46        89.68 o                         
   2   1   0       8717.71       8388.26        30.54 o                         
   3   1   0        305.37        271.21         4.37 o                         
   4   1   0        388.77        410.17         5.93 o                         
   5   1   0        813.52        880.93         9.92 o                         
   6   1   0        185.21        260.51         9.30 o                         
   7   1   0        669.34        572.44        10.66 o                         
   8   1   0        821.39        856.83        13.84 o                         
   9   1   0       2247.69       2224.97        23.61 o                         
  10   1   0        583.44        536.31        17.62 o                         
  11   1   0        127.82        127.26        10.42 o                         
  12   1   0          3.97         -7.69         8.65 o                         
  13   1   0          8.25          4.36        11.57 o                         
  14   1   0         52.65         60.98        16.69 o                         
  15   1   0         34.87          0.36        14.08 o                         
 -14   2   0          1.37        -24.19        24.19 o                         
 -13   2   0          4.87         16.47        28.50 o                         
 -12   2   0          0.27          8.73         6.10 o                         
 -11   2   0         19.10         12.18         7.32 o                         
 -10   2   0         96.51         88.50        12.75 o                         
  -9   2   0         98.95        107.67         7.99 o                         
  -8   2   0        326.70        323.28        10.78 o                         
  -7   2   0        217.56        204.65         8.27 o                         
  -6   2   0        504.33        493.91        13.97 o                         
  -5   2   0        382.01        436.53        21.80 o                         
  -4   2   0       2098.11       2100.26        22.11 o                         
  -3   2   0       4240.96       4458.95        33.23 o                         
  -2   2   0      13627.73      13589.93       102.22 o                         
  -1   2   0        613.40        497.71        21.63 o                         
   0   2   0       4874.67       4516.68        34.44 o                         
   1   2   0       6751.28       6252.50        39.50 o                         
   2   2   0        806.12        640.00        17.59 o                         
   3   2   0       9694.17       9808.72        31.36 o                         
   4   2   0       3324.82       3352.16        26.80 o                         
   5   2   0        872.34        892.29         8.51 o                         
   6   2   0        168.84        193.01         7.86 o                         
   7   2   0        549.26        592.01         9.31 o                         
   8   2   0         96.96         84.44         4.37 o                         
   9   2   0          1.75          6.40         3.69 o                         
  10   2   0        248.74        245.35         9.87 o                         
  11   2   0         87.22         83.81         8.66 o                         
  12   2   0        125.08         96.45        15.97 o                         
  13   2   0        103.54        106.00        18.04 o                         
  14   2   0         67.59         63.80        15.89 o                         
  15   2   0          0.25          4.92        15.41 o                         
  16   2   0          8.24         39.59        22.25 o                         
 -14   3   0         45.86         -4.35        21.01 o                         
 -13   3   0        179.36        111.45        26.07 o                         
 -12   3   0        128.16        130.22        13.78 o                         
 -11   3   0        624.62        605.31        25.02 o                         
 -10   3   0          6.86          9.77         8.77 o                         
  -9   3   0         20.33         24.80         7.45 o                         
  -8   3   0       1185.69       1192.59        20.84 o                         
  -7   3   0        173.19        165.47         9.57 o                         
  -6   3   0       3218.73       3237.27        35.47 o                         
  -5   3   0          3.46         -3.04         6.73 o                         
  -4   3   0       1090.00       1198.20        25.14 o                         
  -3   3   0       1679.23       1792.73        42.06 o                         
  -2   3   0       3322.20       3325.81        23.66 o                         
  -1   3   0      15189.50      15854.89       178.18 o                         
   0   3   0       3669.41       3962.14        50.31 o                         
   1   3   0        739.36        924.61        13.19 o                         
   2   3   0       3508.73       4127.42        24.68 o                         
   3   3   0      14606.89      15873.63       117.99 o                         
   4   3   0        143.83        147.49         4.14 o                         
   5   3   0       3229.62       3183.26        60.30 o                         
   6   3   0        162.68        160.26        16.20 o                         
   7   3   0       1415.66       1333.56        43.62 o                         
   8   3   0        460.28        440.11         8.55 o                         
   9   3   0        675.78        640.87        10.99 o                         
  10   3   0        647.89        647.59        15.40 o                         
  11   3   0         42.00         17.79        20.67 o                         
  12   3   0         57.39         51.80        15.35 o                         
  13   3   0        184.83        205.83        24.04 o                         
  14   3   0          9.02         -3.24        13.91 o                         
  15   3   0         44.55         71.89        18.69 o                         
  16   3   0         27.88         40.95        22.64 o                         
 -13   4   0         84.18         95.21        17.18 o                         
 -12   4   0         36.40         21.79        25.21 o                         
 -11   4   0        653.49        639.91        34.17 o                         
 -10   4   0        606.43        615.32        38.43 o                         
  -9   4   0         42.66         28.82        10.94 o                         
  -8   4   0         64.72         63.22         7.44 o                         
  -7   4   0        255.80        266.28        11.73 o                         
  -6   4   0       1248.71       1196.68        21.32 o                         
  -5   4   0        596.61        596.20        28.99 o                         
  -4   4   0       1043.83        911.20        44.06 o                         
  -3   4   0       7982.16       7831.61       116.45 o                         
  -2   4   0       3620.40       3261.04        26.30 o                         
  -1   4   0         24.90         48.37         3.39 o                         
   0   4   0       3183.40       3385.42        24.23 o                         
   1   4   0      30020.37      30948.50       228.46 o                         
   2   4   0       2486.83       2790.38        24.37 o                         
   3   4   0         43.96         76.97         4.74 o                         
   4   4   0       3333.15       3329.63        42.24 o                         
   5   4   0       5085.40       5101.17       106.44 o                         
   6   4   0        266.23        219.71        25.93 o                         
   7   4   0       1121.71        899.12        70.69 o                         
   8   4   0       1437.64       1116.21        85.16 o                         
   9   4   0       1010.26        848.36        72.05 o                         
  10   4   0         13.73          9.70         4.99 o                         
  11   4   0         92.71         94.41        10.35 o                         
  12   4   0        827.55        838.96        40.16 o                         
  13   4   0        159.29        162.66        21.73 o                         
  14   4   0        426.92        389.33        31.03 o                         
  15   4   0          2.37         24.70        14.10 o                         
  16   4   0        295.29        301.82        43.30 o                         
 -13   5   0          0.76        -13.71        13.71 o                         
 -12   5   0         25.04         -8.72        14.07 o                         
 -11   5   0          0.59         -7.69        18.86 o                         
 -10   5   0         41.18         49.53        12.46 o                         
  -9   5   0         73.14         32.85        17.98 o                         
  -8   5   0         27.03         23.60         6.83 o                         
  -7   5   0         32.37         87.57        22.05 o                         
  -6   5   0          0.86         -3.69         7.07 o                         
  -5   5   0         97.33        110.93        17.50 o                         
  -4   5   0        163.22        141.75        18.93 o                         
  -3   5   0         80.04         74.79         6.18 o                         
  -2   5   0         75.06         76.10         9.36 o                         
  -1   5   0        836.25        940.63        16.49 o                         
   0   5   0       1882.45       2047.08        21.40 o                         
   1   5   0         11.58         -1.28         4.51 o                         
   2   5   0        485.12        486.04        11.95 o                         
   3   5   0       2650.83       2847.84        27.33 o                         
   4   5   0         53.54         83.36         7.29 o                         
   5   5   0        594.41        670.41        36.10 o                         
   6   5   0        328.10        343.24        10.55 o                         
   7   5   0       1226.13       1062.21        91.94 o                         
   8   5   0        163.07        162.80        12.25 o                         
   9   5   0          7.00          6.05         6.67 o                         
  10   5   0        129.01        152.11        12.69 o                         
  11   5   0         14.98         15.08         7.89 o                         
  12   5   0        893.79        909.02        43.00 o                         
  13   5   0         27.10         58.18        16.29 o                         
  14   5   0        168.93        165.45        21.84 o                         
  15   5   0          0.32        -11.63        31.23 o                         
  16   5   0        142.27        134.34        35.24 o                         
 -13   6   0          1.37        -34.11        34.11 o                         
 -12   6   0         51.78         -8.81        18.70 o                         
 -11   6   0         20.06         43.86        21.90 o                         
 -10   6   0         27.06         19.25        17.39 o                         
  -9   6   0          2.53         15.57         9.25 o                         
  -8   6   0        904.36       1011.52        57.34 o                         
  -7   6   0        288.41        324.37        23.59 o                         
  -6   6   0        257.08        254.94        65.80 o                         
  -5   6   0         78.07         88.41        13.17 o                         
  -4   6   0       1028.02       1039.05        20.92 o                         
  -3   6   0        727.92        703.04        16.64 o                         
  -2   6   0        523.25        579.02        14.80 o                         
  -1   6   0       1408.25       1370.62        21.26 o                         
   0   6   0        125.59        204.05        11.01 o                         
   1   6   0        291.91        379.78        11.80 o                         
   2   6   0          5.67         23.71         7.70 o                         
   3   6   0        377.31        544.02        16.82 o                         
   4   6   0       1070.38       1113.80        21.80 o                         
   5   6   0        370.40        439.23        13.48 o                         
   6   6   0        299.18        299.44        15.32 o                         
   7   6   0        491.81        495.20        13.47 o                         
   8   6   0          9.89          9.19         8.38 o                         
   9   6   0          4.73          3.01         8.08 o                         
  10   6   0         88.30         95.19        19.09 o                         
  11   6   0         18.72         10.18        16.04 o                         
  12   6   0         53.03         24.10        21.50 o                         
  13   6   0          0.30          7.42        20.44 o                         
  14   6   0         15.21        -13.83        21.93 o                         
  15   6   0          7.50         15.39        21.64 o                         
  16   6   0          1.11          7.89        20.06 o                         
 -12   7   0          3.94         27.60        23.35 o                         
 -11   7   0         14.80         17.60        19.56 o                         
 -10   7   0        109.56        122.26        18.96 o                         
  -9   7   0        209.05        225.64        22.98 o                         
  -8   7   0        291.33        278.55        16.86 o                         
  -7   7   0       2836.02       2893.48        75.19 o                         
  -6   7   0        868.12        939.29        42.87 o                         
  -5   7   0       1608.86       1716.30        75.01 o                         
  -4   7   0        777.49        740.05        29.45 o                         
  -3   7   0        858.70        745.72        28.47 o                         
  -2   7   0        217.10        166.51        11.38 o                         
  -1   7   0         53.16         66.17         6.48 o                         
   0   7   0       1190.50       1170.16        24.80 o                         
   1   7   0       2690.32       2722.62        45.82 o                         
   2   7   0       2509.63       2456.52       113.10 o                         
   3   7   0       1251.54       1336.48        26.20 o                         
   4   7   0        375.68        365.06        23.83 o                         
   5   7   0        148.94        181.36         8.47 o                         
   6   7   0       1654.60       1657.67        53.82 o                         
   7   7   0        758.66        692.14        25.14 o                         
   8   7   0       1269.05       1087.11        89.48 o                         
   9   7   0         10.92         25.10        10.18 o                         
  10   7   0       3415.52       3494.97        66.70 o                         
  11   7   0        405.57        356.70        42.55 o                         
  12   7   0        157.53        170.75        31.87 o                         
  13   7   0         15.74          7.12        19.63 o                         
  14   7   0         85.45         77.91        26.56 o                         
  15   7   0          7.89          4.28        22.32 o                         
 -12   8   0          3.76         38.15        25.05 o                         
 -11   8   0          0.72         -8.82        19.90 o                         
 -10   8   0         54.94         54.21        15.89 o                         
  -9   8   0         48.86         40.91        14.15 o                         
  -8   8   0        123.74        137.79        19.42 o                         
  -7   8   0        560.94        627.73        33.96 o                         
  -6   8   0        751.29        763.28        35.24 o                         
  -5   8   0         99.53        112.70        15.65 o                         
  -4   8   0        402.00        827.02       298.58 o                         
  -3   8   0          1.41        -10.45        10.45 o                         
  -2   8   0        570.66        564.29        25.40 o                         
  -1   8   0        910.19        945.42        29.75 o                         
   0   8   0        283.35        262.28        13.51 o                         
   1   8   0       2809.48       3065.04        42.11 o                         
   2   8   0       3154.02       3290.29        48.58 o                         
   3   8   0       2841.65       3035.62        53.64 o                         
   4   8   0        269.34        229.24        24.92 o                         
   5   8   0       1020.40       1040.09        24.39 o                         
   6   8   0        543.59        517.69        14.52 o                         
   7   8   0         87.41         92.64         5.29 o                         
   8   8   0        592.01        586.25        17.45 o                         
   9   8   0        726.98        731.34        33.08 o                         
  10   8   0       1483.29       1564.04        47.80 o                         
  11   8   0       1010.23        962.57        38.26 o                         
  12   8   0         67.62         65.86        14.08 o                         
  13   8   0        177.51        136.40        32.00 o                         
  14   8   0         20.00        -23.40        23.40 o                         
  15   8   0          9.71        -26.74        26.74 o                         
 -10   9   0         18.86         41.98        24.22 o                         
  -9   9   0          1.10          9.79        11.89 o                         
  -8   9   0          6.34         17.29        13.05 o                         
  -7   9   0          0.61         22.39        13.42 o                         
  -6   9   0         41.47         57.95        32.89 o                         
  -5   9   0        118.47        135.65        19.58 o                         
  -4   9   0        375.06        445.67        26.24 o                         
  -3   9   0        112.94         67.01        15.60 o                         
  -2   9   0        167.40        157.81        15.13 o                         
  -1   9   0          1.35         -1.58         5.26 o                         
   0   9   0         26.04         25.56         7.21 o                         
   1   9   0        460.41        423.58        17.63 o                         
   2   9   0         67.82         68.40        11.79 o                         
   3   9   0        259.36        245.76        28.15 o                         
   4   9   0        176.01        164.68        18.76 o                         
   5   9   0          7.32          2.27         7.54 o                         
   6   9   0         33.62         25.41         7.41 o                         
   7   9   0         29.69         44.80         6.33 o                         
   8   9   0         94.70         57.30         8.63 o                         
   9   9   0        123.02        107.24        16.75 o                         
  10   9   0         11.26          9.38        35.08 o                         
  11   9   0         58.70         57.34        14.23 o                         
  12   9   0         22.38         29.86        12.53 o                         
  13   9   0         71.97         87.77        30.49 o                         
  14   9   0          4.21         -9.56        21.95 o                         
  15   9   0          1.05        -17.32        23.63 o                         
  -9  10   0          1.02          2.69        17.26 o                         
  -8  10   0          9.23          4.49        13.09 o                         
  -7  10   0        103.39        102.26        20.98 o                         
  -6  10   0        172.78        187.19        20.84 o                         
  -5  10   0        194.82        216.29        34.89 o                         
  -4  10   0        624.23        651.27        33.39 o                         
  -3  10   0        330.43        360.65        24.43 o                         
  -2  10   0         45.70         50.54        17.15 o                         
  -1  10   0        386.10        356.60        22.87 o                         
   0  10   0        319.86        330.64        26.38 o                         
   1  10   0        166.14        188.28        16.19 o                         
   2  10   0        317.28        330.40        24.45 o                         
   3  10   0        589.78        629.39        43.09 o                         
   4  10   0        346.68        342.18        32.03 o                         
   5  10   0        272.39        316.02        18.20 o                         
   6  10   0        351.32        378.76        18.87 o                         
   7  10   0         62.15         57.68        10.24 o                         
   8  10   0        391.61        428.75        19.43 o                         
   9  10   0        479.80        471.52        29.43 o                         
  10  10   0        110.96         98.60        16.12 o                         
  11  10   0         56.98         42.07        13.45 o                         
  12  10   0         60.98         51.74        13.43 o                         
  13  10   0          0.79        -25.83        25.83 o                         
  14  10   0         20.93         25.51        25.41 o                         
  -8  11   0         50.04         70.89        26.51 o                         
  -7  11   0          3.95         20.51        17.83 o                         
  -6  11   0         95.64        105.55        18.06 o                         
  -5  11   0         35.47         36.90        13.07 o                         
  -4  11   0        372.15        347.90        25.68 o                         
  -3  11   0        134.42        151.16        18.50 o                         
  -2  11   0        319.28        350.78        25.70 o                         
  -1  11   0        627.59        596.01        28.80 o                         
   0  11   0        860.35        867.61        27.89 o                         
   1  11   0        178.11        199.69        21.26 o                         
   2  11   0        239.75        245.93        15.46 o                         
   3  11   0        202.20        223.64        17.69 o                         
   4  11   0        289.55        298.82        22.80 o                         
   5  11   0        509.63        513.03        23.17 o                         
   6  11   0        420.01        420.77        21.41 o                         
   7  11   0        644.96        684.02        25.52 o                         
   8  11   0        686.93        684.90        36.79 o                         
   9  11   0        179.51        184.07        21.75 o                         
  10  11   0        133.91        133.26        19.75 o                         
  11  11   0        318.90        328.78        26.77 o                         
  12  11   0         37.04         -0.84        11.42 o                         
  13  11   0         22.86        -10.70        24.78 o                         
  14  11   0         72.18         15.43        23.20 o                         
  -7  12   0         29.06        -22.41        22.89 o                         
  -6  12   0         29.84         35.89        21.09 o                         
  -5  12   0          1.40          0.44        18.06 o                         
  -4  12   0         49.39         46.37        13.71 o                         
  -3  12   0        165.21        168.97        18.87 o                         
  -2  12   0         95.75         87.08        14.26 o                         
  -1  12   0         30.01         17.20        12.42 o                         
   0  12   0        260.45        254.14        45.16 o                         
   1  12   0          5.80         51.23        15.63 o                         
   2  12   0          3.40         -4.04         8.51 o                         
   3  12   0          1.51         11.60         8.95 o                         
   4  12   0          8.41          8.12         9.05 o                         
   5  12   0          0.70         11.58        14.96 o                         
   6  12   0        267.37        285.27        21.16 o                         
   7  12   0         93.56         77.99        11.67 o                         
   8  12   0        131.64        131.24        20.14 o                         
   9  12   0        167.03        160.50        20.40 o                         
  10  12   0         60.49         52.99        16.01 o                         
  11  12   0         20.55         24.53        29.59 o                         
  12  12   0          8.03         -1.88        11.32 o                         
  13  12   0         52.32        190.95        48.15 o                         
  -5  13   0          6.39          8.36        17.24 o                         
  -4  13   0         35.09         57.57        24.34 o                         
  -3  13   0          2.09         38.79        24.37 o                         
  -2  13   0          6.31          4.93        17.95 o                         
  -1  13   0         32.26         15.79        11.28 o                         
   0  13   0         60.04         70.51        14.48 o                         
   1  13   0        130.71        137.71        18.01 o                         
   2  13   0         21.83         19.28         9.01 o                         
   3  13   0        118.53        117.32        13.37 o                         
   4  13   0        116.64        113.88        12.00 o                         
   5  13   0          0.36         -8.27         8.27 o                         
   6  13   0        142.62        141.02        15.71 o                         
   7  13   0          1.81          7.94         9.62 o                         
   8  13   0         12.47         21.07        13.62 o                         
   9  13   0          7.79         10.15        13.15 o                         
  10  13   0          4.41         25.52        22.66 o                         
  11  13   0          2.90         -9.66        13.39 o                         
  12  13   0         23.36         36.89        16.43 o                         
  -4  14   0          2.97        -11.49        20.22 o                         
  -3  14   0        164.86        153.68        31.73 o                         
  -2  14   0         74.35         43.79        20.29 o                         
  -1  14   0        124.68        159.14        31.10 o                         
   0  14   0        136.06        145.41        27.20 o                         
   1  14   0         53.12         55.57        15.53 o                         
   2  14   0         23.46         21.22        12.50 o                         
   3  14   0        314.91        314.83        20.57 o                         
   4  14   0        341.07        347.75        19.63 o                         
   5  14   0         74.09        106.10        12.67 o                         
   6  14   0         80.77         89.06        11.34 o                         
   7  14   0         83.69         70.14        17.79 o                         
   8  14   0         76.62         49.67        16.93 o                         
   9  14   0         25.14          3.68        14.27 o                         
  10  14   0         92.38        117.41        21.62 o                         
  11  14   0          3.48         17.56        14.55 o                         
  12  14   0          2.38         -6.14        14.74 o                         
  -2  15   0         26.36          7.45        18.61 o                         
  -1  15   0          1.90         32.23        24.47 o                         
   0  15   0        136.34        102.56        24.49 o                         
   1  15   0        134.52        158.06        30.61 o                         
   2  15   0         29.29         54.72        15.37 o                         
   3  15   0         63.29         41.89        13.84 o                         
   4  15   0          4.77          2.01        12.01 o                         
   5  15   0         63.03         91.00        15.09 o                         
   6  15   0        127.00        137.52        23.01 o                         
   7  15   0         55.17         37.28        16.54 o                         
   8  15   0        103.90         62.39        18.14 o                         
   9  15   0         49.67         56.13        16.88 o                         
  10  15   0          3.27          4.83        13.90 o                         
  11  15   0         15.93         20.46        14.98 o                         
  12  15   0         18.63          7.52        15.17 o                         
   0  16   0         24.78         64.13        24.12 o                         
   1  16   0         59.99         52.27        22.60 o                         
   2  16   0          1.36          4.83        13.91 o                         
   3  16   0          5.28         25.67        19.65 o                         
   4  16   0         12.97         15.77        10.85 o                         
   5  16   0          1.32         -1.28        11.58 o                         
   6  16   0          0.40          5.52        15.57 o                         
   7  16   0         99.21         80.91        18.51 o                         
   8  16   0          0.11         -8.22        13.83 o                         
   9  16   0          4.97        -20.95        23.11 o                         
  10  16   0         23.90         26.60        18.91 o                         
   2  17   0         25.99         10.18        18.86 o                         
   3  17   0         17.50         28.57        15.99 o                         
   4  17   0          9.33        -15.82        15.87 o                         
   5  17   0          0.10        -24.99        24.99 o                         
   6  17   0         20.03         28.37        22.90 o                         
   7  17   0          9.97        -21.91        28.82 o                         
  -6 -17   1         10.15         35.93        23.93 o                         
  -5 -17   1         21.40         20.92        24.71 o                         
  -4 -17   1         20.10         30.84        23.43 o                         
  -3 -17   1         27.79         39.50        16.23 o                         
  -2 -17   1          6.66         12.59        19.06 o                         
 -10 -16   1         34.52         25.10        18.34 o                         
  -9 -16   1          7.53         -2.34        16.12 o                         
  -8 -16   1         45.93         63.36        20.87 o                         
  -7 -16   1         12.06         22.93        16.11 o                         
  -6 -16   1         94.22         86.77        50.60 o                         
  -5 -16   1          1.64         33.74        12.32 o                         
  -4 -16   1         61.39         47.08        13.40 o                         
  -3 -16   1         74.26         88.21        19.21 o                         
  -2 -16   1          3.37         -4.12        19.45 o                         
  -1 -16   1         31.49         -4.86        18.27 o                         
   0 -16   1         32.54        -10.08        21.96 o                         
 -12 -15   1         10.78         18.22        16.44 o                         
 -11 -15   1          0.01         29.78        21.02 o                         
 -10 -15   1          0.51         -0.38        13.97 o                         
  -9 -15   1         59.31         56.84        16.77 o                         
  -8 -15   1         27.66         -1.34        14.42 o                         
  -7 -15   1          1.32         10.18        20.81 o                         
  -6 -15   1          0.62        -14.00        14.00 o                         
  -5 -15   1         15.50         19.04        11.01 o                         
  -4 -15   1         20.05         22.17        20.24 o                         
  -3 -15   1         82.30         65.77        16.20 o                         
  -2 -15   1         20.19          6.81        12.85 o                         
  -1 -15   1          0.05        -10.47        18.24 o                         
   0 -15   1          3.52        -19.86        19.86 o                         
   1 -15   1         17.99         34.98        21.93 o                         
   2 -15   1          9.65         45.86        22.97 o                         
 -12 -14   1         53.18         14.18        13.46 o                         
 -11 -14   1         24.47         35.53        17.22 o                         
 -10 -14   1         11.30          9.31        13.88 o                         
  -9 -14   1         74.62         64.36        17.52 o                         
  -8 -14   1         11.16         33.02        17.07 o                         
  -7 -14   1         16.32         21.91        14.06 o                         
  -6 -14   1          8.98         14.41         8.06 o                         
  -5 -14   1        116.10        124.93        12.66 o                         
  -4 -14   1          8.54          0.01        12.12 o                         
  -3 -14   1        109.42        118.97        19.85 o                         
  -2 -14   1          0.29        -13.64        13.64 o                         
  -1 -14   1         43.14         69.20        21.77 o                         
   0 -14   1          1.75        -15.38        18.99 o                         
   1 -14   1          4.70         23.04        20.36 o                         
   2 -14   1          5.63        -20.19        20.19 o                         
   3 -14   1         35.27         55.51        23.88 o                         
   4 -14   1         23.32         23.43        20.70 o                         
 -12 -13   1          4.75         19.21        13.43 o                         
 -11 -13   1        140.10        146.99        22.03 o                         
 -10 -13   1         80.13         75.03        17.63 o                         
  -9 -13   1        251.14        237.78        26.21 o                         
  -8 -13   1        190.36        226.83        26.02 o                         
  -7 -13   1        340.95        325.94        21.19 o                         
  -6 -13   1         24.38         24.07        16.49 o                         
  -5 -13   1        366.00        346.67        20.20 o                         
  -4 -13   1         61.93         69.89        11.26 o                         
  -3 -13   1        118.81        131.38        14.03 o                         
  -2 -13   1        204.11        200.26        20.21 o                         
  -1 -13   1         57.79         59.76        10.88 o                         
   0 -13   1         42.59         47.08        20.39 o                         
   1 -13   1        292.24        261.62        35.52 o                         
   2 -13   1        122.87        135.79        29.74 o                         
   3 -13   1        231.07        203.35        34.56 o                         
   4 -13   1          8.87         16.15        19.50 o                         
   5 -13   1         55.04         39.12        22.25 o                         
 -13 -12   1          0.99          8.99        26.38 o                         
 -12 -12   1          0.28          6.20        11.55 o                         
 -11 -12   1         87.20         90.46        17.85 o                         
 -10 -12   1         60.09         43.42        27.83 o                         
  -9 -12   1        326.39        300.47        27.33 o                         
  -8 -12   1        193.50        170.53        20.13 o                         
  -7 -12   1        173.72        189.83        20.55 o                         
  -6 -12   1        293.01        284.62        21.40 o                         
  -5 -12   1        380.27        447.76        28.79 o                         
  -4 -12   1         85.86         78.04        11.74 o                         
  -3 -12   1         30.44         18.06         8.21 o                         
  -2 -12   1         84.18        123.57        13.58 o                         
  -1 -12   1        150.96        189.88        33.38 o                         
   0 -12   1        418.36        390.05        34.69 o                         
   1 -12   1        446.37        390.18        40.23 o                         
   2 -12   1        294.67        273.73        23.86 o                         
   3 -12   1         78.04         52.12        23.32 o                         
   4 -12   1        300.60        294.94        39.71 o                         
   5 -12   1         10.44          8.81        17.29 o                         
   6 -12   1          2.06        -13.91        20.25 o                         
   7 -12   1          0.60          2.90        19.77 o                         
 -14 -11   1         12.51         -8.80        24.25 o                         
 -13 -11   1          6.20         44.60        27.10 o                         
 -12 -11   1          5.81          4.48        10.61 o                         
 -11 -11   1          2.07          2.43        10.72 o                         
 -10 -11   1         14.61          9.72        12.32 o                         
  -9 -11   1          2.03         -5.80        12.76 o                         
  -8 -11   1        178.78        154.98        14.21 o                         
  -7 -11   1          0.29        -12.23        12.23 o                         
  -6 -11   1         19.82         23.07        10.35 o                         
  -5 -11   1         77.25         93.12        27.11 o                         
  -4 -11   1         36.26         32.19        12.29 o                         
  -3 -11   1        281.94        276.39        16.49 o                         
  -2 -11   1         70.38         62.98         9.68 o                         
  -1 -11   1        210.51        231.51        15.33 o                         
   0 -11   1        356.21        406.78        22.30 o                         
   1 -11   1         17.86         18.66        10.72 o                         
   2 -11   1         83.70        129.60        48.54 o                         
   3 -11   1         18.08         14.83        25.49 o                         
   4 -11   1        117.39        110.13        16.84 o                         
   5 -11   1          3.92         11.71        11.43 o                         
   6 -11   1          2.83          5.80        18.83 o                         
   7 -11   1          3.77          2.60        17.93 o                         
   8 -11   1          4.51        -13.35        18.53 o                         
 -14 -10   1          0.56        -29.34        29.34 o                         
 -13 -10   1          7.50        -25.15        25.15 o                         
 -12 -10   1        114.72        117.61        17.50 o                         
 -11 -10   1        240.71        245.60        22.46 o                         
 -10 -10   1         27.39         37.49        13.70 o                         
  -9 -10   1          3.32          3.13        11.63 o                         
  -8 -10   1        172.96        201.39        13.73 o                         
  -7 -10   1          1.34         10.76         8.50 o                         
  -6 -10   1        690.65        737.63        25.48 o                         
  -5 -10   1        560.53        568.95        28.47 o                         
  -4 -10   1       1357.92       1412.15        42.40 o                         
  -3 -10   1        423.07        442.84        19.04 o                         
  -2 -10   1        896.25        903.65        26.02 o                         
  -1 -10   1        576.09        570.58        21.15 o                         
   0 -10   1        203.73        239.16        17.94 o                         
   1 -10   1        265.99        230.00        19.85 o                         
   2 -10   1         61.44         53.66        12.66 o                         
   3 -10   1         71.01         82.53        14.15 o                         
   4 -10   1        138.59        230.65        22.36 o                         
   5 -10   1        148.45        151.33        18.93 o                         
   6 -10   1         85.67        107.69        29.03 o                         
   7 -10   1        145.47        154.47        20.85 o                         
   8 -10   1         14.45         -4.07        18.39 o                         
   9 -10   1         26.62          6.70        17.67 o                         
 -15  -9   1          5.06         26.42        25.06 o                         
 -14  -9   1          7.79         51.96        27.41 o                         
 -13  -9   1        453.39        460.97        51.69 o                         
 -12  -9   1        164.14        200.09        36.68 o                         
 -11  -9   1        229.04        230.43        21.34 o                         
 -10  -9   1        542.20        573.22        31.06 o                         
  -9  -9   1        516.17        571.25        30.69 o                         
  -8  -9   1        117.69        107.51        10.41 o                         
  -7  -9   1        285.36        284.21        23.31 o                         
  -6  -9   1        555.96        604.09        21.65 o                         
  -5  -9   1        134.80        152.69        15.56 o                         
  -4  -9   1       1396.98       1394.10        65.25 o                         
  -3  -9   1       1171.12       1226.31        38.06 o                         
  -2  -9   1       4035.17       4311.65       111.59 o                         
  -1  -9   1       1738.98       1826.70        34.31 o                         
   0  -9   1        578.53        577.81        20.93 o                         
   1  -9   1        239.85        227.67        16.30 o                         
   2  -9   1       1070.59       1048.59        47.06 o                         
   3  -9   1        191.63        118.83        38.12 o                         
   4  -9   1        653.06        623.93        29.49 o                         
   5  -9   1        315.20        326.62        25.67 o                         
   6  -9   1        165.72        164.62        19.28 o                         
   7  -9   1        341.07        368.97        27.78 o                         
   8  -9   1         22.10         41.49        20.11 o                         
   9  -9   1        126.08        108.31        20.25 o                         
  10  -9   1          3.50        -15.34        18.24 o                         
 -15  -8   1         10.36        -11.83        23.95 o                         
 -14  -8   1         12.90        -21.56        25.95 o                         
 -13  -8   1         59.34         29.50        22.20 o                         
 -12  -8   1         38.48         25.65        21.65 o                         
 -11  -8   1        161.40        175.23        18.52 o                         
 -10  -8   1        392.35        368.49        24.52 o                         
  -9  -8   1         34.27         33.12         5.76 o                         
  -8  -8   1        136.54        154.72        12.36 o                         
  -7  -8   1        375.53        333.67        20.19 o                         
  -6  -8   1        363.36        328.06        12.33 o                         
  -5  -8   1         51.35         57.97         9.94 o                         
  -4  -8   1        455.56        510.52        22.75 o                         
  -3  -8   1         34.89         25.47         9.99 o                         
  -2  -8   1       1514.46       1456.81        91.37 o                         
  -1  -8   1        724.86        749.56        29.22 o                         
   0  -8   1        148.81        149.50        20.49 o                         
   1  -8   1       2093.30       2192.40        46.56 o                         
   2  -8   1          6.23         -6.89         8.53 o                         
   3  -8   1        518.44        536.37        25.25 o                         
   4  -8   1        394.68        453.57        26.99 o                         
   5  -8   1        906.94        983.58        37.14 o                         
   6  -8   1         68.12         50.52        17.34 o                         
   7  -8   1        147.67        175.76        24.05 o                         
   8  -8   1         20.71         36.31        13.42 o                         
   9  -8   1         57.67         60.02        15.15 o                         
  10  -8   1          6.36         14.56        13.68 o                         
  11  -8   1          1.11         25.62        12.93 o                         
 -15  -7   1         17.43         49.34        28.17 o                         
 -14  -7   1          0.85         -8.06        19.82 o                         
 -13  -7   1         15.67         27.67        23.80 o                         
 -12  -7   1        105.26         70.16        24.40 o                         
 -11  -7   1         27.55         60.75        15.28 o                         
 -10  -7   1         37.49         66.44        13.58 o                         
  -9  -7   1        141.21        124.59        14.85 o                         
  -8  -7   1         35.31         34.40         7.93 o                         
  -7  -7   1        158.14        158.82        15.74 o                         
  -6  -7   1          2.86         -1.56         3.04 o                         
  -5  -7   1          7.92          5.73         6.63 o                         
  -4  -7   1        232.26        235.37        12.19 o                         
  -3  -7   1        311.52        286.88        18.08 o                         
  -2  -7   1        830.86        911.07       112.30 o                         
  -1  -7   1        600.54        618.25        17.96 o                         
   0  -7   1         15.68         10.50         6.48 o                         
   1  -7   1          1.79         -8.79         8.79 o                         
   2  -7   1         33.16         23.15         5.77 o                         
   3  -7   1        148.62        144.08        13.54 o                         
   4  -7   1         20.01         22.95        10.08 o                         
   5  -7   1        397.43        473.15        26.89 o                         
   6  -7   1        455.93        483.76        27.01 o                         
   7  -7   1        431.78        415.32        28.30 o                         
   8  -7   1         17.03          8.26         8.00 o                         
   9  -7   1         61.90         58.89        16.65 o                         
  10  -7   1          0.10        -12.76        12.76 o                         
  11  -7   1          8.40         14.49        11.04 o                         
  12  -7   1          7.26          8.61        13.24 o                         
 -16  -6   1         61.67         74.40        28.63 o                         
 -15  -6   1        240.75        228.60        27.60 o                         
 -14  -6   1        111.37         87.60        17.76 o                         
 -13  -6   1        282.52        286.92        27.58 o                         
 -12  -6   1        802.93        836.28        41.27 o                         
 -11  -6   1        546.60        574.66        22.83 o                         
 -10  -6   1        439.12        465.19        20.13 o                         
  -9  -6   1        104.15        107.13         6.75 o                         
  -8  -6   1       1470.31       1468.74        30.25 o                         
  -7  -6   1       1661.11       1709.45        26.83 o                         
  -6  -6   1         83.99         76.69         7.06 o                         
  -5  -6   1        205.32        238.62         9.48 o                         
  -4  -6   1       5765.22       5897.01        61.55 o                         
  -3  -6   1       4946.64       5417.40        85.87 o                         
  -2  -6   1        113.33        180.31        12.10 o                         
  -1  -6   1       5638.39       6050.74        68.50 o                         
   0  -6   1        216.23        184.54        10.33 o                         
   1  -6   1       4627.24       4623.92        50.11 o                         
   2  -6   1         18.12          4.79         5.09 o                         
   3  -6   1       1833.10       1685.77        29.29 o                         
   4  -6   1        545.83        437.51        21.98 o                         
   5  -6   1        751.85        728.66        29.32 o                         
   6  -6   1        380.03        415.07        43.61 o                         
   7  -6   1         11.64         34.60        13.51 o                         
   8  -6   1       1767.00       1958.64        41.87 o                         
   9  -6   1         42.28         36.03         9.56 o                         
  10  -6   1          5.90         14.73        11.68 o                         
  11  -6   1         16.03         28.78        12.84 o                         
  12  -6   1         57.38         60.13        19.84 o                         
  13  -6   1         10.83          4.34        12.66 o                         
 -16  -5   1        114.90        104.01        29.80 o                         
 -15  -5   1        171.70        158.38        23.17 o                         
 -14  -5   1        190.46        204.31        25.07 o                         
 -13  -5   1         98.88         85.68        20.92 o                         
 -12  -5   1       1931.88       2028.16        74.35 o                         
 -11  -5   1          1.23          0.81         6.97 o                         
 -10  -5   1         24.10         21.50         3.95 o                         
  -9  -5   1         19.65         19.29         3.22 o                         
  -8  -5   1       1612.63       1474.10        20.78 o                         
  -7  -5   1        829.33        752.73        14.98 o                         
  -6  -5   1       1391.89       1406.30        25.67 o                         
  -5  -5   1       9262.86      10610.80        49.84 o                         
  -4  -5   1       2164.60       2381.51        24.83 o                         
  -3  -5   1       4715.35       4934.99        32.99 o                         
  -2  -5   1          6.15         -5.99         5.99 o                         
  -1  -5   1        987.40        950.29        27.70 o                         
   0  -5   1        347.45        328.04         9.02 o                         
   1  -5   1       1325.95       1453.27        19.30 o                         
   2  -5   1        618.51        687.45        15.29 o                         
   3  -5   1       3467.71       3548.44        30.63 o                         
   4  -5   1        910.57        829.38        27.27 o                         
   5  -5   1       1465.61       1255.03        98.78 o                         
   6  -5   1        425.08        384.97        26.53 o                         
   7  -5   1        709.11        623.37        62.80 o                         
   8  -5   1         39.09         49.02         7.64 o                         
   9  -5   1          4.04          3.96         9.08 o                         
  10  -5   1        353.54        386.29        20.93 o                         
  11  -5   1         46.37         59.89        16.24 o                         
  12  -5   1        144.08        137.72        19.96 o                         
  13  -5   1         38.02         44.56        15.30 o                         
 -16  -4   1         10.76         68.80        26.85 o                         
 -15  -4   1          2.31         29.64        21.24 o                         
 -14  -4   1         11.77         13.93        12.43 o                         
 -13  -4   1         35.43         33.56        14.71 o                         
 -12  -4   1          0.03         14.47        13.40 o                         
 -11  -4   1        158.37        163.08        20.54 o                         
 -10  -4   1         56.94         53.36         5.65 o                         
  -9  -4   1         11.83          7.09         3.71 o                         
  -8  -4   1        281.50        285.22         7.90 o                         
  -7  -4   1        157.48        155.65         7.07 o                         
  -6  -4   1       1450.98       1585.24        19.97 o                         
  -5  -4   1        170.43        196.18        15.15 o                         
  -4  -4   1       6719.55       7037.11        40.23 o                         
  -3  -4   1       1870.08       1788.75        17.71 o                         
  -2  -4   1        645.26        632.97        12.15 o                         
  -1  -4   1        223.10        232.89         7.82 o                         
   0  -4   1       1423.32       1558.07        16.24 o                         
   1  -4   1        548.63        429.71        11.52 o                         
   2  -4   1       8216.81       8713.99        61.96 o                         
   3  -4   1        204.22        233.09        10.05 o                         
   4  -4   1         58.50         57.32         4.74 o                         
   5  -4   1         20.80          3.49         9.69 o                         
   6  -4   1        746.25        766.48        28.96 o                         
   7  -4   1         36.20         35.75         8.09 o                         
   8  -4   1        136.37        133.95        12.16 o                         
   9  -4   1        147.55        138.77        12.92 o                         
  10  -4   1        185.26        172.85        14.57 o                         
  11  -4   1          4.02          7.70         9.19 o                         
  12  -4   1        154.06        173.84        21.67 o                         
  13  -4   1         61.60         43.18        13.88 o                         
  14  -4   1         12.10         14.23        18.03 o                         
 -15  -3   1         27.02         46.61        16.20 o                         
 -14  -3   1        270.94        265.99        26.93 o                         
 -13  -3   1        324.54        326.58        44.79 o                         
 -12  -3   1        661.73        614.50        39.73 o                         
 -11  -3   1        610.72        599.58        32.60 o                         
 -10  -3   1        439.44        383.20        17.20 o                         
  -9  -3   1       1137.40       1109.74        29.79 o                         
  -8  -3   1          1.16         -2.81         2.81 o                         
  -7  -3   1        574.38        487.34        48.80 o                         
  -6  -3   1        122.54        119.23        11.59 o                         
  -5  -3   1       6168.57       6647.96        40.52 o                         
  -4  -3   1       3304.86       3208.61        26.66 o                         
  -3  -3   1       1726.66       1692.46        14.07 o                         
  -2  -3   1         10.44          5.28         2.73 o                         
  -1  -3   1       2758.10       2907.74        23.23 o                         
   0  -3   1        984.77       1136.03        12.53 o                         
   1  -3   1        333.98        318.32         9.61 o                         
   2  -3   1        541.31        557.94        11.72 o                         
   3  -3   1        239.52        230.17         7.48 o                         
   4  -3   1         77.22         88.21        10.62 o                         
   5  -3   1        224.52        231.21        11.96 o                         
   6  -3   1        234.38        226.39        10.31 o                         
   7  -3   1        349.32        337.70        13.09 o                         
   8  -3   1         70.02         71.60         8.29 o                         
   9  -3   1         70.16         84.73         9.19 o                         
  10  -3   1          9.42         10.64         7.85 o                         
  11  -3   1        113.92        114.19        11.57 o                         
  12  -3   1         34.79         41.15         9.29 o                         
  13  -3   1          0.13          2.10         8.89 o                         
  14  -3   1          2.52         15.03        18.37 o                         
 -15  -2   1          6.78         22.11        13.71 o                         
 -14  -2   1        155.85        143.68        20.57 o                         
 -13  -2   1        144.52        127.69        28.11 o                         
 -12  -2   1        230.20        234.62        22.52 o                         
 -11  -2   1        562.52        531.70        19.83 o                         
 -10  -2   1        740.68        766.78        22.04 o                         
  -9  -2   1        789.59        815.96        17.63 o                         
  -8  -2   1        332.66        305.46         8.50 o                         
  -7  -2   1       2408.54       2506.79        25.81 o                         
  -6  -2   1       2770.59       2816.10        25.80 o                         
  -5  -2   1       5343.08       5527.79        30.86 o                         
  -4  -2   1       3802.67       3906.98        23.73 o                         
  -3  -2   1     101843.55     108817.15       501.83 o                         
  -2  -2   1       9005.64       9040.28        69.97 o                         
  -1  -2   1        745.29        851.53        27.90 o                         
   0  -2   1        601.61        843.08        11.87 o                         
   1  -2   1       2336.00       2464.65        27.17 o                         
   2  -2   1       3095.10       2955.29        26.61 o                         
   3  -2   1          9.40          5.15         3.23 o                         
   4  -2   1       8448.18       8813.01        55.07 o                         
   5  -2   1       3860.21       3888.45        43.16 o                         
   6  -2   1       1695.24       1771.25        26.10 o                         
   7  -2   1         85.90         85.98         6.08 o                         
   8  -2   1       1186.32       1215.34        20.91 o                         
   9  -2   1        992.54       1061.83        24.87 o                         
  10  -2   1         13.75          8.33         7.28 o                         
  11  -2   1         20.95         20.99         7.41 o                         
  12  -2   1        162.06        192.57        12.22 o                         
  13  -2   1        298.17        285.82        16.75 o                         
  14  -2   1          2.34        -17.69        17.69 o                         
 -15  -1   1         98.81        128.07        19.71 o                         
 -14  -1   1          1.09         -0.08        12.30 o                         
 -13  -1   1         56.72         52.28        13.99 o                         
 -12  -1   1          2.76          4.15         9.59 o                         
 -11  -1   1        652.39        618.85        19.62 o                         
 -10  -1   1         65.02         88.27         8.75 o                         
  -9  -1   1        525.19        471.35        12.33 o                         
  -8  -1   1        174.20        178.92         7.04 o                         
  -7  -1   1        834.08        796.04        16.75 o                         
  -6  -1   1        830.93        821.65        19.19 o                         
  -5  -1   1       1125.15       1079.76        13.31 o                         
  -4  -1   1       4553.38       4373.16        37.33 o                         
  -3  -1   1          2.50         -2.68         2.68 o                         
  -2  -1   1       2060.55       2172.27        19.18 o                         
   1  -1   1       3128.37       3021.51        35.51 o                         
   2  -1   1       1599.45       1686.36        15.82 o                         
   3  -1   1       4533.04       4519.44        36.85 o                         
   4  -1   1       3110.57       2974.78        28.20 o                         
   5  -1   1        205.15        203.47         6.99 o                         
   6  -1   1       2423.85       2443.60        22.62 o                         
   7  -1   1       2520.91       2465.53        24.34 o                         
   8  -1   1        271.08        258.41         9.01 o                         
   9  -1   1       2930.01       3008.80        43.63 o                         
  10  -1   1         72.07         70.83         9.27 o                         
  11  -1   1        811.59        796.53        21.75 o                         
  12  -1   1         23.65         19.31         6.51 o                         
  13  -1   1         11.88         13.92         7.40 o                         
  14  -1   1         30.23         30.50        14.77 o                         
 -14   0   1          4.75        -13.19        13.19 o                         
 -13   0   1          0.45         -4.43         8.73 o                         
 -12   0   1          0.66         -5.77        13.73 o                         
 -11   0   1          6.04         21.26         7.44 o                         
 -10   0   1         72.18         89.99        11.48 o                         
  -9   0   1          7.67          8.48         6.57 o                         
  -8   0   1          3.61          3.81         3.36 o                         
  -7   0   1        163.63        158.82         6.46 o                         
  -6   0   1         18.83         13.24         3.20 o                         
  -5   0   1        727.59        709.60        28.73 o                         
  -4   0   1          0.15         -2.59         2.59 o                         
  -3   0   1         26.82          5.16         3.37 o                         
  -2   0   1         12.77         34.79         4.17 o                         
   2   0   1         77.54        116.01         3.99 o                         
   3   0   1         12.01         -0.41         2.50 o                         
   4   0   1        172.01        166.54         4.40 o                         
   5   0   1         50.83         58.54         4.46 o                         
   6   0   1        178.71        201.00         9.42 o                         
   7   0   1         25.60         16.97         3.60 o                         
   8   0   1        293.52        309.87        10.12 o                         
   9   0   1          0.70         -0.30         5.04 o                         
  10   0   1         66.42         88.80         9.08 o                         
  11   0   1        110.63        126.61        10.83 o                         
  12   0   1          0.59         -3.25         6.14 o                         
  13   0   1          6.34         -0.45        10.87 o                         
  14   0   1          4.12          6.69         8.88 o                         
  15   0   1          7.55          2.77        13.98 o                         
 -14   1   1        101.74        139.36        32.54 o                         
 -13   1   1          0.82         -3.75        10.93 o                         
 -12   1   1          3.84          3.19         6.06 o                         
 -11   1   1        162.08        150.41        11.28 o                         
 -10   1   1        776.12        822.12        22.42 o                         
  -9   1   1        177.88        176.09        22.07 o                         
  -8   1   1       1177.47       1153.58        21.60 o                         
  -7   1   1         23.05         14.19         4.16 o                         
  -6   1   1       2909.82       2829.60        26.57 o                         
  -5   1   1         56.41         67.46         6.11 o                         
  -4   1   1       1893.95       1777.20        24.40 o                         
  -3   1   1       5820.79       5903.04        32.51 o                         
  -2   1   1        116.12        138.27         5.89 o                         
  -1   1   1       7373.50       7355.04        41.32 o                         
   2   1   1       2235.92       2504.12        16.66 o                         
   3   1   1        147.29        130.22         3.17 o                         
   4   1   1        106.87        100.70         2.63 o                         
   5   1   1       2484.66       2604.64        17.39 o                         
   6   1   1          8.00         14.33         3.94 o                         
   7   1   1       3166.65       3104.20        24.98 o                         
   8   1   1        322.93        324.30         9.08 o                         
   9   1   1       1008.09       1058.71        17.02 o                         
  10   1   1        785.29        790.19        17.61 o                         
  11   1   1        315.07        330.40        15.41 o                         
  12   1   1        217.44        197.38        16.60 o                         
  13   1   1          5.07          2.13         9.56 o                         
  14   1   1         17.31         22.75        12.21 o                         
  15   1   1          0.83          3.24         9.43 o                         
  16   1   1         59.18         64.75        22.45 o                         
 -14   2   1         74.88        113.62        30.68 o                         
 -13   2   1        110.53        121.46        28.35 o                         
 -12   2   1        749.07        748.38        28.27 o                         
 -11   2   1        390.81        420.27        17.42 o                         
 -10   2   1        956.25       1005.61        29.34 o                         
  -9   2   1        353.22        353.77        17.18 o                         
  -8   2   1       1391.36       1440.84        22.58 o                         
  -7   2   1        145.95        117.10         8.19 o                         
  -6   2   1       2678.09       2578.57        34.22 o                         
  -5   2   1       3007.01       3090.48        30.29 o                         
  -4   2   1       7155.66       7350.45        35.52 o                         
  -3   2   1       1618.59       1669.20        15.15 o                         
  -2   2   1      82496.26      84803.20       284.28 o                         
  -1   2   1       7707.85       7815.75        89.88 o                         
   0   2   1        134.53        192.00         7.12 o                         
   1   2   1        797.95        994.92         9.23 o                         
   2   2   1       1022.97       1045.98        10.72 o                         
   3   2   1        394.79        352.18         4.86 o                         
   4   2   1          6.34          0.18         1.82 o                         
   5   2   1       5942.27       5643.55        62.37 o                         
   6   2   1       4611.54       4715.20        23.95 o                         
   7   2   1       2337.71       2367.21        18.77 o                         
   8   2   1         94.46         93.53         4.61 o                         
   9   2   1       2593.99       2697.90        25.29 o                         
  10   2   1       1130.64       1099.00        20.13 o                         
  11   2   1        518.17        480.16        17.19 o                         
  12   2   1         16.51         21.36         9.93 o                         
  13   2   1        113.97        119.22        13.89 o                         
  14   2   1        128.39        153.20        20.65 o                         
  15   2   1          1.20          4.90        13.62 o                         
  16   2   1         10.63         19.48        12.40 o                         
 -14   3   1         23.30        -27.21        27.21 o                         
 -13   3   1         31.89        -23.11        23.11 o                         
 -12   3   1         64.83         24.47        18.64 o                         
 -11   3   1        291.60        266.00        14.51 o                         
 -10   3   1        580.48        524.98        28.42 o                         
  -9   3   1        106.50        118.07        11.10 o                         
  -8   3   1        539.61        498.98        14.48 o                         
  -7   3   1        113.21        123.53         8.41 o                         
  -6   3   1        208.10        193.88         9.49 o                         
  -5   3   1        999.63        995.09        36.18 o                         
  -4   3   1       1519.77       1717.44        27.02 o                         
  -3   3   1       4281.46       4435.57        86.15 o                         
  -2   3   1       5587.37       5515.92        28.34 o                         
  -1   3   1        506.77        450.47        11.80 o                         
   0   3   1        974.15        959.02        11.49 o                         
   1   3   1        196.35        226.11         7.02 o                         
   2   3   1        255.45        231.72         5.42 o                         
   3   3   1        204.04        198.59         3.48 o                         
   4   3   1         23.78         18.85         2.22 o                         
   5   3   1       2116.84       2168.31        26.99 o                         
   6   3   1          2.16         11.95         4.95 o                         
   7   3   1        801.06        815.40        12.68 o                         
   8   3   1        296.12        265.68        11.50 o                         
   9   3   1        440.89        412.94        15.83 o                         
  10   3   1         26.10         20.94         4.97 o                         
  11   3   1        119.07        118.96        10.29 o                         
  12   3   1         16.76         44.49        13.83 o                         
  13   3   1        262.99        302.07        27.46 o                         
  14   3   1         22.59         21.49        12.73 o                         
  15   3   1         21.60         66.31        19.78 o                         
  16   3   1         15.83        -23.08        23.09 o                         
 -13   4   1         46.97         42.19        22.10 o                         
 -12   4   1        100.69        118.88        26.89 o                         
 -11   4   1        243.40        228.26        35.90 o                         
 -10   4   1         33.06         25.33        12.63 o                         
  -9   4   1        269.29        293.28        15.85 o                         
  -8   4   1         74.97         67.40         8.98 o                         
  -7   4   1         23.89         32.20         6.10 o                         
  -6   4   1        338.01        363.38        14.01 o                         
  -5   4   1         58.64         76.63        20.22 o                         
  -4   4   1       1809.18       1983.94        97.78 o                         
  -3   4   1        537.13        542.27        17.30 o                         
  -2   4   1       5555.11       5553.90        48.71 o                         
  -1   4   1       4096.88       3858.47        70.41 o                         
   0   4   1        367.03        306.03        15.13 o                         
   1   4   1        461.45        474.74        10.42 o                         
   2   4   1        337.49        370.49         8.04 o                         
   3   4   1        870.41        769.86        11.49 o                         
   4   4   1       7140.16       7625.31        34.18 o                         
   5   4   1        130.26        158.46         8.16 o                         
   6   4   1        479.23        393.70        38.88 o                         
   7   4   1         69.21         63.92         7.17 o                         
   8   4   1        457.94        403.66        17.52 o                         
   9   4   1        255.90        225.38        11.91 o                         
  10   4   1         14.36         17.92         4.17 o                         
  11   4   1          0.17         11.93         8.06 o                         
  12   4   1          0.57        -14.29        14.29 o                         
  13   4   1          1.48         12.89        12.87 o                         
  14   4   1          0.30         18.35        13.79 o                         
  15   4   1        116.26        140.83        27.55 o                         
  16   4   1         20.00        -14.33        23.61 o                         
 -13   5   1        178.73        134.87        21.08 o                         
 -12   5   1        334.64        320.55        40.76 o                         
 -11   5   1        137.14        164.23        32.84 o                         
 -10   5   1       1137.01       1089.02        67.89 o                         
  -9   5   1        989.29       1069.66        36.93 o                         
  -8   5   1        204.62        190.12        10.82 o                         
  -7   5   1         64.57         99.93        35.25 o                         
  -6   5   1        159.68        163.80         9.22 o                         
  -5   5   1       2782.25       2662.55        35.10 o                         
  -4   5   1        228.70        187.58        17.77 o                         
  -3   5   1       5931.79       6033.76        45.39 o                         
  -2   5   1       9481.22      10027.99       144.99 o                         
  -1   5   1       4884.18       5238.20        36.81 o                         
   0   5   1        651.99        615.06        12.03 o                         
   1   5   1        676.26        645.41        12.05 o                         
   2   5   1         66.49         56.37         4.74 o                         
   3   5   1        371.61        355.33         9.34 o                         
   4   5   1       2329.55       2461.71        33.59 o                         
   5   5   1       1747.80       1655.08        14.56 o                         
   6   5   1       1764.73       1555.42        55.74 o                         
   7   5   1        730.76        634.80        24.56 o                         
   8   5   1       1380.00       1303.08        35.60 o                         
   9   5   1         33.24         22.29         8.42 o                         
  10   5   1        764.40        725.29        28.72 o                         
  11   5   1         26.86         19.93         7.47 o                         
  12   5   1          8.90          9.05        12.45 o                         
  13   5   1        490.46        470.90        46.49 o                         
  14   5   1         67.55         83.82        25.91 o                         
  15   5   1        126.37         98.27        29.68 o                         
  16   5   1         49.01         68.50        24.93 o                         
 -12   6   1         44.26         24.61        20.24 o                         
 -11   6   1         77.13         36.99        20.97 o                         
 -10   6   1         74.71         73.61        22.81 o                         
  -9   6   1        724.80        738.22        53.39 o                         
  -8   6   1          1.48         29.33        25.20 o                         
  -7   6   1       1120.17       1171.84        22.78 o                         
  -6   6   1         77.50        112.04       113.13 o                         
  -5   6   1       1727.17       1688.72        34.45 o                         
  -4   6   1        986.73        996.63        19.74 o                         
  -3   6   1        562.18        546.69        14.35 o                         
  -2   6   1         75.31         77.23        15.66 o                         
  -1   6   1       3925.90       3910.83        79.04 o                         
   0   6   1       4267.26       4800.78        40.32 o                         
   1   6   1         24.74         78.81        12.84 o                         
   2   6   1       8293.80       9118.30       111.46 o                         
   3   6   1          6.65         42.69        16.05 o                         
   4   6   1       5064.84       5659.29        72.74 o                         
   5   6   1        518.31        508.85        11.42 o                         
   6   6   1       1970.61       1878.39        20.08 o                         
   7   6   1        356.71        254.45        34.96 o                         
   8   6   1       1139.39       1092.29        34.69 o                         
   9   6   1         57.00         53.22         9.86 o                         
  10   6   1          2.82         12.41        16.48 o                         
  11   6   1         20.73         32.32         9.67 o                         
  12   6   1        373.37        389.45        42.47 o                         
  13   6   1          1.07        -17.02        21.04 o                         
  14   6   1         83.09        120.38        28.62 o                         
  15   6   1        150.04        170.32        35.72 o                         
  16   6   1         29.05          8.26        22.91 o                         
 -12   7   1          2.00        -22.40        22.40 o                         
 -11   7   1         20.47         47.70        27.77 o                         
 -10   7   1          3.11        -24.40        24.40 o                         
  -9   7   1         12.61         32.95        22.44 o                         
  -8   7   1          3.00         -9.65        14.51 o                         
  -7   7   1        246.50        295.73        16.83 o                         
  -6   7   1        248.63        256.84        21.51 o                         
  -5   7   1          6.62        313.94       155.92 o                         
  -4   7   1        201.40        188.62        14.66 o                         
  -3   7   1        573.73        532.14        16.22 o                         
  -2   7   1         71.64         45.60         5.05 o                         
  -1   7   1         62.29         43.35         5.11 o                         
   0   7   1         20.01         30.09         7.47 o                         
   1   7   1         25.43          2.25         7.33 o                         
   2   7   1        467.82        445.67        25.10 o                         
   3   7   1          5.80          3.08         7.04 o                         
   4   7   1        397.17        443.07        23.07 o                         
   5   7   1         12.98          8.84         5.07 o                         
   6   7   1        614.78        623.88        16.84 o                         
   7   7   1        560.06        500.14        13.54 o                         
   8   7   1        801.56        750.68        30.62 o                         
   9   7   1          0.34         16.15        25.38 o                         
  10   7   1       1295.74       1361.69        42.60 o                         
  11   7   1          2.49         -2.33         8.92 o                         
  12   7   1        125.15        130.84        16.04 o                         
  13   7   1         15.08         43.11        22.61 o                         
  14   7   1         45.24         63.26        26.83 o                         
  15   7   1          1.53         19.83        20.27 o                         
 -12   8   1          3.08        -16.87        22.51 o                         
 -11   8   1         62.52         28.17        21.35 o                         
 -10   8   1          0.46        -30.28        30.28 o                         
  -9   8   1        155.12        157.72        31.95 o                         
  -8   8   1        137.98        108.12        24.41 o                         
  -7   8   1        247.64        290.61        25.06 o                         
  -6   8   1        508.23        545.61        30.83 o                         
  -5   8   1         47.14         64.07        14.52 o                         
  -4   8   1        709.57        933.34        37.60 o                         
  -3   8   1        110.80        109.86        14.34 o                         
  -2   8   1        236.23        210.31        14.20 o                         
  -1   8   1        270.22        286.12        12.77 o                         
   0   8   1       1576.27       1606.32        49.17 o                         
   1   8   1        178.55        142.32        10.24 o                         
   2   8   1        728.52        673.20        20.53 o                         
   3   8   1        825.88        827.33        35.58 o                         
   4   8   1         63.97         45.42         7.23 o                         
   5   8   1       1501.00       1644.88        26.01 o                         
   6   8   1          1.10         -4.61         4.61 o                         
   7   8   1        117.40        126.52         5.84 o                         
   8   8   1        341.29        268.00        17.48 o                         
   9   8   1         24.11         16.19        10.90 o                         
  10   8   1        814.50        789.55        34.72 o                         
  11   8   1        146.51        137.82        16.59 o                         
  12   8   1         11.20          1.49        13.86 o                         
  13   8   1         40.10          3.08        20.35 o                         
  14   8   1          3.71         -5.46        23.72 o                         
  15   8   1          3.68         19.02        23.03 o                         
 -11   9   1         51.32         94.73        30.55 o                         
 -10   9   1          3.55         45.15        25.35 o                         
  -9   9   1         33.00         16.15        18.84 o                         
  -8   9   1        240.48        248.24        25.01 o                         
  -7   9   1        198.28        221.04        23.70 o                         
  -6   9   1        444.10        462.12        30.06 o                         
  -5   9   1         48.99        107.50        18.65 o                         
  -4   9   1        317.91        344.44        24.11 o                         
  -3   9   1          2.12          0.13        11.59 o                         
  -2   9   1        533.51        437.09        70.44 o                         
  -1   9   1        163.60        212.68        35.02 o                         
   0   9   1        628.47        646.92        34.70 o                         
   1   9   1        687.92        715.19        22.65 o                         
   2   9   1       2407.60       2506.51        67.93 o                         
   3   9   1       2246.41       2239.18        49.90 o                         
   4   9   1       1333.53       1392.46        32.83 o                         
   5   9   1        540.44        543.82        21.03 o                         
   6   9   1        368.06        344.92        13.31 o                         
   7   9   1         98.08        113.45         9.39 o                         
   8   9   1        289.51        280.10        13.21 o                         
   9   9   1        141.95        145.95        17.63 o                         
  10   9   1          2.18         14.22        27.54 o                         
  11   9   1        205.46        216.75        21.64 o                         
  12   9   1        147.15        150.69        18.57 o                         
  13   9   1          9.03         21.75        22.62 o                         
  14   9   1         69.89         88.43        30.13 o                         
  15   9   1         14.63          5.33        24.35 o                         
  -9  10   1         15.09         18.21        22.08 o                         
  -8  10   1         11.21         -0.76        12.94 o                         
  -7  10   1         16.80          4.57        12.59 o                         
  -6  10   1        292.63        299.15        25.92 o                         
  -5  10   1          1.19        -11.85        12.53 o                         
  -4  10   1         33.68         34.61        26.04 o                         
  -3  10   1         19.93         39.16        11.90 o                         
  -2  10   1        140.89        189.18        19.06 o                         
  -1  10   1        205.31        223.58        12.38 o                         
   0  10   1        800.42        818.86        25.69 o                         
   1  10   1        651.98        719.22        24.43 o                         
   2  10   1        507.89        522.68        20.86 o                         
   3  10   1        912.57        908.50        27.47 o                         
   4  10   1         73.36         72.21        10.55 o                         
   5  10   1        491.37        520.40        22.23 o                         
   6  10   1        151.11        162.49        13.45 o                         
   7  10   1        256.52        260.60        15.25 o                         
   8  10   1         98.26        111.63        10.90 o                         
   9  10   1        592.57        634.29        33.79 o                         
  10  10   1        216.72        206.53        21.14 o                         
  11  10   1        278.20        279.01        24.47 o                         
  12  10   1         84.29         81.84        16.08 o                         
  13  10   1        116.79         83.49        29.60 o                         
  14  10   1          6.57         41.45        29.26 o                         
  -8  11   1          4.08         24.35        19.64 o                         
  -7  11   1          0.05        -11.18        12.23 o                         
  -6  11   1        102.40        105.76        18.43 o                         
  -5  11   1          0.33          2.97        12.76 o                         
  -4  11   1         14.50         10.50        15.43 o                         
  -3  11   1         26.25         19.39        13.08 o                         
  -2  11   1         23.11         61.52        15.97 o                         
  -1  11   1          0.15         -2.95        11.30 o                         
   0  11   1          8.00         13.81         9.56 o                         
   1  11   1        131.18        134.88        13.52 o                         
   2  11   1        254.53        259.55        16.49 o                         
   3  11   1        360.44        350.65        18.78 o                         
   4  11   1          9.63         11.79         8.55 o                         
   5  11   1        338.05        338.43        19.48 o                         
   6  11   1         66.17         61.08        10.89 o                         
   7  11   1        374.93        387.93        19.95 o                         
   8  11   1          0.09         -0.54        12.34 o                         
   9  11   1          0.35         -0.71        14.91 o                         
  10  11   1         22.21          9.56        11.74 o                         
  11  11   1        202.30        173.67        20.80 o                         
  12  11   1          2.01          6.89        12.38 o                         
  13  11   1          7.45         -5.32        22.80 o                         
  14  11   1          4.80          5.48        23.84 o                         
  -7  12   1         10.29          7.51        17.35 o                         
  -6  12   1         50.51         35.97        21.98 o                         
  -5  12   1         40.00         12.40        18.66 o                         
  -4  12   1         42.13         86.39        16.72 o                         
  -3  12   1        468.08        447.53        29.75 o                         
  -2  12   1        180.65        186.80        20.55 o                         
  -1  12   1         10.63         -3.44        11.57 o                         
   0  12   1        163.82        155.73        14.10 o                         
   1  12   1        832.92        928.30        55.28 o                         
   2  12   1         19.84         43.64        10.57 o                         
   3  12   1         10.75          2.52         8.76 o                         
   4  12   1         15.65          8.36        11.18 o                         
   5  12   1        248.65        266.96        20.42 o                         
   6  12   1        139.20        146.99        14.71 o                         
   7  12   1        236.75        258.96        19.54 o                         
   8  12   1        334.75        344.36        32.11 o                         
   9  12   1        221.99        192.74        22.76 o                         
  10  12   1        120.10        118.77        26.92 o                         
  11  12   1          1.38          9.87        23.34 o                         
  12  12   1         39.16         49.37        13.93 o                         
  13  12   1          0.40         21.04        23.91 o                         
  -5  13   1         39.11        111.56        29.78 o                         
  -4  13   1         25.01         30.28        18.75 o                         
  -3  13   1        196.91        171.23        20.41 o                         
  -2  13   1        333.36        300.69        25.43 o                         
  -1  13   1        276.70        281.99        24.24 o                         
   0  13   1         73.75         32.26        25.14 o                         
   1  13   1        199.68        202.99        16.69 o                         
   2  13   1         25.47         38.90        10.42 o                         
   3  13   1        114.59        109.46        11.76 o                         
   4  13   1         27.68         25.25         8.75 o                         
   5  13   1        253.21        268.80        16.42 o                         
   6  13   1        314.19        306.98        20.80 o                         
   7  13   1         89.42         84.22        18.78 o                         
   8  13   1        287.20        283.27        26.81 o                         
   9  13   1        201.92        186.76        23.92 o                         
  10  13   1        255.13        224.59        25.88 o                         
  11  13   1         32.94         33.26        14.95 o                         
  12  13   1        143.95        137.23        26.83 o                         
  -4  14   1         41.96         40.61        21.05 o                         
  -3  14   1          0.34          5.63        18.68 o                         
  -2  14   1         24.92         -4.29        16.76 o                         
  -1  14   1         14.92         38.51        18.86 o                         
   0  14   1          3.78         -8.62        10.66 o                         
   1  14   1         22.03         41.88        13.89 o                         
   2  14   1        109.48        113.95        13.00 o                         
   3  14   1         21.28         15.41         8.48 o                         
   4  14   1        106.54         99.84        11.77 o                         
   5  14   1          1.18         10.42         8.33 o                         
   6  14   1        160.01        175.58        14.37 o                         
   7  14   1         24.55         33.98        14.38 o                         
   8  14   1         26.75         17.42        13.22 o                         
   9  14   1         22.94         23.50        13.97 o                         
  10  14   1         24.46         30.03        14.80 o                         
  11  14   1          9.35         12.25        12.85 o                         
  12  14   1          0.41        -16.02        18.07 o                         
  -2  15   1         31.31         39.31        20.94 o                         
  -1  15   1         55.42         66.12        25.40 o                         
   0  15   1         10.88        -23.88        23.88 o                         
   1  15   1          1.17         16.14        13.52 o                         
   2  15   1          0.43         -4.35        11.21 o                         
   3  15   1          0.08         -4.16        11.38 o                         
   4  15   1         27.45         16.16         9.04 o                         
   5  15   1          3.06          2.63         9.06 o                         
   6  15   1         25.78         12.86        16.63 o                         
   7  15   1         10.40          8.34        10.26 o                         
   8  15   1          1.42        -16.69        16.69 o                         
   9  15   1          7.39         34.05        17.21 o                         
  10  15   1         35.25         74.19        19.94 o                         
  11  15   1          0.04        -15.17        19.55 o                         
  12  15   1          9.11         18.88        15.08 o                         
  -1  16   1         29.11         13.37        23.67 o                         
   0  16   1          0.56         11.88        14.51 o                         
   1  16   1          2.63         -4.63        14.50 o                         
   2  16   1        154.37        136.10        17.58 o                         
   3  16   1          1.40        -12.53        14.91 o                         
   4  16   1         48.29         65.05        14.55 o                         
   5  16   1         55.27         40.03        12.49 o                         
   6  16   1          1.62         43.58        17.99 o                         
   7  16   1         10.27         27.73        16.75 o                         
   8  16   1          9.85          5.05        22.59 o                         
   9  16   1         24.68         12.75        15.16 o                         
   2  17   1         13.31         51.03        25.52 o                         
   3  17   1         23.28         13.30        18.32 o                         
   4  17   1        106.95        102.25        36.42 o                         
   5  17   1         29.71        -10.61        23.39 o                         
   6  17   1         12.16         18.60        25.96 o                         
   7  17   1         26.54         57.60        26.52 o                         
   5  18   1         20.71         45.34        27.15 o                         
  -6 -17   2          7.57        -22.88        27.54 o                         
  -5 -17   2         33.16          2.71        22.44 o                         
  -4 -17   2          1.29         13.50        15.07 o                         
  -3 -17   2          0.33          5.82        13.73 o                         
  -2 -17   2          8.05         19.64        19.95 o                         
 -10 -16   2         11.53        -21.02        21.02 o                         
  -9 -16   2          0.78         -9.18        19.29 o                         
  -8 -16   2          9.34         -5.84        14.47 o                         
  -7 -16   2          3.82          7.78        15.64 o                         
  -6 -16   2         61.32         73.15        20.20 o                         
  -5 -16   2          1.56         54.80        18.17 o                         
  -4 -16   2          1.49         11.65        13.98 o                         
  -3 -16   2          0.49          5.26        12.86 o                         
  -2 -16   2         33.30         16.24        17.22 o                         
  -1 -16   2          2.87         -5.09        16.84 o                         
   0 -16   2         46.87         37.87        17.27 o                         
 -11 -15   2         45.65         57.84        22.12 o                         
 -10 -15   2        120.96        110.45        22.63 o                         
  -9 -15   2         10.11         14.09        13.90 o                         
  -8 -15   2         40.88          1.08        32.33 o                         
  -7 -15   2        175.45        156.26        22.86 o                         
  -6 -15   2         74.73         81.09        13.98 o                         
  -5 -15   2         20.86         -5.29        30.52 o                         
  -4 -15   2         29.76         49.98        16.78 o                         
  -3 -15   2         12.72         -3.32        36.27 o                         
  -2 -15   2        167.38        155.01        21.98 o                         
  -1 -15   2        107.67        105.98        27.03 o                         
   0 -15   2         44.61         21.79        21.38 o                         
   1 -15   2         43.97         36.56        18.81 o                         
   2 -15   2          3.84          2.14        19.56 o                         
 -11 -14   2         29.68         46.03        16.12 o                         
 -10 -14   2         62.86         27.55        13.27 o                         
  -9 -14   2         54.02         20.51        33.72 o                         
  -8 -14   2        177.78        158.17        21.67 o                         
  -7 -14   2         60.79         48.38        16.57 o                         
  -6 -14   2         14.13         17.11        10.58 o                         
  -5 -14   2         90.93         84.56        16.54 o                         
  -4 -14   2         52.56         56.46        15.83 o                         
  -3 -14   2        273.40        228.04        23.94 o                         
  -2 -14   2         89.98         81.75        16.49 o                         
  -1 -14   2        139.60        135.59        27.49 o                         
   0 -14   2         22.65          1.24        16.45 o                         
   1 -14   2        141.19        130.97        29.50 o                         
   2 -14   2         75.28         83.82        25.70 o                         
   3 -14   2          2.17         -6.01        17.14 o                         
   4 -14   2         26.48         34.97        24.13 o                         
 -12 -13   2          6.58         78.82        35.51 o                         
 -11 -13   2          7.75          1.57        25.17 o                         
 -10 -13   2         12.09         -8.03        12.82 o                         
  -9 -13   2         50.35         63.00        18.31 o                         
  -8 -13   2         31.62         29.57        23.70 o                         
  -7 -13   2         14.76          1.56         9.35 o                         
  -6 -13   2          0.31          9.29         8.24 o                         
  -5 -13   2         43.36         29.12         8.79 o                         
  -4 -13   2         36.09         46.47         9.71 o                         
  -3 -13   2        239.91        195.02        21.88 o                         
  -2 -13   2         76.51         50.12        14.05 o                         
  -1 -13   2          3.93         13.14        19.62 o                         
   0 -13   2         10.74         27.91        17.94 o                         
   1 -13   2         51.08         81.93        24.67 o                         
   2 -13   2          2.14          0.67        17.50 o                         
   3 -13   2          1.12         -0.63        16.60 o                         
   4 -13   2          3.01          9.83        20.24 o                         
   5 -13   2         31.54         42.34        23.70 o                         
 -13 -12   2         57.22         24.39        27.19 o                         
 -12 -12   2          3.92         -9.47        27.75 o                         
 -11 -12   2         41.84         26.58        13.57 o                         
 -10 -12   2         12.80         21.69        14.42 o                         
  -9 -12   2        287.54        311.29        27.52 o                         
  -8 -12   2        188.33        177.30        22.36 o                         
  -7 -12   2        623.36        633.11        33.37 o                         
  -6 -12   2         54.92         88.25        20.14 o                         
  -5 -12   2        100.68        137.55        19.37 o                         
  -4 -12   2          6.38         23.17        15.64 o                         
  -3 -12   2         13.80         10.07        14.71 o                         
  -2 -12   2          7.91         22.73         9.62 o                         
  -1 -12   2         29.89         43.16        11.56 o                         
   0 -12   2        234.69        211.33        17.29 o                         
   1 -12   2        227.01        229.55        32.82 o                         
   2 -12   2        455.60        395.82        41.31 o                         
   3 -12   2         42.89         51.51        22.72 o                         
   4 -12   2        189.90        175.26        32.53 o                         
   5 -12   2          7.79         -3.24        17.24 o                         
   6 -12   2          8.13        -19.90        20.78 o                         
   7 -12   2         15.04         15.08        20.47 o                         
 -13 -11   2        174.75        152.97        39.13 o                         
 -12 -11   2         84.56         52.04        25.87 o                         
 -11 -11   2         71.79         71.28        16.49 o                         
 -10 -11   2        153.22        153.95        20.62 o                         
  -9 -11   2        633.98        617.59        35.20 o                         
  -8 -11   2          5.65        -12.80        12.80 o                         
  -7 -11   2        504.02        483.77        22.84 o                         
  -6 -11   2        154.36        168.22        12.81 o                         
  -5 -11   2        732.85        771.99        34.50 o                         
  -4 -11   2        369.85        440.07        29.95 o                         
  -3 -11   2         31.04         39.38        10.05 o                         
  -2 -11   2          1.52          6.77         7.97 o                         
  -1 -11   2        221.52        222.29        14.72 o                         
   0 -11   2        333.04        364.06        27.89 o                         
   1 -11   2        871.21        895.57        33.04 o                         
   2 -11   2        645.84        667.77        66.60 o                         
   3 -11   2        553.14        554.28        29.95 o                         
   4 -11   2        201.82        191.89        31.90 o                         
   5 -11   2         78.22         88.02        25.43 o                         
   6 -11   2        163.03        151.72        29.42 o                         
   7 -11   2         59.02         60.44        22.24 o                         
   8 -11   2         44.70         33.91        23.17 o                         
 -14 -10   2          6.05         37.34        29.95 o                         
 -13 -10   2         69.83         17.72        23.63 o                         
 -12 -10   2         16.98         19.26        24.70 o                         
 -11 -10   2        166.02        150.95        18.91 o                         
 -10 -10   2        187.99        216.44        33.43 o                         
  -9 -10   2         94.36        130.50        28.91 o                         
  -8 -10   2         35.32         29.19         8.35 o                         
  -7 -10   2        197.33        218.01        11.43 o                         
  -6 -10   2         37.35         17.25         6.70 o                         
  -5 -10   2         39.28        101.73        15.75 o                         
  -4 -10   2         26.72         15.55        11.58 o                         
  -3 -10   2        102.32         87.71        10.38 o                         
  -2 -10   2       1053.51       1106.65        44.03 o                         
  -1 -10   2         50.60         48.63         9.70 o                         
   0 -10   2        583.79        581.48        24.67 o                         
   1 -10   2         40.54         -8.90        31.58 o                         
   2 -10   2        363.52        378.54        22.68 o                         
   3 -10   2          6.18        -14.62        14.62 o                         
   4 -10   2         93.95         73.09        29.22 o                         
   5 -10   2        347.25        317.27        24.00 o                         
   6 -10   2          7.21        -13.04        13.04 o                         
   7 -10   2          1.87          1.54        16.63 o                         
   8 -10   2          3.45        -15.39        18.10 o                         
   9 -10   2         59.27         -1.69        23.27 o                         
 -15  -9   2         37.56         30.99        27.25 o                         
 -14  -9   2         16.26         17.91        22.87 o                         
 -13  -9   2          1.54          5.38        23.07 o                         
 -12  -9   2          3.20         41.71        29.97 o                         
 -11  -9   2        118.04        125.50        17.41 o                         
 -10  -9   2         33.38         48.25        29.41 o                         
  -9  -9   2         30.85         31.22        11.56 o                         
  -8  -9   2         40.27         40.02         8.71 o                         
  -7  -9   2        100.76        116.42         7.98 o                         
  -6  -9   2          5.21          8.23         5.99 o                         
  -5  -9   2         12.41         16.46         9.98 o                         
  -4  -9   2        211.65        201.53        16.75 o                         
  -3  -9   2          4.71         10.91        10.03 o                         
  -2  -9   2        467.47        489.22        34.44 o                         
  -1  -9   2         23.69         23.90        10.16 o                         
   0  -9   2         82.04         68.59         9.08 o                         
   1  -9   2         21.74         15.98         3.86 o                         
   2  -9   2         19.08         28.48        14.15 o                         
   3  -9   2        111.57         85.40        12.34 o                         
   4  -9   2       1012.46        973.93        36.11 o                         
   5  -9   2          0.32         65.28        29.17 o                         
   6  -9   2         60.69         69.45        14.05 o                         
   7  -9   2          9.94         11.60        12.14 o                         
   8  -9   2         85.93         95.50        17.43 o                         
   9  -9   2          0.01         30.34        19.81 o                         
  10  -9   2          0.01        -17.29        38.95 o                         
  11  -9   2         17.74          6.82        18.22 o                         
 -15  -8   2         12.52          1.56        23.32 o                         
 -14  -8   2         34.69        -16.88        27.23 o                         
 -13  -8   2         92.65         82.03        27.10 o                         
 -12  -8   2        134.49        183.24        34.69 o                         
 -11  -8   2        391.70        388.11        24.42 o                         
 -10  -8   2        795.85        829.72        34.24 o                         
  -9  -8   2        157.00        176.72        11.63 o                         
  -8  -8   2         61.01         74.97         9.21 o                         
  -7  -8   2        482.27        374.01        45.56 o                         
  -6  -8   2        805.09        803.45        23.39 o                         
  -5  -8   2          4.49         -2.39         5.76 o                         
  -4  -8   2        893.46        817.61        29.79 o                         
  -3  -8   2         94.77        114.94         9.63 o                         
  -2  -8   2       1893.17       1941.42        52.45 o                         
  -1  -8   2        123.51        101.82         8.36 o                         
   0  -8   2       1970.20       1834.67        31.41 o                         
   1  -8   2        232.50        154.98        14.23 o                         
   2  -8   2          2.37          0.67         5.62 o                         
   3  -8   2       1077.12       1042.73        33.28 o                         
   4  -8   2        175.62        211.97        18.68 o                         
   5  -8   2       1692.30       1746.58        48.14 o                         
   6  -8   2        485.87        575.33        47.39 o                         
   7  -8   2        240.59        247.93        20.94 o                         
   8  -8   2         76.65         89.77        26.09 o                         
   9  -8   2        205.51        214.32        22.65 o                         
  10  -8   2         54.97         37.70        10.81 o                         
  11  -8   2          5.12          7.76        14.18 o                         
 -16  -7   2          0.39          1.92        22.28 o                         
 -15  -7   2         95.54         98.89        30.80 o                         
 -14  -7   2        111.15        142.15        33.69 o                         
 -13  -7   2        124.47        129.21        20.10 o                         
 -12  -7   2        161.41        172.53        21.86 o                         
 -11  -7   2       1113.86       1116.84        32.08 o                         
 -10  -7   2        626.52        636.39        28.48 o                         
  -9  -7   2        972.44        931.22        21.92 o                         
  -8  -7   2       1285.16       1345.37        26.78 o                         
  -7  -7   2        914.93       1009.91        23.95 o                         
  -6  -7   2        753.80        743.95        19.13 o                         
  -5  -7   2        198.44        221.06         8.69 o                         
  -4  -7   2        323.24        285.94        13.03 o                         
  -3  -7   2       3991.89       4157.96        45.65 o                         
  -2  -7   2       2049.12       2083.56        48.45 o                         
  -1  -7   2        961.99        966.62        21.17 o                         
   0  -7   2        751.35        771.96        19.37 o                         
   1  -7   2        157.22        105.33         9.51 o                         
   2  -7   2         79.27         61.55         6.45 o                         
   3  -7   2       1544.41       1493.46        28.46 o                         
   4  -7   2          4.43         11.93        12.74 o                         
   5  -7   2         11.04         54.84        23.35 o                         
   6  -7   2        128.93        125.40        20.18 o                         
   7  -7   2        806.12        908.00        56.19 o                         
   8  -7   2        386.86        370.07        25.99 o                         
   9  -7   2        104.36        134.37        19.45 o                         
  10  -7   2         22.07         22.18        10.26 o                         
  11  -7   2         22.39         17.75        17.84 o                         
  12  -7   2          3.37        -12.53        12.53 o                         
 -16  -6   2          7.15         18.25        25.38 o                         
 -15  -6   2          1.64          0.97        18.27 o                         
 -14  -6   2          6.16        -14.99        14.99 o                         
 -13  -6   2         30.45         54.69        17.11 o                         
 -12  -6   2         94.90        103.81        19.04 o                         
 -11  -6   2        557.51        540.69        21.54 o                         
 -10  -6   2        734.72        709.69        24.10 o                         
  -9  -6   2       1197.29       1190.53        21.59 o                         
  -8  -6   2          0.70          1.89         6.24 o                         
  -7  -6   2         84.07         73.82         6.43 o                         
  -6  -6   2       1186.51       1207.74        35.13 o                         
  -5  -6   2       2353.07       2453.07        62.67 o                         
  -4  -6   2        487.31        527.56        11.45 o                         
  -3  -6   2       1091.12       1205.35        20.29 o                         
  -2  -6   2        164.24        215.26        12.86 o                         
  -1  -6   2       3969.49       4352.92        54.49 o                         
   0  -6   2         37.45         52.56         7.87 o                         
   1  -6   2         35.26         61.87         4.40 o                         
   2  -6   2        115.35        149.70        11.94 o                         
   3  -6   2        308.85        281.44        12.03 o                         
   4  -6   2          2.91         -1.31         7.98 o                         
   5  -6   2         23.54         29.98        10.26 o                         
   6  -6   2         13.28         65.76        21.54 o                         
   7  -6   2        314.75        315.99        22.75 o                         
   8  -6   2         29.55         75.31        15.61 o                         
   9  -6   2         14.82         10.51         8.27 o                         
  10  -6   2         12.25         10.15         7.55 o                         
  11  -6   2         15.31          4.28        16.66 o                         
  12  -6   2         13.86         -5.94        19.14 o                         
  13  -6   2          1.28          2.16        12.96 o                         
 -16  -5   2         48.49         70.10        26.15 o                         
 -15  -5   2        103.31        113.74        21.71 o                         
 -14  -5   2        106.62         76.83        16.60 o                         
 -13  -5   2        402.13        398.74        31.18 o                         
 -12  -5   2          9.59         16.57        13.48 o                         
 -11  -5   2         62.62         65.19        37.28 o                         
 -10  -5   2         19.44         19.22         9.28 o                         
  -9  -5   2        128.99        126.15         8.57 o                         
  -8  -5   2        374.82        410.21        12.43 o                         
  -7  -5   2        310.15        280.01        11.61 o                         
  -6  -5   2       3697.15       3782.24        35.25 o                         
  -5  -5   2       1202.34       1064.39        64.15 o                         
  -4  -5   2        875.02       1032.83        24.80 o                         
  -3  -5   2        541.45        611.68        18.76 o                         
  -2  -5   2        427.86        395.47        12.37 o                         
  -1  -5   2        551.36        612.09        14.72 o                         
   0  -5   2         56.03         61.56         5.34 o                         
   1  -5   2        310.84        324.05        16.63 o                         
   2  -5   2        125.42        180.31        15.55 o                         
   3  -5   2          7.66         -0.38        10.19 o                         
   4  -5   2         65.25         63.08         8.13 o                         
   5  -5   2        753.39        706.38        29.98 o                         
   6  -5   2        161.78        138.37        18.13 o                         
   7  -5   2        283.95        280.07        20.86 o                         
   8  -5   2         11.22         17.68         8.40 o                         
   9  -5   2        147.23        156.32        13.79 o                         
  10  -5   2         30.88         29.86         8.31 o                         
  11  -5   2          8.81          1.77        10.71 o                         
  12  -5   2         14.08         -1.86        13.14 o                         
  13  -5   2         18.71         14.97        12.79 o                         
 -15  -4   2        354.21        413.16        33.74 o                         
 -14  -4   2        187.39        164.32        22.56 o                         
 -13  -4   2        937.41        953.37        65.47 o                         
 -12  -4   2        378.10        372.17        28.91 o                         
 -11  -4   2        670.17        693.42        46.88 o                         
 -10  -4   2        123.14        131.65        10.02 o                         
  -9  -4   2        344.45        347.32        13.40 o                         
  -8  -4   2       1071.89       1138.50        19.47 o                         
  -7  -4   2         55.23         47.25         5.28 o                         
  -6  -4   2       7356.41       7670.84        42.68 o                         
  -5  -4   2       9794.89      10537.03        86.76 o                         
  -4  -4   2      10373.70      10516.37        85.23 o                         
  -3  -4   2      22986.46      24243.74       118.73 o                         
  -2  -4   2        701.08        622.08         9.51 o                         
  -1  -4   2       1218.44       1184.26        17.99 o                         
   0  -4   2         33.06         16.39         2.70 o                         
   1  -4   2       4428.69       4298.90        25.06 o                         
   2  -4   2       3802.47       3773.94        27.36 o                         
   3  -4   2       2732.87       2888.06        35.19 o                         
   4  -4   2       3644.35       3685.31        41.41 o                         
   5  -4   2        596.20        561.23        22.82 o                         
   6  -4   2       1584.51       1578.14        40.19 o                         
   7  -4   2        223.21        226.17        17.16 o                         
   8  -4   2        333.30        310.58        17.03 o                         
   9  -4   2         37.70         12.26         7.44 o                         
  10  -4   2        177.96        203.41        13.76 o                         
  11  -4   2         82.23        104.42        11.08 o                         
  12  -4   2         90.97        100.01        13.26 o                         
  13  -4   2        158.05        119.88        18.26 o                         
  14  -4   2         52.60         84.31        28.34 o                         
 -15  -3   2          2.18        -11.44        13.50 o                         
 -14  -3   2        268.45        248.06        26.54 o                         
 -13  -3   2         96.19        108.42        21.98 o                         
 -12  -3   2        193.72        200.85        21.73 o                         
 -11  -3   2        150.85        153.55        18.65 o                         
 -10  -3   2         35.85         43.58         6.40 o                         
  -9  -3   2       1128.98       1026.46        36.74 o                         
  -8  -3   2         95.70         64.36         5.65 o                         
  -7  -3   2       3918.71       4135.35        35.97 o                         
  -6  -3   2        493.62        475.34        12.45 o                         
  -5  -3   2       2381.69       2570.06        20.33 o                         
  -4  -3   2        568.80        613.23        20.51 o                         
  -3  -3   2       1412.24       1412.82        12.76 o                         
  -2  -3   2       7836.50       7936.05        35.35 o                         
  -1  -3   2        392.11        359.43         6.18 o                         
   0  -3   2       1420.15       1408.74        17.61 o                         
   1  -3   2         56.07         37.97         1.75 o                         
   2  -3   2       1651.06       1512.29        19.91 o                         
   3  -3   2        166.72        171.49         6.99 o                         
   4  -3   2       3684.80       4026.62       102.92 o                         
   5  -3   2        253.32        257.00        16.91 o                         
   6  -3   2       3196.96       3191.03        43.37 o                         
   7  -3   2         85.73         72.53         7.35 o                         
   8  -3   2        107.93        124.39        11.31 o                         
   9  -3   2          1.59         12.22         6.32 o                         
  10  -3   2          8.19         15.62         6.99 o                         
  11  -3   2          7.76         17.05         7.45 o                         
  12  -3   2        423.23        391.19        18.35 o                         
  13  -3   2         96.59         91.27        12.79 o                         
  14  -3   2         55.29         66.02        24.54 o                         
 -15  -2   2          2.46          6.14        19.15 o                         
 -14  -2   2         19.86         10.36        29.29 o                         
 -13  -2   2         84.13        109.57        17.86 o                         
 -12  -2   2         74.75         76.15        15.77 o                         
 -11  -2   2         22.62         24.35         7.88 o                         
 -10  -2   2        227.59        228.36        13.06 o                         
  -9  -2   2         39.97         34.37         8.40 o                         
  -8  -2   2         12.32          1.11         6.14 o                         
  -7  -2   2         14.64         11.10         4.78 o                         
  -6  -2   2        181.25        152.01        10.20 o                         
  -5  -2   2       2651.55       2810.97        22.65 o                         
  -4  -2   2         10.68          9.84         2.24 o                         
  -3  -2   2      28002.59      29847.37        95.01 o                         
  -2  -2   2        240.76        207.09         4.34 o                         
  -1  -2   2      12041.76      12438.55        65.14 o                         
   0  -2   2         41.40         59.60         3.65 o                         
   1  -2   2        307.98        329.25         5.09 o                         
   2  -2   2         52.80         50.94         2.45 o                         
   3  -2   2        773.37        829.11        11.49 o                         
   4  -2   2        426.58        451.69        11.19 o                         
   5  -2   2        254.40        278.77        12.39 o                         
   6  -2   2          2.41         -4.64         4.93 o                         
   7  -2   2        127.36        116.72         7.47 o                         
   8  -2   2        163.07        175.65         9.52 o                         
   9  -2   2         13.47         13.11         5.83 o                         
  10  -2   2         20.88         31.98         6.90 o                         
  11  -2   2         82.98         72.70         9.35 o                         
  12  -2   2          4.19         -8.02         8.02 o                         
  13  -2   2          7.41         -2.74         7.38 o                         
  14  -2   2          5.71         13.37        11.68 o                         
 -14  -1   2        115.29        135.93        31.56 o                         
 -13  -1   2        302.92        296.25        25.83 o                         
 -12  -1   2          1.73          1.95        10.97 o                         
 -11  -1   2        170.84        213.22        22.07 o                         
 -10  -1   2        145.73        139.75        12.51 o                         
  -9  -1   2       1498.85       1544.83        32.59 o                         
  -8  -1   2        145.38        136.92         8.68 o                         
  -7  -1   2         48.53         22.65         5.48 o                         
  -6  -1   2        304.99        243.07         8.75 o                         
  -5  -1   2          9.60         48.82         8.37 o                         
  -4  -1   2       6863.65       6789.66        43.03 o                         
  -3  -1   2        207.27        209.74         5.31 o                         
  -2  -1   2       1623.91       1611.54        13.84 o                         
  -1  -1   2       4089.30       4186.07        42.09 o                         
   0  -1   2       4861.63       4918.35        51.50 o                         
   1  -1   2        305.04        394.14        11.67 o                         
   2  -1   2        684.33        707.98         8.20 o                         
   3  -1   2        656.12        623.16         9.21 o                         
   4  -1   2        310.49        284.56         6.56 o                         
   5  -1   2        115.39        135.62         6.20 o                         
   6  -1   2        202.85        179.55         9.68 o                         
   7  -1   2        206.65        204.74         7.18 o                         
   8  -1   2        134.53        154.77         8.70 o                         
   9  -1   2         86.19         87.12         7.99 o                         
  10  -1   2        307.14        322.55        13.46 o                         
  11  -1   2        152.89        124.54         9.73 o                         
  12  -1   2          2.81          2.82         6.00 o                         
  13  -1   2        148.37        153.12        13.02 o                         
  14  -1   2         42.41         47.50         9.72 o                         
  15  -1   2          1.21        -10.44        16.60 o                         
 -14   0   2        160.90        161.74        33.23 o                         
 -13   0   2        218.96        251.99        24.43 o                         
 -12   0   2         12.46         12.99        11.00 o                         
 -11   0   2         59.04         65.57        17.22 o                         
 -10   0   2        748.81        737.60        24.34 o                         
  -9   0   2        352.12        346.15        16.39 o                         
  -8   0   2       2050.75       2127.83        35.34 o                         
  -7   0   2        911.84        857.74        20.84 o                         
  -6   0   2        645.58        576.50        12.31 o                         
  -5   0   2        854.36        806.56        16.26 o                         
  -4   0   2       1050.68       1034.79        13.10 o                         
  -3   0   2       1299.80       1363.67        12.52 o                         
  -2   0   2        974.68        860.88        11.51 o                         
  -1   0   2       9982.99      10676.52        68.25 o                         
   1   0   2      42951.50      43255.52       355.25 o                         
   2   0   2       7735.40       7870.84        56.30 o                         
   3   0   2       2468.97       2283.11        20.60 o                         
   4   0   2        481.34        389.55         6.88 o                         
   5   0   2        422.71        416.82         8.65 o                         
   6   0   2        163.61        126.04         6.13 o                         
   7   0   2          3.80         -0.51         4.28 o                         
   8   0   2       1881.90       1965.74        22.34 o                         
   9   0   2        416.54        452.55        13.94 o                         
  10   0   2        996.61       1017.56        22.70 o                         
  11   0   2        323.14        372.73        15.07 o                         
  12   0   2          1.47          2.53         6.07 o                         
  13   0   2         17.47         28.75         8.43 o                         
  14   0   2         70.91         65.35         9.55 o                         
  15   0   2          1.28        -10.29        10.29 o                         
 -14   1   2          0.15         -1.67        19.37 o                         
 -13   1   2        261.01        248.71        37.41 o                         
 -12   1   2         95.29        120.55        13.56 o                         
 -11   1   2          1.20         -7.23         7.23 o                         
 -10   1   2        340.38        361.00        17.33 o                         
  -9   1   2        128.58         90.91        29.07 o                         
  -8   1   2        521.78        420.68        60.86 o                         
  -7   1   2          0.86         -1.95         5.63 o                         
  -6   1   2         21.37         12.80         8.18 o                         
  -5   1   2        160.39        135.26        20.88 o                         
  -4   1   2        735.14        618.36        11.09 o                         
  -3   1   2       4172.83       4111.34        23.98 o                         
  -2   1   2       1053.15       1000.47        40.63 o                         
  -1   1   2       5179.95       5250.08        23.80 o                         
   0   1   2       3242.67       3203.42        19.83 o                         
   1   1   2       4783.32       4875.31        20.80 o                         
   2   1   2        428.63        502.26         5.90 o                         
   3   1   2         89.65         84.23         2.15 o                         
   4   1   2          1.94         -1.74         1.74 o                         
   5   1   2       1227.18       1270.41        12.44 o                         
   6   1   2        830.00        974.27        26.04 o                         
   7   1   2       1916.35       1928.58        18.05 o                         
   8   1   2         20.28         21.78         3.61 o                         
   9   1   2        681.60        677.62        15.79 o                         
  10   1   2        322.22        292.91        14.02 o                         
  11   1   2         44.69         55.90         8.82 o                         
  12   1   2         30.22         24.48         7.63 o                         
  13   1   2         37.72         44.22         9.56 o                         
  14   1   2         71.59         77.88        10.87 o                         
  15   1   2          0.97         17.17        10.11 o                         
  16   1   2         35.88         13.43        26.74 o                         
 -14   2   2         69.40         69.91        24.36 o                         
 -13   2   2          5.22         -2.02        17.00 o                         
 -12   2   2         42.09         21.11        10.39 o                         
 -11   2   2         24.83         21.75         6.48 o                         
 -10   2   2          0.18          2.84         6.54 o                         
  -9   2   2         12.09         13.79        12.17 o                         
  -8   2   2         12.19          9.69         6.35 o                         
  -7   2   2        427.93        427.00        15.26 o                         
  -6   2   2        146.71        132.56         8.12 o                         
  -5   2   2        262.37        268.71        15.68 o                         
  -4   2   2        283.57        365.60        16.99 o                         
  -3   2   2        355.88        356.68         7.30 o                         
  -2   2   2      18669.13      19630.39       120.17 o                         
  -1   2   2        793.99        706.89        52.24 o                         
   0   2   2       9220.41       9506.56        61.63 o                         
   1   2   2         22.50         50.08         4.26 o                         
   2   2   2       1226.64       1224.46        10.90 o                         
   3   2   2       1612.38       1538.93        11.18 o                         
   4   2   2        650.86        752.10        11.76 o                         
   5   2   2        783.03        885.54        10.76 o                         
   6   2   2          0.05          8.23         2.82 o                         
   7   2   2         18.52          8.38         4.60 o                         
   8   2   2         49.72         41.13         3.57 o                         
   9   2   2          4.13          8.11         3.92 o                         
  10   2   2         54.71         54.23         7.57 o                         
  11   2   2         54.73         53.21         8.33 o                         
  12   2   2         60.31         69.47        11.46 o                         
  13   2   2          2.11          2.99         9.12 o                         
  14   2   2        111.23        110.51        13.75 o                         
  15   2   2          0.02          2.57         9.60 o                         
  16   2   2          0.23         -8.72        12.81 o                         
 -13   3   2        109.88         84.73        28.67 o                         
 -12   3   2        754.00        762.82        61.00 o                         
 -11   3   2        265.02        273.44        17.28 o                         
 -10   3   2        491.96        510.80        21.55 o                         
  -9   3   2         43.88         62.42         8.01 o                         
  -8   3   2        564.11        600.17        35.98 o                         
  -7   3   2       1066.58       1053.63        20.49 o                         
  -6   3   2         32.29         15.83         5.09 o                         
  -5   3   2       7495.26       7949.82        63.81 o                         
  -4   3   2         78.31        110.44        14.67 o                         
  -3   3   2       8477.88       8885.05        45.64 o                         
  -2   3   2         13.55          7.86         3.34 o                         
  -1   3   2       8260.99       8428.80        36.68 o                         
   0   3   2        682.07        641.24         8.25 o                         
   1   3   2       1672.92       1667.28        15.35 o                         
   2   3   2        479.76        449.75         8.07 o                         
   3   3   2       1156.15       1008.28        10.03 o                         
   4   3   2        387.56        307.40         6.70 o                         
   5   3   2       1567.39       1611.21        24.37 o                         
   6   3   2       1349.29       1368.21        16.32 o                         
   7   3   2        321.95        324.83        11.09 o                         
   8   3   2        958.59        942.29        21.93 o                         
   9   3   2         97.93         97.30         4.61 o                         
  10   3   2        227.72        253.94        10.64 o                         
  11   3   2        236.07        245.85        12.64 o                         
  12   3   2          1.32         -9.30         9.30 o                         
  13   3   2         55.98         55.68        15.91 o                         
  14   3   2         79.84         79.70        17.08 o                         
  15   3   2         11.33         13.49        13.20 o                         
  16   3   2         26.86         13.22        19.97 o                         
 -13   4   2         87.11         26.33        21.52 o                         
 -12   4   2        520.32        547.06        53.28 o                         
 -11   4   2         53.53         66.52        25.06 o                         
 -10   4   2        894.01        863.22        35.48 o                         
  -9   4   2        179.94        169.52        26.16 o                         
  -8   4   2         10.51          5.60         6.89 o                         
  -7   4   2        285.84        282.95        18.35 o                         
  -6   4   2        463.81        474.40        26.20 o                         
  -5   4   2       1178.93       1192.80        54.25 o                         
  -4   4   2       3914.47       3792.97        58.57 o                         
  -3   4   2      13346.15      14055.66        96.93 o                         
  -2   4   2       6436.05       6398.46        33.59 o                         
  -1   4   2      24747.27      26444.33       255.92 o                         
   0   4   2          5.73         -3.06         3.06 o                         
   1   4   2        442.98        418.84         8.06 o                         
   2   4   2       1519.37       1389.03        15.65 o                         
   3   4   2       3615.83       3614.30        27.32 o                         
   4   4   2       2259.70       2234.90        27.49 o                         
   5   4   2       2762.70       2813.02        26.96 o                         
   6   4   2       4176.03       4302.97       119.11 o                         
   7   4   2       1577.69       1538.14        28.41 o                         
   8   4   2       1717.22       1678.55        25.39 o                         
   9   4   2        742.28        699.57        17.28 o                         
  10   4   2          2.15          4.82         4.81 o                         
  11   4   2        160.94        153.35        12.94 o                         
  12   4   2         44.93         59.15        10.81 o                         
  13   4   2        218.20        220.14        23.54 o                         
  14   4   2        121.84        139.20        30.16 o                         
  15   4   2        176.73        166.62        33.04 o                         
  16   4   2         15.53         45.28        25.18 o                         
 -13   5   2         39.20         12.73        18.90 o                         
 -12   5   2          2.38        -26.39        26.39 o                         
 -11   5   2         32.45         33.61        21.21 o                         
 -10   5   2         34.59         36.36        21.53 o                         
  -9   5   2          0.21        -20.28        20.55 o                         
  -8   5   2        123.80        104.08        10.17 o                         
  -7   5   2        478.15        475.75        16.62 o                         
  -6   5   2          3.63         15.07         5.69 o                         
  -5   5   2        238.41        233.92        22.86 o                         
  -4   5   2       1030.26       1011.14        65.75 o                         
  -3   5   2       1720.25       1666.70        20.76 o                         
  -2   5   2        502.06        639.71        37.02 o                         
  -1   5   2        844.63        993.90        46.87 o                         
   0   5   2         60.58         62.78         5.76 o                         
   1   5   2       1025.56       1124.86        16.47 o                         
   2   5   2        174.25        183.78         7.30 o                         
   3   5   2        451.92        484.28        10.95 o                         
   4   5   2          3.22         34.42         8.99 o                         
   5   5   2        219.43        291.75        19.39 o                         
   6   5   2        604.58        681.64        28.95 o                         
   7   5   2         50.34         51.30         5.68 o                         
   8   5   2        657.94        610.48        39.26 o                         
   9   5   2        325.81        294.89        18.78 o                         
  10   5   2         48.58         46.88        10.67 o                         
  11   5   2         45.68         45.67        11.74 o                         
  12   5   2         17.58          5.53        27.81 o                         
  13   5   2        370.45        358.13        41.92 o                         
  14   5   2          0.71        -13.17        17.53 o                         
  15   5   2        130.74        164.03        34.87 o                         
  16   5   2          1.66        -13.20        23.63 o                         
 -12   6   2          0.39         37.97        23.16 o                         
 -11   6   2        212.54        228.79        38.13 o                         
 -10   6   2         26.39         31.73        21.66 o                         
  -9   6   2        317.47        321.14        39.35 o                         
  -8   6   2        182.86        214.82        31.19 o                         
  -7   6   2       1670.27       1608.35        49.39 o                         
  -6   6   2        517.98        508.52        37.78 o                         
  -5   6   2         20.91         29.03         8.16 o                         
  -4   6   2          8.52          7.56         4.12 o                         
  -3   6   2       2136.28       2073.29        26.83 o                         
  -2   6   2       2781.57       2838.89       118.50 o                         
  -1   6   2        119.89        162.41        18.57 o                         
   0   6   2       1480.49       1653.25        35.88 o                         
   1   6   2          1.12         55.13        10.32 o                         
   2   6   2       2367.90       2607.74        59.98 o                         
   3   6   2         93.03        115.93        12.04 o                         
   4   6   2        468.36        621.31        16.77 o                         
   5   6   2         84.95         65.77         6.08 o                         
   6   6   2         13.98          7.18         3.50 o                         
   7   6   2        411.75        346.18        12.05 o                         
   8   6   2        277.09        223.70        34.66 o                         
   9   6   2        430.88        422.57        23.42 o                         
  10   6   2        341.29        302.67        20.81 o                         
  11   6   2          8.92         19.14        10.67 o                         
  12   6   2         41.85         59.20        37.56 o                         
  13   6   2        107.10        153.28        29.77 o                         
  14   6   2          6.08          2.67        19.88 o                         
  15   6   2         18.92         23.28        22.37 o                         
 -12   7   2          3.65          7.42        20.71 o                         
 -11   7   2        166.97        212.48        37.40 o                         
 -10   7   2         73.63         73.65        24.64 o                         
  -9   7   2         90.92        108.87        28.80 o                         
  -8   7   2        213.32        185.32        29.34 o                         
  -7   7   2        549.04        630.86        34.59 o                         
  -6   7   2        697.97        706.20        33.30 o                         
  -5   7   2        458.36        415.93        47.41 o                         
  -4   7   2       3195.04       3169.99        58.00 o                         
  -3   7   2        882.29        931.40        18.79 o                         
  -2   7   2        212.24        196.77         9.09 o                         
  -1   7   2        272.31        266.83        21.38 o                         
   0   7   2       1705.28       1656.65        25.77 o                         
   1   7   2       3185.48       3327.85        36.47 o                         
   2   7   2       1297.23       1345.88        24.28 o                         
   3   7   2        358.43        403.48        26.57 o                         
   4   7   2        248.60        243.05        27.90 o                         
   5   7   2         11.70         -4.40         5.02 o                         
   6   7   2       1016.72        993.07        16.71 o                         
   7   7   2        754.57        631.17        52.65 o                         
   8   7   2        109.17        102.79         7.59 o                         
   9   7   2        427.86        440.64        25.51 o                         
  10   7   2        389.09        363.42        36.64 o                         
  11   7   2       1949.41       1933.35        52.73 o                         
  12   7   2         34.95         38.67        11.56 o                         
  13   7   2        126.71        110.63        28.42 o                         
  14   7   2          0.69         22.50        21.81 o                         
  15   7   2         32.93         45.75        25.59 o                         
 -11   8   2         31.97        -12.38        20.13 o                         
 -10   8   2          2.92        -22.99        22.99 o                         
  -9   8   2        139.76        169.15        32.10 o                         
  -8   8   2         48.99         54.47        22.24 o                         
  -7   8   2        109.03        121.15        19.16 o                         
  -6   8   2        488.94        547.03        32.71 o                         
  -5   8   2        271.96        338.00        24.59 o                         
  -4   8   2         44.13         59.36        17.70 o                         
  -3   8   2        225.20        207.43        11.60 o                         
  -2   8   2        588.25        540.20        14.77 o                         
  -1   8   2         72.48         68.73         5.68 o                         
   0   8   2       1723.54       1515.63        26.42 o                         
   1   8   2       1224.32       1360.40        46.15 o                         
   2   8   2       1582.44       1570.39        27.72 o                         
   3   8   2        313.45        236.81        16.89 o                         
   4   8   2       1426.94       1372.68        33.66 o                         
   5   8   2         61.85         38.08         5.74 o                         
   6   8   2          7.61          5.97         4.21 o                         
   7   8   2        707.07        708.85        14.67 o                         
   8   8   2        203.12        167.78        13.49 o                         
   9   8   2        177.58        199.80        19.94 o                         
  10   8   2        658.91        661.12        32.02 o                         
  11   8   2        452.75        462.20        27.51 o                         
  12   8   2        133.14        154.14        18.46 o                         
  13   8   2        145.26        146.87        30.72 o                         
  14   8   2         95.53         66.16        26.71 o                         
  15   8   2         30.51          4.63        22.68 o                         
 -11   9   2          0.46        -26.67        26.67 o                         
 -10   9   2          4.55         14.77        20.75 o                         
  -9   9   2          4.56        -17.24        22.05 o                         
  -8   9   2          0.26         45.67        23.35 o                         
  -7   9   2          0.25         -0.37        19.17 o                         
  -6   9   2          7.65         -7.32        14.21 o                         
  -5   9   2         85.34        147.56        20.80 o                         
  -4   9   2          9.99          2.80        11.76 o                         
  -3   9   2        153.58        159.74        17.61 o                         
  -2   9   2         78.23         79.39        17.64 o                         
  -1   9   2        130.88        105.86        31.90 o                         
   0   9   2        379.70        379.69        23.46 o                         
   1   9   2         11.04          6.67         7.05 o                         
   2   9   2        332.46        337.07        14.72 o                         
   3   9   2        201.10        193.55        13.52 o                         
   4   9   2        418.49        416.67        19.08 o                         
   5   9   2          4.82          3.58         6.79 o                         
   6   9   2        222.41        210.58        10.53 o                         
   7   9   2          0.10          0.86         4.01 o                         
   8   9   2        520.19        480.69        28.24 o                         
   9   9   2        142.53        156.65        18.46 o                         
  10   9   2        214.11        222.08        21.20 o                         
  11   9   2         98.64        122.51        18.04 o                         
  12   9   2         57.80         47.19        13.05 o                         
  13   9   2         12.42         47.12        26.32 o                         
  14   9   2         13.12         -0.18        21.04 o                         
 -10  10   2         69.87         67.53        25.86 o                         
  -9  10   2         24.34         58.31        27.06 o                         
  -8  10   2         45.20         25.96        20.13 o                         
  -7  10   2         24.09         20.08        14.58 o                         
  -6  10   2        459.08        450.17        31.19 o                         
  -5  10   2        558.54        595.34        34.19 o                         
  -4  10   2          2.99         -3.97        13.61 o                         
  -3  10   2         50.74         21.99        11.63 o                         
  -2  10   2        211.21        243.88        21.38 o                         
  -1  10   2        126.63        108.96        24.43 o                         
   0  10   2          7.04         24.23         9.80 o                         
   1  10   2         96.50         99.02        11.56 o                         
   2  10   2         57.04         51.64         8.82 o                         
   3  10   2        801.68        818.68        23.49 o                         
   4  10   2         20.79         19.07         9.65 o                         
   5  10   2        238.04        271.41        17.02 o                         
   6  10   2          8.87         11.34         7.70 o                         
   7  10   2          1.27         -6.92         7.02 o                         
   8  10   2        526.74        483.35        29.86 o                         
   9  10   2          1.12         -0.02        12.42 o                         
  10  10   2        255.69        270.07        23.78 o                         
  11  10   2          6.33         -6.07        11.09 o                         
  12  10   2          0.74         -0.70        16.34 o                         
  13  10   2          5.20         -5.96        18.60 o                         
  14  10   2         17.93         47.04        28.42 o                         
  -8  11   2        202.82        236.96        39.47 o                         
  -7  11   2         61.21         68.71        16.33 o                         
  -6  11   2        111.85        131.43        19.80 o                         
  -5  11   2         28.09         -6.82        14.78 o                         
  -4  11   2        186.66        184.32        20.38 o                         
  -3  11   2        236.05        227.71        23.07 o                         
  -2  11   2        149.99        184.50        20.05 o                         
  -1  11   2        181.96        181.17        18.61 o                         
   0  11   2         58.04         62.63        10.63 o                         
   1  11   2        430.87        440.56        21.38 o                         
   2  11   2        149.97        172.00        12.86 o                         
   3  11   2        227.36        237.08        14.19 o                         
   4  11   2         75.61         91.48        11.01 o                         
   5  11   2        249.98        251.47        17.92 o                         
   6  11   2        172.18        187.72        14.79 o                         
   7  11   2        249.38        251.98        16.29 o                         
   8  11   2         42.42         69.77        16.59 o                         
   9  11   2        318.47        300.23        25.56 o                         
  10  11   2        425.40        401.03        29.21 o                         
  11  11   2          1.87        -13.49        13.49 o                         
  12  11   2        264.86        268.43        26.26 o                         
  13  11   2        174.32        157.97        21.23 o                         
  -6  12   2         12.17         -7.45        15.40 o                         
  -5  12   2          3.52        -13.57        26.68 o                         
  -4  12   2         16.75         18.14        18.42 o                         
  -3  12   2        135.44        145.53        19.73 o                         
  -2  12   2        121.66        119.68        26.62 o                         
  -1  12   2        540.81        579.08        31.84 o                         
   0  12   2          9.20         17.86        11.70 o                         
   1  12   2        242.52        267.39        15.80 o                         
   2  12   2        235.95        223.60        16.26 o                         
   3  12   2         84.07        110.41        12.02 o                         
   4  12   2         28.30         32.47         9.44 o                         
   5  12   2        184.20        200.92        17.56 o                         
   6  12   2        227.31        226.72        19.87 o                         
   7  12   2        586.36        553.63        24.43 o                         
   8  12   2        737.89        676.87        37.39 o                         
   9  12   2         58.99         52.21        16.13 o                         
  10  12   2         82.96         96.41        17.90 o                         
  11  12   2         14.24         15.77        12.48 o                         
  12  12   2         44.08         69.66        27.22 o                         
  13  12   2         25.15         27.82        19.89 o                         
  -5  13   2         14.51         65.86        25.47 o                         
  -4  13   2          2.54         13.08        13.45 o                         
  -3  13   2          0.30        -14.66        14.66 o                         
  -2  13   2          7.26         -2.24        12.03 o                         
  -1  13   2         12.73          2.11        12.22 o                         
   0  13   2          2.76         -9.23        15.32 o                         
   1  13   2          8.76          2.02         8.39 o                         
   2  13   2         67.13         71.10        10.00 o                         
   3  13   2         63.53         54.40         9.76 o                         
   4  13   2        157.90        177.78        14.68 o                         
   5  13   2         11.92          3.18         7.92 o                         
   6  13   2         53.01         52.79        11.65 o                         
   7  13   2         45.10         51.86        14.83 o                         
   8  13   2          0.82         18.07        14.23 o                         
   9  13   2         53.12         50.00        17.04 o                         
  10  13   2          1.27         -5.55        16.13 o                         
  11  13   2         40.44         69.79        17.32 o                         
  12  13   2          0.00        -10.10        13.19 o                         
  13  13   2          1.04        -15.54        15.54 o                         
  -5  14   2         37.10         21.20        20.74 o                         
  -4  14   2         52.25         61.41        24.08 o                         
  -3  14   2          8.26         18.91        20.06 o                         
  -2  14   2         13.27         -3.91        12.15 o                         
  -1  14   2        203.72        209.20        24.53 o                         
   0  14   2         51.52         78.79        18.82 o                         
   1  14   2          0.79          8.42        12.13 o                         
   2  14   2        127.06        143.80        13.72 o                         
   3  14   2         46.76         64.35        11.00 o                         
   4  14   2        161.42        149.01        15.35 o                         
   5  14   2          2.38          1.01         8.53 o                         
   6  14   2        151.24        151.87        13.39 o                         
   7  14   2        168.64        175.69        33.43 o                         
   8  14   2         42.37         64.72        18.29 o                         
   9  14   2          9.90         20.25        18.52 o                         
  10  14   2          8.09         10.61        16.87 o                         
  11  14   2        101.99        115.88        40.55 o                         
  12  14   2         29.67         41.73        18.93 o                         
  13  14   2         19.06          4.67        14.80 o                         
  -4  15   2          3.13         -5.72        18.83 o                         
  -3  15   2         64.62         42.73        21.59 o                         
  -2  15   2         36.18         34.74        15.07 o                         
  -1  15   2         74.00        139.62        22.75 o                         
   0  15   2         23.30        -15.48        15.48 o                         
   1  15   2        125.35        147.17        32.27 o                         
   2  15   2        128.99        112.32        11.93 o                         
   3  15   2         18.80          8.86         8.83 o                         
   4  15   2        124.18         93.46        11.95 o                         
   5  15   2         73.52         75.51        12.05 o                         
   6  15   2        273.28        261.41        23.15 o                         
   7  15   2        192.53        191.89        19.42 o                         
   8  15   2         65.95         93.48        21.28 o                         
   9  15   2          1.92        -13.76        14.70 o                         
  10  15   2         40.43         84.54        22.01 o                         
  11  15   2         12.34          7.77        16.29 o                         
  12  15   2          5.23        -19.75        20.20 o                         
  -1  16   2          0.64         -9.07        19.00 o                         
   0  16   2          8.99         14.66        14.67 o                         
   1  16   2          2.75         16.49        20.36 o                         
   2  16   2        105.17        120.95        23.80 o                         
   3  16   2          6.71         29.14        12.82 o                         
   4  16   2         84.64         85.27        15.28 o                         
   5  16   2          5.69         30.93        17.65 o                         
   6  16   2        128.66        114.22        32.50 o                         
   7  16   2          1.58         24.98        11.96 o                         
   8  16   2         73.90         64.38        13.20 o                         
   9  16   2          3.78         -0.17        20.96 o                         
   2  17   2         10.42         25.60        18.52 o                         
   3  17   2          2.92         30.81        19.88 o                         
   4  17   2          0.07          1.48        16.82 o                         
   5  17   2         39.00         94.72        30.48 o                         
   6  17   2          1.08         30.71        26.80 o                         
   7  17   2          0.38         12.70        23.50 o                         
   8  17   2          0.04         32.27        31.35 o                         
   6  18   2         32.81        -14.86        26.72 o                         
  -5 -17   3         75.80         47.52        17.84 o                         
  -4 -17   3        150.60        154.63        27.38 o                         
  -3 -17   3         17.41         10.45        17.28 o                         
  -2 -17   3         30.54         21.65        19.81 o                         
  -1 -17   3          9.09         22.59        18.34 o                         
 -10 -16   3         28.74         24.85        18.67 o                         
  -9 -16   3         16.74         30.41        19.24 o                         
  -8 -16   3          9.59          6.58        18.81 o                         
  -7 -16   3         10.71         25.57        16.63 o                         
  -6 -16   3         30.58         36.97        17.50 o                         
  -5 -16   3         64.81         48.59        32.95 o                         
  -4 -16   3         42.06         51.53        14.91 o                         
  -3 -16   3         22.30         11.02        10.25 o                         
  -2 -16   3         47.54         56.33        15.74 o                         
  -1 -16   3         16.10         48.64        17.32 o                         
   0 -16   3          0.36        -15.20        15.20 o                         
 -11 -15   3          3.75         14.73        17.45 o                         
 -10 -15   3          6.15         18.53        19.39 o                         
  -9 -15   3          0.71         -8.77        18.54 o                         
  -8 -15   3          5.56         -4.92        13.82 o                         
  -7 -15   3          4.46        -17.04        17.04 o                         
  -6 -15   3         12.71         39.16        33.88 o                         
  -5 -15   3         45.27         51.18        16.36 o                         
  -4 -15   3          4.55         -2.87         9.86 o                         
  -3 -15   3          0.59          1.22        14.81 o                         
  -2 -15   3         27.14         39.20        20.06 o                         
  -1 -15   3          0.23        -11.03        17.69 o                         
   0 -15   3         13.09         51.46        23.07 o                         
   1 -15   3         11.53         -7.47        18.09 o                         
   2 -15   3          8.19         27.68        22.66 o                         
 -11 -14   3         10.27         14.23        15.92 o                         
 -10 -14   3         48.07          5.91        56.14 o                         
  -9 -14   3         21.54         11.67        14.04 o                         
  -8 -14   3         41.44         32.13        14.42 o                         
  -7 -14   3         77.46         71.84        20.21 o                         
  -6 -14   3         50.92         67.05        15.32 o                         
  -5 -14   3        102.00         97.66        13.41 o                         
  -4 -14   3         58.82         51.05        11.81 o                         
  -3 -14   3         37.85         30.92        13.06 o                         
  -2 -14   3        218.71        184.55        30.03 o                         
  -1 -14   3        145.21        124.62        26.00 o                         
   0 -14   3          0.22         11.07        16.29 o                         
   1 -14   3        135.40        112.09        27.29 o                         
   2 -14   3         11.59         -0.81        16.74 o                         
   3 -14   3         30.47          9.37        18.28 o                         
 -12 -13   3        104.73         71.06        30.94 o                         
 -11 -13   3          1.28         -3.79        12.02 o                         
 -10 -13   3         44.33         31.82        14.63 o                         
  -9 -13   3        178.75        188.46        24.19 o                         
  -8 -13   3        240.52        232.40        26.26 o                         
  -7 -13   3         65.59         85.09        15.48 o                         
  -6 -13   3         96.35         76.17        15.69 o                         
  -5 -13   3         44.61         62.45        11.42 o                         
  -4 -13   3        151.30        160.35        15.48 o                         
  -3 -13   3         74.54         74.48        14.94 o                         
  -2 -13   3         57.30         93.97        17.76 o                         
  -1 -13   3        371.06        414.53        41.69 o                         
   0 -13   3        278.04        282.63        37.07 o                         
   1 -13   3        164.07        169.42        29.99 o                         
   2 -13   3         85.78        118.64        27.39 o                         
   3 -13   3         45.61         48.49        20.85 o                         
   4 -13   3        135.22        141.54        30.93 o                         
   5 -13   3          4.70         78.04        25.05 o                         
 -13 -12   3         57.69        -29.32        29.32 o                         
 -12 -12   3         27.16         18.41        24.86 o                         
 -11 -12   3          5.01          9.85        13.94 o                         
 -10 -12   3        155.30        136.09        20.85 o                         
  -9 -12   3         75.06         67.18        16.23 o                         
  -8 -12   3         23.08         33.78        26.98 o                         
  -7 -12   3          2.27         -3.18        11.90 o                         
  -6 -12   3          2.29         -3.45         8.59 o                         
  -5 -12   3        615.56        626.57        26.25 o                         
  -4 -12   3          0.75         34.22        16.23 o                         
  -3 -12   3         37.82         38.71         9.86 o                         
  -2 -12   3         40.85         27.81         9.74 o                         
  -1 -12   3        230.66        223.72        22.16 o                         
   0 -12   3         40.78         23.36        15.54 o                         
   1 -12   3         38.22          8.05        16.36 o                         
   2 -12   3        539.85        531.63        47.55 o                         
   3 -12   3         57.17         60.40        21.49 o                         
   4 -12   3          0.77         15.66        18.05 o                         
   5 -12   3         10.80        -20.72        20.72 o                         
   6 -12   3        100.60         44.86        20.03 o                         
   7 -12   3         11.12         43.44        24.63 o                         
 -13 -11   3          1.08        -27.15        27.15 o                         
 -12 -11   3          0.04        -23.17        26.42 o                         
 -11 -11   3          5.15          0.75        10.82 o                         
 -10 -11   3         19.83         36.63        26.97 o                         
  -9 -11   3         55.31         25.59        13.63 o                         
  -8 -11   3         11.09         21.10         9.98 o                         
  -7 -11   3          8.88         38.04        12.83 o                         
  -6 -11   3         33.19         33.11         7.98 o                         
  -5 -11   3         52.20         52.88         9.71 o                         
  -4 -11   3          8.00          2.84        16.87 o                         
  -3 -11   3        377.23        400.53        18.44 o                         
  -2 -11   3        326.75        319.88        16.60 o                         
  -1 -11   3         46.89         42.57         8.49 o                         
   0 -11   3         23.84         11.31         9.24 o                         
   1 -11   3        430.19        377.31        21.39 o                         
   2 -11   3        264.20        292.35        36.23 o                         
   3 -11   3         30.15         60.69        22.28 o                         
   4 -11   3          0.07         -1.33        17.19 o                         
   5 -11   3         31.95         16.06        17.87 o                         
   6 -11   3         20.14          1.50        18.33 o                         
   7 -11   3         47.35         36.22        15.26 o                         
   8 -11   3         24.46         31.33        17.21 o                         
 -14 -10   3         14.09         62.94        32.55 o                         
 -13 -10   3         55.36         51.26        30.10 o                         
 -12 -10   3        138.91        134.71        36.36 o                         
 -11 -10   3        166.19        195.48        20.98 o                         
 -10 -10   3        162.11        167.69        19.39 o                         
  -9 -10   3         37.66         31.25        14.00 o                         
  -8 -10   3         11.10         -8.61         8.61 o                         
  -7 -10   3        251.22        270.45        13.37 o                         
  -6 -10   3          1.12         -7.75         8.33 o                         
  -5 -10   3        330.59        393.94        38.77 o                         
  -4 -10   3         89.37        250.87        54.70 o                         
  -3 -10   3        677.67        679.60        38.44 o                         
  -2 -10   3       1973.48       2169.16       105.30 o                         
  -1 -10   3          3.68          2.71         7.71 o                         
   0 -10   3       1976.81       1964.42        40.97 o                         
   1 -10   3        491.74        480.65        22.46 o                         
   2 -10   3       1036.56       1067.95        34.19 o                         
   3 -10   3         26.73         -1.03        11.40 o                         
   4 -10   3        182.39        122.15        43.81 o                         
   5 -10   3         30.08         69.17        23.19 o                         
   6 -10   3        213.59        232.46        34.67 o                         
   7 -10   3        131.76        131.00        29.25 o                         
   8 -10   3          0.90         -1.28        13.36 o                         
   9 -10   3         44.90         44.04        35.64 o                         
 -15  -9   3         57.57        -20.72        28.02 o                         
 -14  -9   3         61.80        109.68        36.89 o                         
 -13  -9   3          4.43        -13.71        21.74 o                         
 -12  -9   3        170.74        173.25        36.40 o                         
 -11  -9   3        570.20        571.11        30.69 o                         
 -10  -9   3        115.10        115.03        16.38 o                         
  -9  -9   3        271.48        291.33        16.87 o                         
  -8  -9   3         53.82         67.66        10.24 o                         
  -7  -9   3          8.79         11.09         7.05 o                         
  -6  -9   3        455.24        459.72        20.23 o                         
  -5  -9   3        108.42        112.83         9.84 o                         
  -4  -9   3        223.15        211.85        13.61 o                         
  -3  -9   3        691.32        664.50        20.70 o                         
  -2  -9   3       1139.08       1121.08        25.82 o                         
  -1  -9   3        563.42        571.88        18.26 o                         
   0  -9   3        771.03        837.16        24.86 o                         
   1  -9   3        553.24        557.35        21.79 o                         
   2  -9   3         26.95         85.76        31.79 o                         
   3  -9   3        213.17        181.82        17.03 o                         
   4  -9   3         21.92         -1.60        10.23 o                         
   5  -9   3        390.76        483.40        32.65 o                         
   6  -9   3        117.12        115.06        15.95 o                         
   7  -9   3        165.18        141.85        17.65 o                         
   8  -9   3        159.77        177.69        22.85 o                         
   9  -9   3         62.59         49.70        34.28 o                         
  10  -9   3         36.01         58.41        18.06 o                         
  11  -9   3          8.48         27.98        21.12 o                         
 -15  -8   3         13.51         -3.47        23.79 o                         
 -14  -8   3          2.99        -29.38        29.38 o                         
 -13  -8   3         29.83         11.02        21.79 o                         
 -12  -8   3        160.65        153.40        32.53 o                         
 -11  -8   3         10.31         -1.60        10.78 o                         
 -10  -8   3         62.48         66.85        12.55 o                         
  -9  -8   3         75.08         72.66         8.78 o                         
  -8  -8   3        873.38        890.87        24.81 o                         
  -7  -8   3         58.77         50.72         4.98 o                         
  -6  -8   3        239.47        241.93        11.43 o                         
  -5  -8   3         70.79         68.79         7.74 o                         
  -4  -8   3        171.88        161.74         9.09 o                         
  -3  -8   3        250.62        237.63        10.59 o                         
  -2  -8   3         62.11         50.03         6.57 o                         
  -1  -8   3       1442.59       1516.90        62.49 o                         
   0  -8   3        249.04        254.38        11.79 o                         
   1  -8   3         40.87         37.19         4.12 o                         
   2  -8   3         28.08         21.56         5.36 o                         
   3  -8   3         96.87         92.97         8.51 o                         
   4  -8   3        164.49        162.46        15.13 o                         
   5  -8   3       1516.57       1440.06        42.85 o                         
   6  -8   3         34.83         93.83        15.94 o                         
   7  -8   3         24.57         33.25        12.83 o                         
   8  -8   3        196.69        223.82        18.10 o                         
   9  -8   3         74.78         80.35        13.98 o                         
  10  -8   3          3.45        -10.24        32.61 o                         
  11  -8   3         15.27         20.36        13.98 o                         
  12  -8   3          0.77         -3.51        17.56 o                         
 -16  -7   3        107.28         64.97        25.28 o                         
 -15  -7   3          3.94        -14.35        14.75 o                         
 -14  -7   3          0.85         -7.56        13.78 o                         
 -13  -7   3         21.76         28.32        15.33 o                         
 -12  -7   3          1.01          1.01        12.82 o                         
 -11  -7   3         18.14         -6.36        22.23 o                         
 -10  -7   3          0.37          4.71        10.94 o                         
  -9  -7   3        588.32        592.34        17.32 o                         
  -8  -7   3        782.74        787.55        22.34 o                         
  -7  -7   3         69.28         78.26         9.19 o                         
  -6  -7   3          5.79          2.97         4.20 o                         
  -5  -7   3        259.06        225.11        10.55 o                         
  -4  -7   3        255.49        282.34        10.55 o                         
  -3  -7   3        146.14        171.54         8.71 o                         
  -2  -7   3         19.06         43.16         8.04 o                         
  -1  -7   3        488.71        441.61        16.10 o                         
   0  -7   3          3.87         -5.99         5.99 o                         
   1  -7   3        127.45        117.11        13.81 o                         
   2  -7   3        184.73        173.59         8.96 o                         
   3  -7   3          4.48          2.42         5.01 o                         
   4  -7   3         77.09         57.25        10.42 o                         
   5  -7   3        188.50        190.02        17.70 o                         
   6  -7   3        296.91        324.70        22.64 o                         
   7  -7   3         79.74        130.46        18.07 o                         
   8  -7   3          8.46         -1.08        10.97 o                         
   9  -7   3          0.03          7.39         8.48 o                         
  10  -7   3         36.62         44.04         9.41 o                         
  11  -7   3          2.95          4.84        15.45 o                         
  12  -7   3          3.73        -10.52        12.71 o                         
 -16  -6   3        116.74        118.07        34.09 o                         
 -15  -6   3         50.09         26.65        15.10 o                         
 -14  -6   3        215.81        213.52        26.17 o                         
 -13  -6   3        104.23        134.26        23.55 o                         
 -12  -6   3        163.67        194.83        23.27 o                         
 -11  -6   3        103.00        115.92        35.71 o                         
 -10  -6   3         38.20         38.10         7.82 o                         
  -9  -6   3        599.59        581.83        21.71 o                         
  -8  -6   3        799.79        766.74        18.33 o                         
  -7  -6   3       2866.64       2922.09        34.93 o                         
  -6  -6   3       3829.51       3874.31        45.89 o                         
  -5  -6   3        584.51        522.50        12.09 o                         
  -4  -6   3        222.12        209.05         7.97 o                         
  -3  -6   3        392.16        320.19        19.40 o                         
  -2  -6   3       2032.85       2045.29        43.53 o                         
  -1  -6   3        912.35        898.29        30.00 o                         
   0  -6   3         14.92         31.99        12.17 o                         
   1  -6   3       5058.24       4823.75       189.14 o                         
   2  -6   3        796.29        844.40        26.26 o                         
   3  -6   3        388.35        355.80        17.34 o                         
   4  -6   3       1489.02       1513.08        28.60 o                         
   5  -6   3         29.57         30.51        14.23 o                         
   6  -6   3         35.23         45.72        11.53 o                         
   7  -6   3        164.93        193.78        19.04 o                         
   8  -6   3        101.30        123.22        13.63 o                         
   9  -6   3        446.10        491.58        20.59 o                         
  10  -6   3         96.41        109.69        11.55 o                         
  11  -6   3          3.30         -2.60        10.10 o                         
  12  -6   3         36.17         41.55        12.09 o                         
  13  -6   3          5.62         13.62        13.59 o                         
 -16  -5   3         30.80          8.18        20.81 o                         
 -15  -5   3         96.60         74.15        18.10 o                         
 -14  -5   3        189.67        233.56        26.81 o                         
 -13  -5   3        174.90        202.08        24.89 o                         
 -12  -5   3        209.15        198.17        38.15 o                         
 -11  -5   3        212.85        239.11        43.07 o                         
 -10  -5   3          2.88          2.87         5.05 o                         
  -9  -5   3         39.36         33.28         9.46 o                         
  -8  -5   3        484.11        501.48        14.46 o                         
  -7  -5   3        557.83        556.17        14.91 o                         
  -6  -5   3         90.97         77.41         7.59 o                         
  -5  -5   3       4226.87       4228.59        53.69 o                         
  -4  -5   3       7004.14       7708.76        41.24 o                         
  -3  -5   3        993.20       1000.55        15.35 o                         
  -2  -5   3        526.47        581.80        11.89 o                         
  -1  -5   3         67.57         89.11         7.29 o                         
   0  -5   3         80.34        129.72         9.12 o                         
   1  -5   3       1503.89       1555.07        49.28 o                         
   2  -5   3       2178.71       2264.96        36.49 o                         
   3  -5   3       1304.53       1311.29        23.00 o                         
   4  -5   3          3.99         -6.28         6.28 o                         
   5  -5   3        587.37        560.81        23.89 o                         
   6  -5   3        533.24        506.23        24.45 o                         
   7  -5   3         18.92         18.17         8.85 o                         
   8  -5   3         68.43         69.42        14.46 o                         
   9  -5   3        315.22        354.30        18.76 o                         
  10  -5   3        213.17        234.78        15.15 o                         
  11  -5   3         33.25         13.84         8.67 o                         
  12  -5   3         53.15         62.85        12.42 o                         
  13  -5   3        111.21        109.96        18.79 o                         
  14  -5   3         22.49        -20.96        20.96 o                         
 -15  -4   3         21.17         19.07        13.89 o                         
 -14  -4   3         31.73         50.94        16.32 o                         
 -13  -4   3          5.09         11.05        21.04 o                         
 -12  -4   3         46.24         30.24        17.16 o                         
 -11  -4   3        218.05        273.38        42.59 o                         
 -10  -4   3         32.25         26.87         7.69 o                         
  -9  -4   3        151.92        138.47        10.87 o                         
  -8  -4   3        399.37        431.61        13.76 o                         
  -7  -4   3       1005.70        997.59        18.42 o                         
  -6  -4   3       5996.43       6199.96        44.53 o                         
  -5  -4   3        734.03        884.25        20.87 o                         
  -4  -4   3        107.80        146.11         7.02 o                         
  -3  -4   3       1059.60       1082.14        12.40 o                         
  -2  -4   3        122.13        111.16         5.59 o                         
  -1  -4   3       1339.08       1311.45        21.91 o                         
   0  -4   3       4032.67       4175.42        28.03 o                         
   1  -4   3        689.80        686.50        15.14 o                         
   2  -4   3        100.80        110.81        11.93 o                         
   3  -4   3        210.61        187.74        25.01 o                         
   4  -4   3          0.45         -6.79         8.49 o                         
   5  -4   3        162.77        148.43        10.94 o                         
   6  -4   3          6.70         -2.08         6.74 o                         
   7  -4   3         10.15         21.87         8.39 o                         
   8  -4   3          6.78          0.23         6.90 o                         
   9  -4   3          5.06          2.93         7.77 o                         
  10  -4   3          2.22          1.11         7.73 o                         
  11  -4   3         56.25         68.68        10.23 o                         
  12  -4   3         48.24         53.31         9.73 o                         
  13  -4   3         74.81         63.59        14.90 o                         
  14  -4   3          3.07          6.96        16.19 o                         
 -15  -3   3         28.54         15.70        17.21 o                         
 -14  -3   3         13.94         10.41        17.18 o                         
 -13  -3   3        104.73        101.33        29.98 o                         
 -12  -3   3        141.57        169.41        31.02 o                         
 -11  -3   3         70.83         89.88        17.17 o                         
 -10  -3   3        234.12        230.32        23.07 o                         
  -9  -3   3        420.70        373.17        18.09 o                         
  -8  -3   3        225.86        218.09         7.40 o                         
  -7  -3   3        557.97        459.25         9.27 o                         
  -6  -3   3        683.29        651.40        21.37 o                         
  -5  -3   3       1455.56       1420.19        85.82 o                         
  -4  -3   3       6489.68       6665.50        31.95 o                         
  -3  -3   3        526.34        456.78         7.76 o                         
  -2  -3   3        448.07        430.02         8.87 o                         
  -1  -3   3       2470.61       2422.07        23.37 o                         
   0  -3   3        258.69        242.46         6.43 o                         
   1  -3   3        977.98       1004.54        11.03 o                         
   2  -3   3        292.67        290.50        11.25 o                         
   3  -3   3        170.24        176.84         7.12 o                         
   4  -3   3       1786.52       1970.08        29.82 o                         
   5  -3   3        769.95        859.69        45.46 o                         
   6  -3   3        979.74        965.24        21.61 o                         
   7  -3   3        952.93        966.60        23.08 o                         
   8  -3   3        357.84        362.64        14.03 o                         
   9  -3   3         48.33         42.48         7.12 o                         
  10  -3   3          0.76         -1.43         6.37 o                         
  11  -3   3         26.75         22.89         8.36 o                         
  12  -3   3         51.86         55.13         7.99 o                         
  13  -3   3          1.24         10.57         8.18 o                         
  14  -3   3         17.54         10.33        11.82 o                         
 -14  -2   3         27.64         68.73        18.00 o                         
 -13  -2   3        618.40        661.64        37.36 o                         
 -12  -2   3        189.91        225.84        22.97 o                         
 -11  -2   3        269.62        269.92        24.50 o                         
 -10  -2   3        277.58        286.84        22.30 o                         
  -9  -2   3       1150.35       1198.96        97.05 o                         
  -8  -2   3        948.88        911.17        24.95 o                         
  -7  -2   3       1008.31       1023.00        33.07 o                         
  -6  -2   3       2795.87       2526.30       191.92 o                         
  -5  -2   3       3169.22       3309.86        57.74 o                         
  -4  -2   3       3818.96       3927.40        28.59 o                         
  -3  -2   3      11512.25      12165.29        67.22 o                         
  -2  -2   3      20214.81      21174.38       174.86 o                         
  -1  -2   3        364.73        330.41         8.78 o                         
   0  -2   3        243.76        226.14         5.04 o                         
   1  -2   3        499.92        603.47        27.80 o                         
   2  -2   3       9365.20       9200.35        55.09 o                         
   3  -2   3       5084.22       4998.46        26.81 o                         
   4  -2   3         41.13         83.43         5.67 o                         
   5  -2   3       5655.23       5875.87        48.88 o                         
   6  -2   3        223.47        172.03        10.75 o                         
   7  -2   3        989.82        998.61        19.71 o                         
   8  -2   3        280.39        262.82        11.40 o                         
   9  -2   3        374.90        379.71        14.14 o                         
  10  -2   3        230.23        234.26        12.46 o                         
  11  -2   3        314.11        301.09        14.25 o                         
  12  -2   3         31.13         31.98         8.07 o                         
  13  -2   3         74.61         79.38         9.67 o                         
  14  -2   3        109.77        105.53        12.00 o                         
 -14  -1   3         70.89         74.71        23.47 o                         
 -13  -1   3        122.84        159.03        21.29 o                         
 -12  -1   3         43.27         35.09        13.87 o                         
 -11  -1   3        182.82        215.52        48.54 o                         
 -10  -1   3        151.72        179.15        18.84 o                         
  -9  -1   3        151.93        141.28        23.82 o                         
  -8  -1   3        380.49        383.09        21.66 o                         
  -7  -1   3       1197.11       1213.15        27.08 o                         
  -6  -1   3       3322.54       3531.96        41.89 o                         
  -5  -1   3         13.38         55.78        17.54 o                         
  -4  -1   3        150.66        113.63         5.00 o                         
  -3  -1   3       1357.57       1405.04        15.98 o                         
  -2  -1   3       2467.47       2557.49        20.51 o                         
  -1  -1   3       2306.82       2382.41        17.26 o                         
   0  -1   3         83.63         94.44         3.18 o                         
   1  -1   3       1977.20       1884.18        25.15 o                         
   2  -1   3       3939.92       3977.74        26.20 o                         
   3  -1   3         49.68         48.25         2.64 o                         
   4  -1   3        314.68        280.79         7.15 o                         
   5  -1   3         93.21        121.84         7.44 o                         
   6  -1   3         48.92         55.86         5.72 o                         
   7  -1   3          6.09          8.22         3.97 o                         
   8  -1   3          8.88          8.73         4.99 o                         
   9  -1   3         24.49         34.87         7.85 o                         
  10  -1   3        743.13        772.18        20.02 o                         
  11  -1   3        311.33        309.23        13.83 o                         
  12  -1   3        102.29         89.30         9.17 o                         
  13  -1   3         13.71         10.55         7.60 o                         
  14  -1   3        100.89        105.72        12.67 o                         
  15  -1   3          9.49         -0.09        12.83 o                         
 -14   0   3         43.46         65.37        28.46 o                         
 -13   0   3          0.48         26.42        22.46 o                         
 -12   0   3         27.28         17.31        12.62 o                         
 -11   0   3         10.46         -1.82        25.38 o                         
 -10   0   3         18.36         21.11         7.42 o                         
  -9   0   3          2.84         23.51        58.83 o                         
  -8   0   3         16.59         16.22         6.02 o                         
  -7   0   3         87.06         88.96         6.51 o                         
  -6   0   3         94.15         86.68         6.31 o                         
  -5   0   3         46.73         66.55         7.88 o                         
  -4   0   3          8.74          7.67         4.60 o                         
  -3   0   3        336.28        322.42         7.43 o                         
  -2   0   3         15.19         -4.20         4.20 o                         
  -1   0   3         13.86         24.63         2.54 o                         
   0   0   3        519.57        477.11        10.35 o                         
   1   0   3         85.36         81.86         3.66 o                         
   2   0   3          5.98          0.43         2.17 o                         
   3   0   3        279.82        230.10         5.04 o                         
   4   0   3        100.32         83.16         3.30 o                         
   5   0   3         34.55         59.10         6.12 o                         
   6   0   3        263.64        271.34         9.97 o                         
   7   0   3          0.05         -4.37         4.37 o                         
   8   0   3         29.43         35.23         4.63 o                         
   9   0   3         80.24         84.13         7.40 o                         
  10   0   3          0.63          6.47         5.21 o                         
  11   0   3         72.34         84.30         8.97 o                         
  12   0   3          1.31         -5.17         6.66 o                         
  13   0   3          3.69         -7.34         7.87 o                         
  14   0   3          0.74         -8.66         8.66 o                         
  15   0   3         15.10         12.19         9.89 o                         
  16   0   3          0.14        -11.59        19.60 o                         
 -14   1   3        183.70        186.78        36.45 o                         
 -13   1   3        194.95        170.08        21.77 o                         
 -12   1   3        131.85        153.73        26.48 o                         
 -11   1   3        187.60        185.81        19.89 o                         
 -10   1   3        341.60        335.19        16.33 o                         
  -9   1   3         87.38         72.22        12.59 o                         
  -8   1   3       1462.56       1532.13        28.92 o                         
  -7   1   3        278.73        286.12        12.04 o                         
  -6   1   3       5123.70       5183.19        46.74 o                         
  -5   1   3        579.79        592.34        21.52 o                         
  -4   1   3        811.61        797.77        12.75 o                         
  -3   1   3         15.83          0.42         4.88 o                         
  -2   1   3         50.05         65.00         6.11 o                         
  -1   1   3       5441.63       5375.99        53.11 o                         
   0   1   3        496.54        459.22         5.36 o                         
   1   1   3       1362.20       1362.54        12.11 o                         
   2   1   3       3985.81       3950.04        20.49 o                         
   3   1   3        815.34        727.80         7.86 o                         
   4   1   3        105.41         90.58         4.60 o                         
   5   1   3         48.80         57.73         4.02 o                         
   6   1   3         41.31         41.35         3.57 o                         
   7   1   3       1558.88       1752.57        18.87 o                         
   8   1   3        503.59        506.79        11.21 o                         
   9   1   3          2.75          5.75         3.87 o                         
  10   1   3        461.63        488.83        17.76 o                         
  11   1   3        237.82        226.90        13.57 o                         
  12   1   3        176.53        171.43        11.49 o                         
  13   1   3          5.67         14.15         8.27 o                         
  14   1   3         76.08         78.30        11.07 o                         
  15   1   3         11.68         -1.95        10.48 o                         
  16   1   3         17.93         46.15        15.47 o                         
 -13   2   3         69.80         87.28        27.22 o                         
 -12   2   3        323.70        303.10        26.17 o                         
 -11   2   3        142.62        162.53        14.62 o                         
 -10   2   3        144.39        173.00        16.23 o                         
  -9   2   3        278.67        264.79        11.02 o                         
  -8   2   3       1245.29       1327.97        36.11 o                         
  -7   2   3        573.94        415.35        45.70 o                         
  -6   2   3       1089.30       1012.35        54.61 o                         
  -5   2   3       1742.84       1689.10        48.53 o                         
  -4   2   3       3903.82       3798.27        26.66 o                         
  -3   2   3       1457.47       1275.60        41.99 o                         
  -2   2   3      12260.74      12879.30        69.28 o                         
  -1   2   3      14761.81      15720.57       397.31 o                         
   0   2   3          4.39         -0.43         3.85 o                         
   1   2   3         17.62         19.08         2.35 o                         
   2   2   3         19.82         19.79         2.18 o                         
   3   2   3       9410.46       9395.06        35.74 o                         
   4   2   3       4981.37       5042.21        31.32 o                         
   5   2   3         74.12        117.19         5.04 o                         
   6   2   3       4041.38       3875.69        44.49 o                         
   7   2   3         83.63         56.94         3.36 o                         
   8   2   3        286.50        250.11         6.67 o                         
   9   2   3         47.29         44.78         4.70 o                         
  10   2   3        733.96        746.22        21.04 o                         
  11   2   3        553.74        553.83        19.60 o                         
  12   2   3        431.18        442.78        23.61 o                         
  13   2   3          5.10         12.71         9.03 o                         
  14   2   3         44.94         51.79        11.36 o                         
  15   2   3        175.04        208.33        23.25 o                         
  16   2   3         18.90        -12.55        13.12 o                         
 -13   3   3         46.34         60.46        27.52 o                         
 -12   3   3         12.57         37.69        20.64 o                         
 -11   3   3          0.61         -1.46        22.32 o                         
 -10   3   3          2.39         -1.81         9.07 o                         
  -9   3   3        189.93        220.88        23.28 o                         
  -8   3   3         86.65         77.98         6.07 o                         
  -7   3   3        506.06        487.47        13.92 o                         
  -6   3   3        105.51         86.15         7.68 o                         
  -5   3   3       2071.50       1902.26        59.69 o                         
  -4   3   3        127.87        136.63        30.37 o                         
  -3   3   3       6624.49       7097.77        48.72 o                         
  -2   3   3          2.47         -3.82         3.82 o                         
  -1   3   3        766.92        741.56        18.67 o                         
   0   3   3       2012.27       1958.33        13.69 o                         
   1   3   3       2452.82       2481.94        30.34 o                         
   2   3   3        657.69        625.04         9.55 o                         
   3   3   3       1876.50       1960.15        17.91 o                         
   4   3   3       2921.41       3086.68        29.28 o                         
   5   3   3        933.21        988.67        14.01 o                         
   6   3   3        677.24        708.33        13.29 o                         
   7   3   3       1100.92       1106.94        16.98 o                         
   8   3   3        943.84        919.43        19.31 o                         
   9   3   3         84.76         87.12         7.62 o                         
  10   3   3        525.79        522.10        15.88 o                         
  11   3   3          1.25         -2.58         6.48 o                         
  12   3   3         59.70         65.72        12.26 o                         
  13   3   3         10.24          6.88        10.43 o                         
  14   3   3        140.99         93.09        25.28 o                         
  15   3   3         19.01         38.66        21.35 o                         
  16   3   3          5.27        -11.80        11.80 o                         
 -13   4   3         58.01        123.79        32.70 o                         
 -12   4   3        115.24        135.21        30.67 o                         
 -11   4   3          0.45         -6.29        19.65 o                         
 -10   4   3        430.55        413.67        37.83 o                         
  -9   4   3         74.65        109.22        21.76 o                         
  -8   4   3         13.61         18.08         7.42 o                         
  -7   4   3        333.98        287.73        17.36 o                         
  -6   4   3          0.80          2.52         5.29 o                         
  -5   4   3        675.17        698.78        49.86 o                         
  -4   4   3       2078.86       1861.69        82.87 o                         
  -3   4   3        938.77       1217.82        48.55 o                         
  -2   4   3          9.36         18.99         3.37 o                         
  -1   4   3       2000.63       2138.15        30.98 o                         
   0   4   3        236.31        214.87         5.78 o                         
   1   4   3        938.06       1053.95        13.07 o                         
   2   4   3       3534.76       3544.46        26.62 o                         
   3   4   3        724.82        709.19        10.69 o                         
   4   4   3       1010.76       1059.03        13.34 o                         
   5   4   3        299.24        338.84        12.91 o                         
   6   4   3        805.91        884.40        19.22 o                         
   7   4   3         90.04         76.37         5.38 o                         
   8   4   3        241.58        235.64        11.10 o                         
   9   4   3         81.65         84.14         7.17 o                         
  10   4   3        123.40        126.60         9.91 o                         
  11   4   3          3.14          5.52         6.42 o                         
  12   4   3          0.19          8.73        10.01 o                         
  13   4   3         17.15         23.56        22.01 o                         
  14   4   3         15.61         21.62        19.23 o                         
  15   4   3          3.74         44.26        24.31 o                         
  16   4   3         14.55        -22.12        22.19 o                         
 -12   5   3         58.04        123.30        36.76 o                         
 -11   5   3        236.10        269.06        38.51 o                         
 -10   5   3         18.42         27.81        20.72 o                         
  -9   5   3        705.67        734.18        32.54 o                         
  -8   5   3        181.08        142.97        10.75 o                         
  -7   5   3        617.54        574.28        17.72 o                         
  -6   5   3          5.84          6.88         5.18 o                         
  -5   5   3       2096.97       1917.55        55.16 o                         
  -4   5   3         21.80         14.73         6.12 o                         
  -3   5   3        408.23        357.97        17.54 o                         
  -2   5   3       6939.98       7271.12        95.66 o                         
  -1   5   3       2085.90       2233.24        35.17 o                         
   0   5   3        699.08        722.51        12.51 o                         
   1   5   3         40.62         54.15         5.51 o                         
   2   5   3         70.81         85.29         7.18 o                         
   3   5   3        499.45        508.28        13.67 o                         
   4   5   3       3323.38       3487.43        30.07 o                         
   5   5   3       1816.86       1730.01        34.43 o                         
   6   5   3       1033.17        997.13        21.09 o                         
   7   5   3          2.22         -0.04         4.70 o                         
   8   5   3        700.07        661.58        17.58 o                         
   9   5   3        719.70        699.02        28.96 o                         
  10   5   3         19.09          9.70        16.18 o                         
  11   5   3         15.80          8.77        14.41 o                         
  12   5   3        247.50        254.97        33.67 o                         
  13   5   3         67.82         45.69        21.45 o                         
  14   5   3         31.10         65.29        24.68 o                         
  15   5   3        239.91        247.18        40.05 o                         
 -12   6   3         21.69         55.10        26.67 o                         
 -11   6   3        154.44        129.95        27.84 o                         
 -10   6   3          0.85         32.92        24.52 o                         
  -9   6   3        128.91        135.56        28.85 o                         
  -8   6   3        125.82         64.67        19.79 o                         
  -7   6   3         41.35         29.66        12.02 o                         
  -6   6   3        520.99        531.12        33.48 o                         
  -5   6   3       1083.50       1013.84        46.21 o                         
  -4   6   3       2647.77       2476.69        65.94 o                         
  -3   6   3       3705.71       3435.35        47.39 o                         
  -2   6   3         84.63         66.44         9.05 o                         
  -1   6   3         28.78         24.48         5.65 o                         
   0   6   3        556.82        451.21        11.68 o                         
   1   6   3       1481.89       1523.19        21.29 o                         
   2   6   3        607.84        593.68        28.06 o                         
   3   6   3          5.94         15.43        20.35 o                         
   4   6   3       5149.51       5097.26        47.03 o                         
   5   6   3       1651.17       1748.63        42.15 o                         
   6   6   3        167.57        136.87         6.62 o                         
   7   6   3       2283.55       2332.35        54.95 o                         
   8   6   3        638.08        608.20        17.24 o                         
   9   6   3        220.80        205.46        10.44 o                         
  10   6   3         61.67         50.86        11.05 o                         
  11   6   3         68.13         99.25        17.67 o                         
  12   6   3        363.71        405.13        27.25 o                         
  13   6   3        378.14        445.59        48.58 o                         
  14   6   3          7.11         29.84        23.60 o                         
  15   6   3        108.69        137.22        31.43 o                         
 -11   7   3          0.39          2.40        21.10 o                         
 -10   7   3         12.71        -21.89        21.89 o                         
  -9   7   3         24.16         31.37        21.45 o                         
  -8   7   3         35.28         13.64        18.28 o                         
  -7   7   3         45.99         95.78        26.44 o                         
  -6   7   3         22.76         18.83         7.21 o                         
  -5   7   3        607.26        646.36        31.79 o                         
  -4   7   3        223.91        217.72        12.42 o                         
  -3   7   3          2.17          6.17         3.87 o                         
  -2   7   3          1.38         -6.06         6.44 o                         
  -1   7   3         81.22         65.11         5.44 o                         
   0   7   3         15.21         -6.10         6.10 o                         
   1   7   3         80.03         89.56         6.98 o                         
   2   7   3         27.02         40.71         6.12 o                         
   3   7   3        193.25        193.15        19.19 o                         
   4   7   3       1043.30       1022.38        23.58 o                         
   5   7   3         12.23          9.43         5.70 o                         
   6   7   3        166.67        169.81         7.98 o                         
   7   7   3        150.10        125.45        19.82 o                         
   8   7   3          2.66          0.40         6.34 o                         
   9   7   3        542.10        582.82        29.10 o                         
  10   7   3        371.81        354.30        23.58 o                         
  11   7   3        577.07        587.57        62.95 o                         
  12   7   3          0.26        -12.34        18.25 o                         
  13   7   3         61.33         -0.25        47.16 o                         
  14   7   3          0.21         11.26        18.89 o                         
  15   7   3         38.43         25.66        24.51 o                         
 -11   8   3         18.87          3.00        19.72 o                         
 -10   8   3         13.69          6.12        22.55 o                         
  -9   8   3         32.79         29.62        22.37 o                         
  -8   8   3        313.92        314.70        40.77 o                         
  -7   8   3          2.72        -23.37        23.37 o                         
  -6   8   3          3.57        136.92        31.13 o                         
  -5   8   3        110.77        131.44        18.31 o                         
  -4   8   3        474.25        487.24        27.86 o                         
  -3   8   3        213.51        204.30         9.52 o                         
  -2   8   3        271.33        284.20        11.71 o                         
  -1   8   3        127.28        119.84         8.75 o                         
   0   8   3         61.92         51.83         6.10 o                         
   1   8   3         55.41         54.69         9.02 o                         
   2   8   3          0.78         -6.62         6.62 o                         
   3   8   3       1212.71       1226.82        28.94 o                         
   4   8   3        522.17        538.90        23.03 o                         
   5   8   3        252.31        265.50        13.36 o                         
   6   8   3        193.51        198.78         9.31 o                         
   7   8   3        284.70        266.40         9.75 o                         
   8   8   3        775.32        782.12        21.33 o                         
   9   8   3        805.27        791.42        34.73 o                         
  10   8   3         12.62          3.00        10.91 o                         
  11   8   3         29.11         19.84        23.27 o                         
  12   8   3        361.08        330.12        24.98 o                         
  13   8   3          0.33         -4.43        17.76 o                         
  14   8   3         70.83         96.35        31.42 o                         
  15   8   3          5.35         49.91        30.94 o                         
 -10   9   3         84.67        116.62        31.72 o                         
  -9   9   3          5.12        -23.63        23.63 o                         
  -8   9   3        100.39        124.72        28.50 o                         
  -7   9   3        114.01         81.81        24.60 o                         
  -6   9   3        756.94        717.30        52.79 o                         
  -5   9   3        471.54        527.32        35.29 o                         
  -4   9   3        222.73        278.01        23.08 o                         
  -3   9   3          1.94         -1.41        11.52 o                         
  -2   9   3         21.16         31.12         9.54 o                         
  -1   9   3        760.73        710.74        26.45 o                         
   0   9   3         12.23          6.91         6.23 o                         
   1   9   3        947.81        949.47        23.55 o                         
   2   9   3       1298.96       1302.67        27.35 o                         
   3   9   3       1015.69        981.93        23.88 o                         
   4   9   3        558.07        540.27        20.94 o                         
   5   9   3        544.30        548.06        20.63 o                         
   6   9   3         74.62         72.65         8.77 o                         
   7   9   3        673.17        619.70        18.86 o                         
   8   9   3        988.98        954.83        39.02 o                         
   9   9   3         93.99        107.31        17.23 o                         
  10   9   3        430.39        458.85        29.48 o                         
  11   9   3        156.06        182.88        20.43 o                         
  12   9   3        376.11        357.28        27.01 o                         
  13   9   3        140.53        129.06        17.53 o                         
  14   9   3        107.59         70.76        26.61 o                         
 -10  10   3         19.55         19.60        20.73 o                         
  -9  10   3          6.61         45.76        24.85 o                         
  -8  10   3         51.32         16.70        20.32 o                         
  -7  10   3        142.52        146.79        31.73 o                         
  -6  10   3        108.06        133.83        30.16 o                         
  -5  10   3         48.71         39.88        14.15 o                         
  -4  10   3         23.45         17.12        12.87 o                         
  -3  10   3         75.81         30.35        14.21 o                         
  -2  10   3        258.01        265.72        21.84 o                         
  -1  10   3         10.67          0.74         9.23 o                         
   0  10   3         57.09         76.10         9.34 o                         
   1  10   3        383.95        417.09        17.42 o                         
   2  10   3        575.59        608.25        20.76 o                         
   3  10   3       2252.26       2385.01        38.95 o                         
   4  10   3         42.75         65.58        11.47 o                         
   5  10   3       1519.36       1551.99        35.95 o                         
   6  10   3        446.62        436.77        27.26 o                         
   7  10   3          1.87         13.55        16.13 o                         
   8  10   3         27.37         19.20        12.41 o                         
   9  10   3        152.89        187.77        20.62 o                         
  10  10   3         89.24        126.92        18.61 o                         
  11  10   3        248.41        244.27        23.90 o                         
  12  10   3        177.87        166.20        20.62 o                         
  13  10   3         37.66         37.21        12.26 o                         
  14  10   3         40.16         74.17        30.39 o                         
  -9  11   3         32.40        -13.24        21.32 o                         
  -8  11   3         11.15         33.92        23.34 o                         
  -7  11   3          1.64        -27.69        27.69 o                         
  -6  11   3          0.10         12.12        18.94 o                         
  -5  11   3        131.67        133.45        20.09 o                         
  -4  11   3          0.81         -0.71        12.02 o                         
  -3  11   3         39.05         39.25        20.79 o                         
  -2  11   3          9.81         -0.39        10.19 o                         
  -1  11   3          0.01         -5.14        11.03 o                         
   0  11   3         72.16         91.99        10.97 o                         
   1  11   3         46.04         37.18         9.08 o                         
   2  11   3         90.51         95.49        10.88 o                         
   3  11   3        461.44        472.31        19.43 o                         
   4  11   3         48.42         46.99         9.05 o                         
   5  11   3         20.87         17.69         8.47 o                         
   6  11   3          5.42         -4.06        19.85 o                         
   7  11   3         51.20         41.96        13.93 o                         
   8  11   3         22.02         10.04        11.68 o                         
   9  11   3          6.71          5.56        18.85 o                         
  10  11   3         41.88         36.85        19.69 o                         
  11  11   3         21.66         15.59        12.13 o                         
  12  11   3         52.65         36.63        17.58 o                         
  13  11   3          0.04         -5.08        10.78 o                         
  -7  12   3        215.98        209.87        37.67 o                         
  -6  12   3          5.21         20.12        14.48 o                         
  -5  12   3          4.29         19.08        20.51 o                         
  -4  12   3         34.15         30.70        10.70 o                         
  -3  12   3         81.76         80.75        15.66 o                         
  -2  12   3          9.02         11.32        10.07 o                         
  -1  12   3         41.28         53.95        11.31 o                         
   0  12   3          1.91         -0.83         8.42 o                         
   1  12   3        428.68        438.71        19.42 o                         
   2  12   3          0.83          0.20         9.34 o                         
   3  12   3         33.47         48.57         9.74 o                         
   4  12   3         11.55         28.79         9.20 o                         
   5  12   3         29.90         30.84         8.65 o                         
   6  12   3          1.57         -5.33        10.70 o                         
   7  12   3        291.15        263.19        24.77 o                         
   8  12   3        159.26        188.23        37.95 o                         
   9  12   3         57.67         47.77        15.30 o                         
  10  12   3         28.14         18.84        12.96 o                         
  11  12   3          3.46         14.59        35.72 o                         
  12  12   3         62.02         67.99        20.90 o                         
  13  12   3         31.75         18.53        12.47 o                         
  -5  13   3          9.15         54.51        63.45 o                         
  -4  13   3         18.72         18.99        10.83 o                         
  -3  13   3         65.01         49.46        11.74 o                         
  -2  13   3         70.93         46.71        10.86 o                         
  -1  13   3        276.32        285.21        20.90 o                         
   0  13   3        162.36        176.43        16.89 o                         
   1  13   3         72.31         81.42        11.02 o                         
   2  13   3        316.44        325.46        18.19 o                         
   3  13   3         34.10         39.51         9.59 o                         
   4  13   3        105.61        106.36        12.06 o                         
   5  13   3          2.31         -5.52         7.86 o                         
   6  13   3         80.05        103.82        16.41 o                         
   7  13   3         75.65        100.11        19.63 o                         
   8  13   3        438.49        423.95        35.41 o                         
   9  13   3          4.45         -3.08        31.23 o                         
  10  13   3         44.64         29.42        14.28 o                         
  11  13   3        324.01        339.86        30.20 o                         
  12  13   3         11.68          4.79        12.32 o                         
  13  13   3         38.91          2.82        14.87 o                         
  -5  14   3         10.74         21.12        16.67 o                         
  -4  14   3          1.26         50.78        23.06 o                         
  -3  14   3         51.71         45.17        18.78 o                         
  -2  14   3          4.77         -4.82        12.16 o                         
  -1  14   3         87.96         96.80        14.45 o                         
   0  14   3         43.26         37.53        13.80 o                         
   1  14   3        152.45        144.83        13.59 o                         
   2  14   3        120.54        127.97        13.31 o                         
   3  14   3        158.01        152.98        14.01 o                         
   4  14   3          2.43         -2.99         8.53 o                         
   5  14   3        161.05        172.57        14.53 o                         
   6  14   3        281.01        285.35        17.40 o                         
   7  14   3         43.06         26.86        13.78 o                         
   8  14   3        114.06        122.73        21.39 o                         
   9  14   3         24.41         41.19        15.88 o                         
  10  14   3        155.75        125.61        20.23 o                         
  11  14   3          1.47          3.55        37.09 o                         
  12  14   3         76.04         86.27        23.33 o                         
  13  14   3          0.21        -18.35        18.35 o                         
  -4  15   3          3.17         46.71        23.14 o                         
  -3  15   3          0.64         -1.83        17.55 o                         
  -2  15   3         10.27         53.31        14.67 o                         
  -1  15   3          0.50         39.40        14.83 o                         
   0  15   3         28.34          4.52        11.76 o                         
   1  15   3          0.51        -10.64        10.64 o                         
   2  15   3          0.14         -1.88        15.40 o                         
   3  15   3          7.90          0.64         8.90 o                         
   4  15   3         13.80          6.61         8.98 o                         
   5  15   3         24.06         16.79        12.01 o                         
   6  15   3         17.11          6.86        10.54 o                         
   7  15   3         17.89         25.72        11.60 o                         
   8  15   3          8.44         28.02        21.54 o                         
   9  15   3         66.58         89.22        21.11 o                         
  10  15   3         91.12         69.89        18.40 o                         
  11  15   3         22.36         13.61        17.33 o                         
  12  15   3         40.28         35.14        19.26 o                         
  -1  16   3          9.67         16.62        20.86 o                         
   0  16   3         18.46         -0.14        23.52 o                         
   1  16   3         16.91         18.93        13.22 o                         
   2  16   3         21.02         -6.41        14.23 o                         
   3  16   3        133.11        135.27        20.67 o                         
   4  16   3         17.94         20.49         9.15 o                         
   5  16   3         86.40         93.30        15.22 o                         
   6  16   3         26.39         27.38        10.93 o                         
   7  16   3         30.18         43.19        12.93 o                         
   8  16   3          1.00         -7.89        10.25 o                         
   9  16   3         88.35        119.30        35.98 o                         
   2  17   3          2.21         -3.01        17.25 o                         
   3  17   3         70.44         75.81        25.10 o                         
   6  17   3         28.79          4.13        23.25 o                         
   7  17   3          0.58        -16.07        26.99 o                         
   8  17   3          8.41         25.69        28.16 o                         
  -5 -17   4         14.52          9.40        16.67 o                         
  -4 -17   4          9.01         29.07        20.36 o                         
  -3 -17   4          0.22        -10.49        20.43 o                         
  -2 -17   4          5.85         25.82        21.68 o                         
 -10 -16   4         21.46        -22.18        22.18 o                         
  -9 -16   4          0.47        -18.43        18.52 o                         
  -8 -16   4          8.71         -4.96        18.89 o                         
  -7 -16   4         23.79         29.20        24.80 o                         
  -6 -16   4         14.50         -2.50        22.02 o                         
  -5 -16   4         81.57        105.92        46.44 o                         
  -4 -16   4         82.98         81.04        20.43 o                         
  -3 -16   4         14.68         19.15        12.21 o                         
  -2 -16   4         78.10         96.10        18.37 o                         
  -1 -16   4         41.28         50.61        14.85 o                         
   0 -16   4          0.11         35.05        23.47 o                         
 -11 -15   4          3.32          5.08        16.37 o                         
 -10 -15   4         41.76         35.44        20.29 o                         
  -9 -15   4         49.95         34.57        16.91 o                         
  -8 -15   4         49.58         48.79        16.77 o                         
  -7 -15   4         69.20         90.46        33.48 o                         
  -6 -15   4        236.86        211.24        24.43 o                         
  -5 -15   4         50.53         29.11        22.33 o                         
  -4 -15   4         68.62         72.37        16.38 o                         
  -3 -15   4        243.56        228.83        19.87 o                         
  -2 -15   4        121.13        146.31        23.88 o                         
  -1 -15   4        127.41        105.77        18.09 o                         
   0 -15   4         40.84         62.89        34.28 o                         
   1 -15   4         35.35         22.38        20.00 o                         
   2 -15   4         40.04         31.20        18.24 o                         
 -11 -14   4         10.52          0.14        15.15 o                         
 -10 -14   4          0.25          4.72        25.02 o                         
  -9 -14   4          1.63        -17.04        17.04 o                         
  -8 -14   4         53.55         32.79        16.10 o                         
  -7 -14   4         76.32         80.49        17.37 o                         
  -6 -14   4         71.71         55.20        14.95 o                         
  -5 -14   4          3.37         17.63        21.91 o                         
  -4 -14   4        131.54        114.53        14.30 o                         
  -3 -14   4         27.75         28.76        10.10 o                         
  -2 -14   4          2.36          2.77        11.49 o                         
  -1 -14   4         23.07         18.08        15.63 o                         
   0 -14   4        285.04        322.64        27.70 o                         
   1 -14   4          4.25         -1.85        13.37 o                         
   2 -14   4          0.72         -0.83        13.20 o                         
   3 -14   4         85.65        123.93        22.13 o                         
 -11 -13   4          1.98          6.72        13.46 o                         
 -10 -13   4         33.15         27.00        26.74 o                         
  -9 -13   4          0.83          9.68        14.38 o                         
  -8 -13   4         29.84         28.70        15.74 o                         
  -7 -13   4         70.73         54.33        14.28 o                         
  -6 -13   4          1.69         -9.78        11.79 o                         
  -5 -13   4         93.87         73.17        11.29 o                         
  -4 -13   4         90.78         86.81        12.93 o                         
  -3 -13   4         40.21         38.39        13.83 o                         
  -2 -13   4         24.78         24.12        10.25 o                         
  -1 -13   4         88.66         83.07        15.99 o                         
   0 -13   4         89.00         84.28        16.61 o                         
   1 -13   4         42.58         18.33        12.88 o                         
   2 -13   4          3.86          6.62        14.04 o                         
   3 -13   4         87.35         45.63        15.11 o                         
   4 -13   4         35.69         15.94        15.57 o                         
   5 -13   4         46.88         38.88        19.99 o                         
 -12 -12   4          6.85        -17.68        26.75 o                         
 -11 -12   4          5.62          5.15        12.43 o                         
 -10 -12   4         40.12         48.53        36.20 o                         
  -9 -12   4         78.53         84.14        32.66 o                         
  -8 -12   4        321.73        329.93        20.56 o                         
  -7 -12   4        167.80        162.15        19.82 o                         
  -6 -12   4        191.37        193.66        15.04 o                         
  -5 -12   4        119.61        127.47        12.98 o                         
  -4 -12   4          1.52          6.42        11.16 o                         
  -3 -12   4        299.93        300.19        18.91 o                         
  -2 -12   4        158.40        143.32        14.73 o                         
  -1 -12   4        312.66        264.26        24.01 o                         
   0 -12   4         19.96          5.46        13.25 o                         
   1 -12   4        411.21        377.13        27.61 o                         
   2 -12   4         95.20         69.24        15.49 o                         
   3 -12   4        266.82        220.24        95.33 o                         
   4 -12   4         48.85         57.28        18.19 o                         
   5 -12   4          2.75        -11.21        21.85 o                         
   6 -12   4         18.53         31.10        16.89 o                         
 -13 -11   4         90.69        105.16        36.85 o                         
 -12 -11   4         54.69         56.52        28.16 o                         
 -11 -11   4        191.04        218.53        39.65 o                         
 -10 -11   4         62.03         79.31        17.00 o                         
  -9 -11   4         56.22         67.72        15.88 o                         
  -8 -11   4        192.79        206.63        16.64 o                         
  -7 -11   4          5.21        -14.02        14.02 o                         
  -6 -11   4        309.92        340.97        18.15 o                         
  -5 -11   4         99.47        127.32        12.47 o                         
  -4 -11   4        191.20        229.53        16.15 o                         
  -3 -11   4         44.18         61.24         7.62 o                         
  -2 -11   4         91.31         98.51         8.82 o                         
  -1 -11   4         21.15         25.51        10.14 o                         
   0 -11   4         15.73         -7.05        12.32 o                         
   1 -11   4         23.20         70.45        24.15 o                         
   2 -11   4        183.58        138.46        25.01 o                         
   3 -11   4          6.76         20.81        17.95 o                         
   4 -11   4        224.76        212.38        24.33 o                         
   5 -11   4         27.26         14.59        13.86 o                         
   6 -11   4        105.28        110.25        18.94 o                         
   7 -11   4        113.11         86.07        18.95 o                         
   8 -11   4          3.84         -1.06        14.20 o                         
 -14 -10   4         10.87        -18.89        26.07 o                         
 -13 -10   4          0.26          2.34        23.42 o                         
 -12 -10   4         29.21         51.20        29.89 o                         
 -11 -10   4        172.15        177.89        38.46 o                         
 -10 -10   4        131.64        136.39        18.92 o                         
  -9 -10   4         24.43         98.90       100.36 o                         
  -8 -10   4          9.47         70.06        12.81 o                         
  -7 -10   4          8.12         -0.37        16.42 o                         
  -6 -10   4        224.09        215.11        13.68 o                         
  -5 -10   4          1.09         -8.37         8.37 o                         
  -4 -10   4        292.09        251.19        15.50 o                         
  -3 -10   4        101.58        119.42         7.55 o                         
  -2 -10   4         91.63         93.63         6.74 o                         
  -1 -10   4         71.73         64.05         7.61 o                         
   0 -10   4         22.09         14.92         5.87 o                         
   1 -10   4        598.62        618.62        23.11 o                         
   2 -10   4        766.41        692.39        25.72 o                         
   3 -10   4          4.41         20.10        20.68 o                         
   4 -10   4        160.47        184.42        21.94 o                         
   5 -10   4        260.23        252.44        24.95 o                         
   6 -10   4        137.08        116.17        18.54 o                         
   7 -10   4          8.97          6.24        13.26 o                         
   8 -10   4         69.17         93.17        18.75 o                         
   9 -10   4          7.47         13.11        14.49 o                         
 -14  -9   4         36.02         76.13        30.68 o                         
 -13  -9   4          4.65         37.32        30.73 o                         
 -12  -9   4        102.67         81.54        28.96 o                         
 -11  -9   4         42.19         52.55        26.70 o                         
 -10  -9   4        590.73        539.54        29.62 o                         
  -9  -9   4          3.33         10.76         8.06 o                         
  -8  -9   4        101.11         92.51        11.67 o                         
  -7  -9   4         38.78         29.02         6.50 o                         
  -6  -9   4         51.59         91.20        19.99 o                         
  -5  -9   4          6.55          7.47         9.76 o                         
  -4  -9   4        269.23        262.13        11.92 o                         
  -3  -9   4         29.56         29.32         6.32 o                         
  -2  -9   4         80.98         91.41         6.00 o                         
  -1  -9   4        321.01        311.94        12.01 o                         
   0  -9   4        110.83        107.71         8.00 o                         
   1  -9   4        166.67        146.18        35.87 o                         
   2  -9   4         14.90         13.56         8.01 o                         
   3  -9   4         73.31         81.50        12.28 o                         
   4  -9   4          4.97         -1.52        10.04 o                         
   5  -9   4         61.38         46.70        10.49 o                         
   6  -9   4         10.50         -7.64        12.79 o                         
   7  -9   4         21.97         13.08        20.96 o                         
   8  -9   4          0.01         13.46        18.64 o                         
   9  -9   4          4.23         -3.55        18.55 o                         
  10  -9   4          5.02         -4.97        19.50 o                         
 -15  -8   4          8.18         -1.38        26.56 o                         
 -14  -8   4        123.35         53.05        27.11 o                         
 -13  -8   4          0.72        -15.97        15.97 o                         
 -12  -8   4        399.56        365.81        52.53 o                         
 -11  -8   4        231.20        242.69        29.89 o                         
 -10  -8   4       1314.75       1344.59        46.80 o                         
  -9  -8   4        645.74        683.70        22.81 o                         
  -8  -8   4        621.67        649.57        22.08 o                         
  -7  -8   4         95.09        130.96        39.42 o                         
  -6  -8   4        220.39        219.46        11.60 o                         
  -5  -8   4         57.03         59.75         8.11 o                         
  -4  -8   4        145.93        141.17         8.65 o                         
  -3  -8   4          2.18          1.25         4.85 o                         
  -2  -8   4       1722.22       1792.13        35.92 o                         
  -1  -8   4       1543.37       1466.87        22.56 o                         
   0  -8   4        579.84        549.12        12.83 o                         
   1  -8   4        888.23        848.64        26.67 o                         
   2  -8   4         13.05         12.74         7.06 o                         
   3  -8   4          1.55          7.16         5.54 o                         
   4  -8   4        180.65        192.99        14.01 o                         
   5  -8   4          9.97         16.87         9.19 o                         
   6  -8   4        626.87        691.21        26.67 o                         
   7  -8   4        603.82        640.34        27.19 o                         
   8  -8   4         44.38         54.97        12.21 o                         
   9  -8   4         91.95        102.86        18.20 o                         
  10  -8   4         70.60         81.49        18.37 o                         
  11  -8   4         28.65         32.14        14.68 o                         
  12  -8   4          4.09        -21.52        21.52 o                         
 -15  -7   4          0.60         13.92        15.91 o                         
 -14  -7   4         63.05         64.57        22.83 o                         
 -13  -7   4         76.45         85.81        23.86 o                         
 -12  -7   4         53.89         70.85        18.57 o                         
 -11  -7   4        135.48        158.29        20.88 o                         
 -10  -7   4       1047.11       1110.25        24.38 o                         
  -9  -7   4         22.26         30.87         7.81 o                         
  -8  -7   4        284.97        272.14        14.14 o                         
  -7  -7   4        967.52        997.60        26.29 o                         
  -6  -7   4        123.68        115.36         7.84 o                         
  -5  -7   4         31.46         12.12         6.13 o                         
  -4  -7   4          2.52          7.63         4.88 o                         
  -3  -7   4        660.79        575.86        14.91 o                         
  -2  -7   4        479.67        422.92        11.97 o                         
  -1  -7   4       1519.37       1365.79        44.85 o                         
   0  -7   4        470.53        404.39        10.19 o                         
   1  -7   4         45.93         22.20         3.57 o                         
   2  -7   4        117.70        100.48         6.15 o                         
   3  -7   4       1929.83       2067.18        32.30 o                         
   4  -7   4        653.81        660.44        17.57 o                         
   5  -7   4         12.46         12.32         7.67 o                         
   6  -7   4        386.40        386.35        19.78 o                         
   7  -7   4        667.98        717.29        27.53 o                         
   8  -7   4        849.34        815.17        30.70 o                         
   9  -7   4         48.32         44.81        11.77 o                         
  10  -7   4        193.06        185.70        14.42 o                         
  11  -7   4         54.76         47.45        15.62 o                         
  12  -7   4          0.63        -16.41        16.41 o                         
 -16  -6   4         24.44         64.25        29.94 o                         
 -15  -6   4          6.18        -16.87        16.87 o                         
 -14  -6   4         16.03          0.78        12.61 o                         
 -13  -6   4          4.46         16.71        13.07 o                         
 -12  -6   4          8.39          8.69        13.57 o                         
 -11  -6   4          0.34        -15.33        15.33 o                         
 -10  -6   4       1156.66       1155.52        23.70 o                         
  -9  -6   4        291.60        265.36        14.28 o                         
  -8  -6   4         74.33         52.12         6.47 o                         
  -7  -6   4        421.76        390.80        16.45 o                         
  -6  -6   4          0.77         -0.54         3.69 o                         
  -5  -6   4         40.98         46.44         5.17 o                         
  -4  -6   4       1029.84        992.13        21.57 o                         
  -3  -6   4        170.84        157.14         8.41 o                         
  -2  -6   4        659.28        727.18        15.00 o                         
  -1  -6   4          1.69          1.60         4.22 o                         
   0  -6   4        223.24        197.83        27.97 o                         
   1  -6   4        200.95        226.93        25.95 o                         
   2  -6   4          0.72         -4.85         4.85 o                         
   3  -6   4        371.85        343.22        11.00 o                         
   4  -6   4        836.80        902.74        19.56 o                         
   5  -6   4        362.87        340.44        17.03 o                         
   6  -6   4        484.56        498.20        21.23 o                         
   7  -6   4        138.16        186.04        23.49 o                         
   8  -6   4        312.75        299.04        18.51 o                         
   9  -6   4         21.22         24.07         9.26 o                         
  10  -6   4         10.02         13.13        11.47 o                         
  11  -6   4          7.00          4.34         8.79 o                         
  12  -6   4          5.23         -6.74        12.91 o                         
  13  -6   4         10.77        -22.30        22.30 o                         
 -15  -5   4         23.25         32.08        26.01 o                         
 -14  -5   4         12.29         23.64        15.44 o                         
 -13  -5   4         35.95         39.18        15.68 o                         
 -12  -5   4        176.48        178.73        44.98 o                         
 -11  -5   4          2.20          5.58        12.64 o                         
 -10  -5   4         13.33         23.97         8.90 o                         
  -9  -5   4         26.13         25.43         5.77 o                         
  -8  -5   4          8.28          4.12         4.87 o                         
  -7  -5   4       2284.58       2361.65        31.19 o                         
  -6  -5   4         25.97         12.29         5.81 o                         
  -5  -5   4       1005.10       1053.33        17.32 o                         
  -4  -5   4        701.22        746.27        12.63 o                         
  -3  -5   4        229.60        257.45        12.29 o                         
  -2  -5   4        127.14        160.12        15.91 o                         
  -1  -5   4         13.30         19.57         4.59 o                         
   0  -5   4        470.03        605.18        18.50 o                         
   1  -5   4       1553.52       1988.37       117.51 o                         
   2  -5   4       1008.92       1034.93        21.91 o                         
   3  -5   4       2247.78       2394.36        26.68 o                         
   4  -5   4       1231.78       1278.39        35.70 o                         
   5  -5   4        451.97        383.13        25.21 o                         
   6  -5   4         55.04         27.68         9.71 o                         
   7  -5   4        403.14        368.83        19.01 o                         
   8  -5   4        116.59         93.59        11.63 o                         
   9  -5   4        110.46        142.09        12.44 o                         
  10  -5   4         51.88         51.33         9.36 o                         
  11  -5   4         51.54         50.73         9.59 o                         
  12  -5   4          0.94         -3.84         7.79 o                         
  13  -5   4         50.15         47.23        15.12 o                         
 -14  -4   4         80.32         82.24        18.88 o                         
 -13  -4   4         32.30         20.56        22.03 o                         
 -12  -4   4        146.28        177.99        26.37 o                         
 -11  -4   4        144.25        194.30        72.58 o                         
 -10  -4   4          1.82          9.77        13.39 o                         
  -9  -4   4        627.68        589.13       103.91 o                         
  -8  -4   4         80.04         53.88         9.45 o                         
  -7  -4   4       1524.72       1345.95        62.42 o                         
  -6  -4   4       3921.73       4039.64       114.76 o                         
  -5  -4   4       2177.64       2103.37        37.31 o                         
  -4  -4   4       2381.27       2417.48        46.79 o                         
  -3  -4   4       1907.24       1845.58        16.53 o                         
  -2  -4   4         35.58         64.14         3.96 o                         
  -1  -4   4        746.00        667.86         9.47 o                         
   0  -4   4       3642.24       3556.38        28.76 o                         
   1  -4   4       2960.57       3575.99       114.15 o                         
   2  -4   4      11260.84      12086.03        71.32 o                         
   3  -4   4        394.73        311.97        18.88 o                         
   4  -4   4       3079.71       2982.16        39.10 o                         
   5  -4   4        170.65        142.78         8.70 o                         
   6  -4   4       1285.18       1346.49        30.91 o                         
   7  -4   4        874.55        914.75        27.60 o                         
   8  -4   4        305.81        310.72        17.96 o                         
   9  -4   4        154.92        186.61        13.36 o                         
  10  -4   4         44.84         49.06         9.27 o                         
  11  -4   4        212.38        236.61        15.45 o                         
  12  -4   4        219.95        247.60        16.51 o                         
  13  -4   4         50.86         64.37        12.49 o                         
  14  -4   4        253.67        270.27        40.85 o                         
 -14  -3   4          0.64        -19.26        33.19 o                         
 -13  -3   4        227.29        211.50        48.58 o                         
 -12  -3   4         64.54         54.73        14.92 o                         
 -11  -3   4         60.83         88.71        55.08 o                         
 -10  -3   4        183.70        218.24        21.59 o                         
  -9  -3   4        359.90        407.65        62.64 o                         
  -8  -3   4        548.19        497.13        48.62 o                         
  -7  -3   4         23.75         19.62         5.26 o                         
  -6  -3   4       1805.34       1970.40        31.61 o                         
  -5  -3   4        186.45        216.65        10.35 o                         
  -4  -3   4        512.93        567.29        11.86 o                         
  -3  -3   4         73.91         65.92         3.90 o                         
  -2  -3   4       1673.42       1616.54        17.26 o                         
  -1  -3   4         86.06         59.72         2.57 o                         
   0  -3   4        529.29        583.08        18.77 o                         
   1  -3   4         61.93         54.72         3.49 o                         
   2  -3   4         68.19         82.29         4.35 o                         
   3  -3   4        223.74        294.21        10.85 o                         
   4  -3   4         73.37         35.86         5.82 o                         
   5  -3   4        334.72        325.31        12.22 o                         
   6  -3   4        708.47        717.40        18.87 o                         
   7  -3   4        887.31        915.29        22.65 o                         
   8  -3   4        271.42        298.01        12.94 o                         
   9  -3   4         23.21         17.39         6.54 o                         
  10  -3   4          3.67          0.96         9.13 o                         
  11  -3   4        337.11        321.04        15.27 o                         
  12  -3   4         95.99        101.59        10.49 o                         
  13  -3   4         75.40         69.30        11.02 o                         
  14  -3   4        125.27        119.30        21.82 o                         
 -14  -2   4          1.67        -24.24        24.24 o                         
 -13  -2   4         15.16          8.19        12.21 o                         
 -12  -2   4        149.69        131.82        20.87 o                         
 -11  -2   4         37.81         20.14        13.52 o                         
 -10  -2   4          0.84         -4.26        12.69 o                         
  -9  -2   4         50.18        211.36        23.23 o                         
  -8  -2   4          6.79         -4.09        14.60 o                         
  -7  -2   4        346.16        374.63        13.99 o                         
  -6  -2   4       1222.47       1415.25        19.94 o                         
  -5  -2   4       1976.04       2136.22        21.56 o                         
  -4  -2   4          9.91         33.96         6.35 o                         
  -3  -2   4        794.08        795.51        11.08 o                         
  -2  -2   4        105.58         89.61         3.24 o                         
  -1  -2   4       3840.07       3976.36        22.93 o                         
   0  -2   4       1555.69       1533.81        14.83 o                         
   1  -2   4        183.25        159.52         6.36 o                         
   2  -2   4         11.47          5.87         2.52 o                         
   3  -2   4        479.07        533.27        10.18 o                         
   4  -2   4        237.59        241.19         8.61 o                         
   5  -2   4        226.69        280.75        10.06 o                         
   6  -2   4        243.80        214.93        10.24 o                         
   7  -2   4          6.55          9.41         4.93 o                         
   8  -2   4          4.99          9.11         5.80 o                         
   9  -2   4         13.05         16.99         6.10 o                         
  10  -2   4         29.18         41.60         7.74 o                         
  11  -2   4         64.31         59.07         7.97 o                         
  12  -2   4         56.83         46.37         8.75 o                         
  13  -2   4          0.27         -0.13         6.27 o                         
  14  -2   4         47.10         31.50         9.63 o                         
  15  -2   4         14.79         18.56        17.32 o                         
 -15  -1   4         61.68         73.29        27.79 o                         
 -14  -1   4         48.38         61.32        27.43 o                         
 -13  -1   4         32.79         72.56        25.88 o                         
 -12  -1   4          0.81         22.55        13.78 o                         
 -11  -1   4         42.54         43.09        23.64 o                         
 -10  -1   4        400.04        429.80        26.31 o                         
  -9  -1   4        594.04        779.47        80.91 o                         
  -8  -1   4       1663.21       1735.84        44.77 o                         
  -7  -1   4          7.45          9.20        12.40 o                         
  -6  -1   4        351.74        293.99        13.77 o                         
  -5  -1   4        147.26        174.92        25.12 o                         
  -4  -1   4        441.62        411.35         8.73 o                         
  -3  -1   4        787.12        770.70        17.89 o                         
  -2  -1   4        620.26        559.64        16.18 o                         
  -1  -1   4       5836.67       5866.42        47.14 o                         
   0  -1   4      12637.53      12750.10        67.43 o                         
   1  -1   4       2739.06       2612.45        20.60 o                         
   2  -1   4         71.70         62.85         2.86 o                         
   3  -1   4        206.22        229.60         5.69 o                         
   4  -1   4        452.61        518.33         9.50 o                         
   5  -1   4         43.23         75.66         7.87 o                         
   6  -1   4        108.44         83.76         5.73 o                         
   7  -1   4        274.54        251.05        10.24 o                         
   8  -1   4          6.45          1.69         5.27 o                         
   9  -1   4        122.19        122.40         8.96 o                         
  10  -1   4         46.62         58.54         7.62 o                         
  11  -1   4        112.90        116.65         9.90 o                         
  12  -1   4          2.29          0.58         6.42 o                         
  13  -1   4         61.33         81.03         9.52 o                         
  14  -1   4         61.60         33.76         9.34 o                         
  15  -1   4          0.44         -9.31         9.31 o                         
 -14   0   4        203.31        188.99        24.42 o                         
 -13   0   4         47.92         46.34        21.13 o                         
 -12   0   4         71.87         76.41        23.34 o                         
 -11   0   4         24.89         22.06        13.10 o                         
 -10   0   4        374.68        329.17        23.16 o                         
  -9   0   4        426.46        395.19        23.30 o                         
  -8   0   4       1731.95       1856.10        45.25 o                         
  -7   0   4       3586.50       3640.08        53.57 o                         
  -6   0   4       2489.44       2583.95        34.91 o                         
  -5   0   4       2053.27       2219.85        35.87 o                         
  -4   0   4       1445.46       1570.06        32.55 o                         
  -3   0   4       2876.30       2824.37        41.24 o                         
  -2   0   4         54.88         28.76         6.22 o                         
  -1   0   4        474.00        354.90        14.52 o                         
   0   0   4      50470.19      53823.85       288.67 o                         
   1   0   4      14491.57      14725.40       111.13 o                         
   2   0   4       2767.90       2642.93        16.78 o                         
   3   0   4       7197.34       7173.69        30.59 o                         
   4   0   4       2528.21       2689.71        20.14 o                         
   5   0   4       1393.14       1393.11        14.95 o                         
   6   0   4       2245.27       2547.04        23.94 o                         
   7   0   4        162.10        118.41         6.22 o                         
   8   0   4        654.44        626.77        14.36 o                         
   9   0   4       2834.97       2960.04        35.30 o                         
  10   0   4        286.59        302.07        11.83 o                         
  11   0   4        180.37        195.78        10.44 o                         
  12   0   4        303.99        327.56        15.44 o                         
  13   0   4        118.28        156.84        17.72 o                         
  14   0   4        121.64        134.54        13.13 o                         
  15   0   4        165.98        181.36        15.85 o                         
 -14   1   4          3.17          9.85        18.54 o                         
 -13   1   4          0.52         -7.46        30.31 o                         
 -12   1   4         16.06        -10.59        15.28 o                         
 -11   1   4          2.38          3.19         9.87 o                         
 -10   1   4         14.72         29.27        12.30 o                         
  -9   1   4        298.74        313.40        13.32 o                         
  -8   1   4        694.50        694.31        17.11 o                         
  -7   1   4         33.43         33.61         4.64 o                         
  -6   1   4          5.80         12.98         3.44 o                         
  -5   1   4         28.84         35.62         6.87 o                         
  -4   1   4        303.37        261.93        21.95 o                         
  -3   1   4          5.28          6.16         3.11 o                         
  -2   1   4       1908.75       1785.18        15.44 o                         
  -1   1   4         72.19         68.18         7.59 o                         
   0   1   4      18349.05      18816.34       101.96 o                         
   1   1   4       9293.44       9466.09        47.50 o                         
   2   1   4         34.75         26.34         2.23 o                         
   3   1   4         57.76         61.65         3.26 o                         
   4   1   4        119.13        139.81         4.51 o                         
   5   1   4         95.34        153.21         5.96 o                         
   6   1   4        378.08        424.69         9.09 o                         
   7   1   4         11.81         -3.83         3.83 o                         
   8   1   4        314.93        304.95         9.09 o                         
   9   1   4         98.74         99.56         6.31 o                         
  10   1   4        240.32        242.83        10.19 o                         
  11   1   4        246.34        269.02        13.55 o                         
  12   1   4        153.00        155.00        10.99 o                         
  13   1   4         20.03         28.19         8.53 o                         
  14   1   4        113.33        131.15        13.35 o                         
  15   1   4        143.25        144.47        16.55 o                         
 -13   2   4         45.75         10.14        21.56 o                         
 -12   2   4         30.88         38.63        14.82 o                         
 -11   2   4        101.47         88.92        17.11 o                         
 -10   2   4         29.19         34.33        10.47 o                         
  -9   2   4          4.76          3.62         4.89 o                         
  -8   2   4        135.49        170.34        15.48 o                         
  -7   2   4          7.16          0.77         7.44 o                         
  -6   2   4       1551.81       1599.66        28.32 o                         
  -5   2   4       1114.10       1040.02        52.94 o                         
  -4   2   4       2902.67       2998.69        74.95 o                         
  -3   2   4        319.67        365.75        10.77 o                         
  -2   2   4        643.42        636.84        12.31 o                         
  -1   2   4        905.31        776.16         7.70 o                         
   0   2   4       1370.89       1376.87        18.83 o                         
   1   2   4       2887.85       2921.83        18.38 o                         
   2   2   4          0.51         -3.12         3.12 o                         
   3   2   4         73.58         70.60         3.70 o                         
   4   2   4        514.73        572.24         9.19 o                         
   5   2   4        145.78        171.40         6.78 o                         
   6   2   4         12.47         21.94         3.90 o                         
   7   2   4        105.66         91.30         4.18 o                         
   8   2   4        152.70        149.25         5.80 o                         
   9   2   4          0.32          4.92         3.44 o                         
  10   2   4         19.43         26.67         8.34 o                         
  11   2   4          7.61          8.83         7.49 o                         
  12   2   4         24.47          8.39         7.46 o                         
  13   2   4         25.66         26.54        10.02 o                         
  14   2   4         14.53         27.90        10.86 o                         
  15   2   4          1.38         33.79        11.95 o                         
  16   2   4         14.86         -3.24        10.10 o                         
 -13   3   4          4.12         22.40        21.23 o                         
 -12   3   4         90.61         73.28        27.53 o                         
 -11   3   4         41.03         46.14        14.72 o                         
 -10   3   4        196.63        164.59        19.41 o                         
  -9   3   4         88.87         84.35        14.35 o                         
  -8   3   4        813.15        802.99        24.12 o                         
  -7   3   4        466.28        447.84        22.05 o                         
  -6   3   4        111.93         91.45         5.36 o                         
  -5   3   4          2.38         -2.63         2.87 o                         
  -4   3   4       1355.03       1275.63        21.99 o                         
  -3   3   4          4.24         34.73         6.76 o                         
  -2   3   4        485.61        428.43        11.82 o                         
  -1   3   4        186.09        157.88         9.39 o                         
   0   3   4       1278.80       1268.20        14.26 o                         
   1   3   4          9.78          4.05         2.58 o                         
   2   3   4          8.34          2.68         2.74 o                         
   3   3   4        684.15        607.16         9.92 o                         
   4   3   4         73.75        102.26         5.65 o                         
   5   3   4        394.65        493.18         9.39 o                         
   6   3   4        514.89        401.77        20.08 o                         
   7   3   4        549.19        433.61        27.00 o                         
   8   3   4       1154.96       1003.72        88.58 o                         
   9   3   4        724.45        738.17        19.47 o                         
  10   3   4        311.84        301.96        13.63 o                         
  11   3   4          1.03         -7.47         8.91 o                         
  12   3   4        376.65        352.35        49.35 o                         
  13   3   4         97.90        103.40        17.52 o                         
  14   3   4         66.88         38.70        19.14 o                         
  15   3   4         43.63         45.34        16.33 o                         
 -13   4   4         45.91         28.46        21.76 o                         
 -12   4   4          0.67        -20.12        22.44 o                         
 -11   4   4        271.05        275.70        40.04 o                         
 -10   4   4         23.31         31.94        12.62 o                         
  -9   4   4        131.66        133.20        32.99 o                         
  -8   4   4         12.78         16.95         4.89 o                         
  -7   4   4        111.40        130.66         7.90 o                         
  -6   4   4        599.17        510.43        24.25 o                         
  -5   4   4         92.86         72.31        14.98 o                         
  -4   4   4       1053.45       1220.46        81.16 o                         
  -3   4   4         37.91         21.66         7.36 o                         
  -2   4   4       1909.42       1991.78        50.70 o                         
  -1   4   4        679.00        578.25        26.84 o                         
   0   4   4        464.53        426.44         7.82 o                         
   1   4   4       1377.47       1218.79        16.04 o                         
   2   4   4       2898.12       2893.81        22.85 o                         
   3   4   4       3411.50       3701.32        26.34 o                         
   4   4   4       6216.81       6212.98        53.05 o                         
   5   4   4         41.76         20.48         5.06 o                         
   6   4   4       2532.94       2517.03        28.63 o                         
   7   4   4        294.88        259.65         9.27 o                         
   8   4   4       1103.23       1098.13        18.78 o                         
   9   4   4       1219.74       1188.64        23.95 o                         
  10   4   4        441.03        465.69        16.22 o                         
  11   4   4         20.96         19.21         6.44 o                         
  12   4   4          3.49          4.76        14.94 o                         
  13   4   4        741.24        784.34        59.16 o                         
  14   4   4         98.89         89.34        27.30 o                         
  15   4   4        114.40        161.16        34.81 o                         
 -12   5   4          0.28         19.63        22.49 o                         
 -11   5   4         15.91         31.55        25.40 o                         
 -10   5   4        111.20        137.97        32.18 o                         
  -9   5   4          1.71         -5.89        11.08 o                         
  -8   5   4        112.71        112.72        19.27 o                         
  -7   5   4         28.04         26.53         5.28 o                         
  -6   5   4        165.64        119.20         5.84 o                         
  -5   5   4        604.42        464.51        56.43 o                         
  -4   5   4         27.29         22.83         6.14 o                         
  -3   5   4        836.44        800.81        20.25 o                         
  -2   5   4        113.77        133.68        16.22 o                         
  -1   5   4        912.33        837.40        46.79 o                         
   0   5   4        187.77        275.43        10.14 o                         
   1   5   4        642.83        694.52        13.72 o                         
   2   5   4         10.51         41.73         6.69 o                         
   3   5   4         48.04         61.39         7.28 o                         
   4   5   4       2721.89       2956.86        29.85 o                         
   5   5   4       1603.45       1767.78        22.98 o                         
   6   5   4       2047.88       1876.21        96.78 o                         
   7   5   4        111.17        119.84         9.19 o                         
   8   5   4        770.16        723.18        22.75 o                         
   9   5   4        153.83        156.89        11.16 o                         
  10   5   4        130.68        129.40        10.35 o                         
  11   5   4         66.11         63.56        39.19 o                         
  12   5   4        146.71        153.50        17.22 o                         
  13   5   4         41.30         42.49        12.02 o                         
  14   5   4         98.43        128.45        29.95 o                         
  15   5   4         12.27         20.64        21.11 o                         
 -12   6   4          1.35        -26.47        26.47 o                         
 -11   6   4         10.17        -32.55        32.55 o                         
 -10   6   4         77.36         65.68        23.89 o                         
  -9   6   4          3.48          4.00        21.32 o                         
  -8   6   4        231.86        290.08        39.35 o                         
  -7   6   4        248.67        261.41        23.85 o                         
  -6   6   4          0.77         18.20         9.23 o                         
  -5   6   4         49.82         26.17         3.14 o                         
  -4   6   4        107.53         83.98         8.00 o                         
  -3   6   4          9.85          5.09         3.23 o                         
  -2   6   4        259.99        256.44        11.18 o                         
  -1   6   4        110.14        127.37         9.40 o                         
   0   6   4         19.25          9.50         5.37 o                         
   1   6   4        563.69        607.43        14.85 o                         
   2   6   4        158.30        194.05         8.89 o                         
   3   6   4         38.78         40.12         7.07 o                         
   4   6   4        929.42        991.59        21.93 o                         
   5   6   4         62.64         60.95         5.71 o                         
   6   6   4        403.88        365.32        10.15 o                         
   7   6   4        364.30        371.26        14.94 o                         
   8   6   4         65.45         63.98         7.92 o                         
   9   6   4        975.53        988.94        24.26 o                         
  10   6   4        121.58        126.26        16.51 o                         
  11   6   4        324.92        318.15        45.01 o                         
  12   6   4          0.49        -10.69        10.69 o                         
  13   6   4         31.90         -1.10        30.99 o                         
  14   6   4         65.51         60.35        24.28 o                         
  15   6   4         47.88         76.77        28.15 o                         
 -11   7   4         44.78         19.36        21.50 o                         
 -10   7   4         25.68         33.48        24.51 o                         
  -9   7   4        154.72        144.71        31.69 o                         
  -8   7   4         80.64         85.39        25.19 o                         
  -7   7   4        789.92        714.79        30.03 o                         
  -6   7   4        225.31        221.88        19.31 o                         
  -5   7   4         16.91         10.19         3.68 o                         
  -4   7   4        708.18        546.22        86.38 o                         
  -3   7   4        173.90        150.11         8.15 o                         
  -2   7   4        137.44         97.55         6.44 o                         
  -1   7   4          8.94         -5.28         5.28 o                         
   0   7   4        337.67        270.57        10.32 o                         
   1   7   4       1142.24       1059.42        20.53 o                         
   2   7   4        590.21        549.77        15.72 o                         
   3   7   4        399.52        324.04        18.79 o                         
   4   7   4        696.67        564.57        18.14 o                         
   5   7   4         37.11         18.57         5.39 o                         
   6   7   4        557.44        547.51        15.47 o                         
   7   7   4       3241.14       2960.10       161.83 o                         
   8   7   4        469.07        452.60        17.33 o                         
   9   7   4        173.19        188.15        17.71 o                         
  10   7   4       1967.97       1899.99        53.01 o                         
  11   7   4        128.85        123.70        16.80 o                         
  12   7   4        400.77        380.38        26.11 o                         
  13   7   4          6.64          3.25        10.84 o                         
  14   7   4        276.94        287.25        41.56 o                         
  15   7   4         23.28         37.76        24.63 o                         
 -11   8   4          2.29        -17.19        21.94 o                         
 -10   8   4         78.30        209.08        41.87 o                         
  -9   8   4          0.61         13.66        18.98 o                         
  -8   8   4        118.02        106.91        29.52 o                         
  -7   8   4        348.43        330.29        23.13 o                         
  -6   8   4        643.46        626.50        29.81 o                         
  -5   8   4        655.87        589.75        29.08 o                         
  -4   8   4        512.86        561.21        27.56 o                         
  -3   8   4        131.60        165.59         9.44 o                         
  -2   8   4        144.73        140.69         8.80 o                         
  -1   8   4         40.99         51.57         6.08 o                         
   0   8   4        182.96        167.31         8.70 o                         
   1   8   4        232.25        241.82        11.15 o                         
   2   8   4       1343.41       1346.06        35.90 o                         
   3   8   4       1778.39       1845.87        36.48 o                         
   4   8   4        253.54        235.09        18.28 o                         
   5   8   4        553.16        567.71        19.17 o                         
   6   8   4        352.29        356.47        15.16 o                         
   7   8   4        111.23        116.68         8.58 o                         
   8   8   4       1224.08       1156.75        39.69 o                         
   9   8   4         37.48         45.90        12.88 o                         
  10   8   4        629.66        636.90        32.43 o                         
  11   8   4       1018.73        989.95        41.34 o                         
  12   8   4         72.64         51.99        12.70 o                         
  13   8   4        104.20        115.58        17.34 o                         
  14   8   4        238.13        235.37        39.70 o                         
  15   8   4          9.47         -7.12        23.52 o                         
 -10   9   4          1.35          9.44        23.03 o                         
  -9   9   4          2.62         18.01        26.43 o                         
  -8   9   4          2.45         -9.83        23.06 o                         
  -7   9   4         48.47         50.47        23.71 o                         
  -6   9   4        174.52        147.96        18.04 o                         
  -5   9   4        109.04         83.28        51.07 o                         
  -4   9   4          1.21          2.86        11.98 o                         
  -3   9   4          3.97          5.46        11.11 o                         
  -2   9   4         13.68         12.95         8.41 o                         
  -1   9   4         53.80         61.63         7.13 o                         
   0   9   4         48.22         49.00         6.71 o                         
   1   9   4        200.72        208.44        12.22 o                         
   2   9   4         21.42         30.45         7.65 o                         
   3   9   4         31.00         43.64         8.97 o                         
   4   9   4         33.59         22.95        10.68 o                         
   5   9   4        132.14        115.85        15.21 o                         
   6   9   4        161.09        174.48        12.33 o                         
   7   9   4          0.67         -1.38         6.32 o                         
   8   9   4       1461.50       1546.20        49.51 o                         
   9   9   4        206.31        224.12        21.79 o                         
  10   9   4         15.47         35.13        22.72 o                         
  11   9   4        143.40        135.10        18.23 o                         
  12   9   4          3.91         -4.79        11.65 o                         
  13   9   4         33.64         39.04        16.18 o                         
  14   9   4         28.16        -28.45        28.45 o                         
  -9  10   4          2.73         -0.79        20.39 o                         
  -8  10   4          4.80         -9.89        20.81 o                         
  -7  10   4         26.88         19.84        22.35 o                         
  -6  10   4        107.78         98.72        30.65 o                         
  -5  10   4        160.52        192.98        20.90 o                         
  -4  10   4        267.85        299.08        24.24 o                         
  -3  10   4         14.68         28.13        13.73 o                         
  -2  10   4         28.46         37.17        10.79 o                         
  -1  10   4        160.04        191.91        15.96 o                         
   0  10   4         62.17         66.48         9.21 o                         
   1  10   4         45.78         34.63         8.83 o                         
   2  10   4        355.42        378.87        16.89 o                         
   3  10   4         87.64         88.78        11.85 o                         
   4  10   4        206.95        212.83        15.73 o                         
   5  10   4         40.36         46.00        15.30 o                         
   6  10   4       1330.92       1380.23        46.86 o                         
   7  10   4         42.49         44.98        14.56 o                         
   8  10   4         40.91         48.21        13.87 o                         
   9  10   4         22.86         53.76        21.62 o                         
  10  10   4        348.66        338.96        27.71 o                         
  11  10   4         84.37         67.29        15.22 o                         
  12  10   4        110.02        111.86        18.06 o                         
  13  10   4          0.94         15.30        11.68 o                         
  14  10   4         25.52         13.00        22.97 o                         
  -9  11   4         45.79         32.21        24.92 o                         
  -8  11   4         23.76          3.92        19.96 o                         
  -7  11   4        171.58        157.12        34.87 o                         
  -6  11   4         72.69         72.05        15.45 o                         
  -5  11   4        153.60        142.10        18.34 o                         
  -4  11   4         47.75         49.58        15.06 o                         
  -3  11   4        514.95        510.31        30.99 o                         
  -2  11   4          6.26         -0.36         9.82 o                         
  -1  11   4        321.27        328.74        20.73 o                         
   0  11   4        353.67        346.65        17.14 o                         
   1  11   4        114.28        150.65        12.24 o                         
   2  11   4        231.00        245.12        15.10 o                         
   3  11   4        118.71        120.50        11.54 o                         
   4  11   4        153.35        177.68        15.84 o                         
   5  11   4        290.92        298.67        24.78 o                         
   6  11   4         15.25         29.62        14.04 o                         
   7  11   4          8.88        -13.92        13.92 o                         
   8  11   4        397.90        372.45        28.14 o                         
   9  11   4         22.19         43.76        15.23 o                         
  10  11   4        261.32        232.60        23.62 o                         
  11  11   4        307.26        315.48        27.76 o                         
  12  11   4         87.29         80.33        16.18 o                         
  13  11   4         29.10         25.27        13.31 o                         
  -8  12   4         16.76         15.45        20.82 o                         
  -7  12   4         48.25         15.40        21.12 o                         
  -6  12   4          0.62        122.19        34.73 o                         
  -5  12   4          0.97          9.87        22.56 o                         
  -4  12   4          4.31         -4.76        12.08 o                         
  -3  12   4        113.00        113.89        22.46 o                         
  -2  12   4        212.50        192.35        41.28 o                         
  -1  12   4        210.24        228.19        18.81 o                         
   0  12   4        381.27        375.47        18.42 o                         
   1  12   4         86.97         98.11        11.65 o                         
   2  12   4          2.16          2.01         8.03 o                         
   3  12   4         99.77        129.23        12.52 o                         
   4  12   4         26.86         17.83        10.40 o                         
   5  12   4          5.52         15.61         9.63 o                         
   6  12   4          2.29         -0.82        12.54 o                         
   7  12   4        176.06        192.91        21.55 o                         
   8  12   4         61.98         49.50        14.25 o                         
   9  12   4        538.09        597.86        37.00 o                         
  10  12   4          6.24         -5.48        14.14 o                         
  11  12   4         11.39         10.45        12.67 o                         
  12  12   4         24.42         13.11        12.26 o                         
  13  12   4          6.01         -3.10        12.34 o                         
  -6  13   4          8.98         25.49        21.07 o                         
  -5  13   4          2.50          3.21        39.10 o                         
  -4  13   4          0.64        -16.20        22.08 o                         
  -3  13   4         15.92         18.34        25.43 o                         
  -2  13   4         16.73         36.39        13.94 o                         
  -1  13   4         13.77         26.53        20.57 o                         
   0  13   4          1.64         -5.34        10.78 o                         
   1  13   4          0.55         -3.00         8.65 o                         
   2  13   4          1.84         19.08        12.09 o                         
   3  13   4         58.80         67.08        12.86 o                         
   4  13   4         86.87         84.18        13.27 o                         
   5  13   4         12.56          7.90        11.06 o                         
   6  13   4          0.60         -0.07        10.70 o                         
   7  13   4        227.78        204.58        24.45 o                         
   8  13   4        113.31        105.35        20.58 o                         
   9  13   4         18.44         23.23        13.49 o                         
  10  13   4         80.83         69.63        18.45 o                         
  11  13   4         14.31         12.50        15.10 o                         
  12  13   4         10.59         -9.17        15.66 o                         
  13  13   4          0.22         15.20        17.49 o                         
  -4  14   4         16.39         -4.16        13.58 o                         
  -3  14   4         19.54         42.92        15.73 o                         
  -2  14   4          7.41          2.76        12.96 o                         
  -1  14   4         22.65         12.60        22.33 o                         
   0  14   4        274.32        265.03        27.18 o                         
   1  14   4        140.74        191.46        22.48 o                         
   2  14   4         48.91         79.28        13.77 o                         
   3  14   4        202.95        208.53        18.86 o                         
   4  14   4          3.34          0.91        19.22 o                         
   5  14   4          3.41         -2.19        10.33 o                         
   6  14   4         49.29         35.91        10.72 o                         
   7  14   4        267.65        304.41        24.61 o                         
   8  14   4        100.21         95.20        20.31 o                         
   9  14   4          1.64        -11.70        14.91 o                         
  10  14   4         65.78         97.44        28.56 o                         
  11  14   4          1.18          4.16        13.40 o                         
  12  14   4         39.65         -3.45        16.04 o                         
  13  14   4          4.23          7.05        13.64 o                         
  -4  15   4          0.55        -23.68        23.68 o                         
  -3  15   4          7.93        -21.70        21.70 o                         
  -2  15   4         91.87         85.27        26.28 o                         
  -1  15   4          1.48         28.96        15.84 o                         
   0  15   4        169.02        132.98        20.15 o                         
   1  15   4         76.78         88.15        25.64 o                         
   2  15   4        158.72        147.15        19.34 o                         
   3  15   4         56.73         49.87        38.32 o                         
   4  15   4          3.31        -11.68        11.68 o                         
   5  15   4         61.91         55.56        12.61 o                         
   6  15   4        158.05        178.03        18.83 o                         
   7  15   4         70.54         66.76        16.31 o                         
   8  15   4         45.00         43.11        16.46 o                         
   9  15   4        219.14        227.71        27.05 o                         
  10  15   4         70.00        110.66        23.97 o                         
  11  15   4         43.93         -0.98        18.27 o                         
   0  16   4          5.40        -15.79        21.26 o                         
   1  16   4         21.12         26.76        19.18 o                         
   2  16   4         10.59         -4.62        14.50 o                         
   3  16   4          0.23         -2.60        12.49 o                         
   4  16   4         44.07         52.02        15.31 o                         
   5  16   4         50.62         31.13        11.37 o                         
   6  16   4         38.74         34.93        16.63 o                         
   7  16   4        102.99         99.24        14.96 o                         
   8  16   4         10.69          7.88        12.92 o                         
   9  16   4         17.90         14.85        19.45 o                         
   6  17   4         15.50         21.89        22.78 o                         
   7  17   4         15.27         25.63        13.93 o                         
   8  17   4          0.21         12.37        42.35 o                         
  -5 -17   5         48.94         12.73        16.34 o                         
  -4 -17   5        118.91        100.36        26.57 o                         
  -2 -17   5          2.32         42.38        21.27 o                         
  -9 -16   5         11.59         -4.98        16.91 o                         
  -8 -16   5          2.69         -3.15        18.07 o                         
  -6 -16   5         10.50         12.22        24.54 o                         
  -5 -16   5         13.31         12.30        14.93 o                         
  -4 -16   5          0.49         -5.74        13.66 o                         
  -3 -16   5        164.89        189.27        23.22 o                         
  -2 -16   5          5.65         -0.12        13.70 o                         
  -1 -16   5          1.39        -15.70        25.85 o                         
   0 -16   5         13.41        -11.28        17.36 o                         
 -10 -15   5          0.58         -1.40        17.44 o                         
  -9 -15   5          8.36          9.30        18.31 o                         
  -8 -15   5          1.28         10.04        19.58 o                         
  -7 -15   5         15.98        -30.68        30.68 o                         
  -6 -15   5          5.70        -14.84        14.84 o                         
  -5 -15   5         19.23         10.55        18.46 o                         
  -4 -15   5          7.52        -11.25        11.25 o                         
  -3 -15   5         14.35         -0.25        10.40 o                         
  -2 -15   5         42.51         17.67        12.39 o                         
  -1 -15   5          1.04          7.98        16.95 o                         
   0 -15   5          0.32         10.43        12.88 o                         
   1 -15   5         45.42         54.45        16.17 o                         
   2 -15   5         28.92         15.07        20.13 o                         
 -10 -14   5          2.41        -10.14        32.31 o                         
  -9 -14   5         39.87          6.64        19.36 o                         
  -8 -14   5         45.03        108.49        35.77 o                         
  -7 -14   5         18.26          8.81        11.96 o                         
  -6 -14   5        317.92        273.13        27.01 o                         
  -5 -14   5         34.65         25.95        14.73 o                         
  -4 -14   5        211.17        221.35        18.80 o                         
  -3 -14   5         17.44         38.84        12.03 o                         
  -2 -14   5          9.77          9.62        11.12 o                         
  -1 -14   5         96.11         97.26        17.68 o                         
   0 -14   5         14.58         19.93        22.62 o                         
   1 -14   5         37.79         42.26        15.58 o                         
   2 -14   5         72.32         65.99        28.68 o                         
   3 -14   5         33.99         -9.20        35.73 o                         
 -11 -13   5         35.53         14.70        24.89 o                         
 -10 -13   5         11.69         17.73        14.63 o                         
  -9 -13   5         62.35         37.10        27.38 o                         
  -8 -13   5        125.93        122.86        35.15 o                         
  -7 -13   5        234.35        237.34        23.56 o                         
  -6 -13   5        134.77        137.66        22.98 o                         
  -5 -13   5        353.16        336.78        20.17 o                         
  -4 -13   5         69.54         79.64        13.18 o                         
  -3 -13   5          9.21         20.94        11.20 o                         
  -2 -13   5          4.79         -9.74         9.74 o                         
  -1 -13   5          8.11          3.16        11.39 o                         
   0 -13   5         69.96        101.66        17.52 o                         
   1 -13   5        167.62        186.11        22.59 o                         
   2 -13   5        239.24        263.69        27.05 o                         
   3 -13   5         84.37        105.11        26.98 o                         
   4 -13   5        161.56        156.75        22.99 o                         
   5 -13   5         66.62         95.08        20.75 o                         
 -12 -12   5          6.77         -0.17        24.86 o                         
 -11 -12   5         15.58         14.01        26.96 o                         
 -10 -12   5          0.24          4.30        13.20 o                         
  -9 -12   5        217.63        150.75        20.70 o                         
  -8 -12   5         48.38         59.29        15.25 o                         
  -7 -12   5         63.74         59.26        14.64 o                         
  -6 -12   5         56.12         48.72        13.60 o                         
  -5 -12   5         57.84         63.12        10.53 o                         
  -4 -12   5        207.63        203.13        16.45 o                         
  -3 -12   5        472.66        436.24        23.10 o                         
  -2 -12   5        498.69        478.36        19.79 o                         
  -1 -12   5         63.23         45.99        13.61 o                         
   0 -12   5          1.85          1.05        11.21 o                         
   1 -12   5         88.11         96.70        16.93 o                         
   2 -12   5          5.06          5.70        13.80 o                         
   3 -12   5        367.74        355.93        30.06 o                         
   4 -12   5          0.60         22.85        14.61 o                         
   5 -12   5         81.18        113.71        20.82 o                         
   6 -12   5          4.11         16.03        14.54 o                         
 -13 -11   5         24.80         17.35        26.26 o                         
 -12 -11   5         87.27        118.48        34.09 o                         
 -11 -11   5         26.79         24.37        27.60 o                         
 -10 -11   5         22.19          2.65        24.11 o                         
  -9 -11   5         24.61         14.50        12.59 o                         
  -8 -11   5         53.19         70.18        15.37 o                         
  -7 -11   5        183.34        179.77        20.29 o                         
  -6 -11   5          5.05         -2.34         8.89 o                         
  -5 -11   5         11.10          4.10         9.48 o                         
  -4 -11   5        195.85        215.32        18.64 o                         
  -3 -11   5         84.71         78.20        11.48 o                         
  -2 -11   5        112.07        109.96        13.05 o                         
  -1 -11   5         51.01         49.61         8.98 o                         
   0 -11   5         63.17         68.55        16.34 o                         
   1 -11   5          0.46         -3.84        22.83 o                         
   2 -11   5          8.35         18.27        12.00 o                         
   3 -11   5         15.19         12.48        12.28 o                         
   4 -11   5         24.34         38.99        14.90 o                         
   5 -11   5         11.39         17.99        18.18 o                         
   6 -11   5          0.01         -6.32        13.34 o                         
   7 -11   5          0.67          7.37        35.53 o                         
   8 -11   5         10.91        -27.73        27.73 o                         
 -14 -10   5          1.52        -13.79        27.69 o                         
 -13 -10   5         43.67         40.59        29.10 o                         
 -12 -10   5        163.30        104.71        33.07 o                         
 -11 -10   5        326.90        223.60        38.30 o                         
 -10 -10   5        135.08        146.84        19.17 o                         
  -9 -10   5        109.83         77.15        16.92 o                         
  -8 -10   5        116.11        100.70        45.51 o                         
  -7 -10   5         13.20         22.19        25.60 o                         
  -6 -10   5        203.39        217.97        14.20 o                         
  -5 -10   5         64.43         75.11        10.58 o                         
  -4 -10   5        483.56        497.87        21.17 o                         
  -3 -10   5        751.27        810.18        19.74 o                         
  -2 -10   5        947.84        905.47        40.33 o                         
  -1 -10   5        924.73        883.17        35.54 o                         
   0 -10   5        222.38        194.95        23.09 o                         
   1 -10   5        558.72        590.09        31.43 o                         
   2 -10   5        447.52        382.69        27.45 o                         
   3 -10   5        373.87        403.53        39.11 o                         
   4 -10   5         28.21         39.83        13.42 o                         
   5 -10   5        114.15        127.27        26.08 o                         
   6 -10   5          3.08        -14.02        14.02 o                         
   7 -10   5         48.40         44.90        15.51 o                         
   8 -10   5         69.81         70.11        18.68 o                         
   9 -10   5         36.55         30.12        20.47 o                         
 -14  -9   5          1.27         -7.32        24.53 o                         
 -13  -9   5         65.28         32.09        22.90 o                         
 -12  -9   5          9.59        -17.30        25.84 o                         
 -11  -9   5          1.33         -7.75        25.46 o                         
 -10  -9   5        535.11        494.28        29.27 o                         
  -9  -9   5          5.24          0.46        14.75 o                         
  -8  -9   5        150.68        154.07        16.64 o                         
  -7  -9   5          1.87          6.59         5.72 o                         
  -6  -9   5        249.48        247.46        13.68 o                         
  -5  -9   5        573.25        649.58        32.08 o                         
  -4  -9   5        269.72        280.52        13.52 o                         
  -3  -9   5        682.97        715.32        18.20 o                         
  -2  -9   5        476.55        465.77        13.54 o                         
  -1  -9   5       1085.15        900.17        64.70 o                         
   0  -9   5        550.55        463.36        46.81 o                         
   1  -9   5        474.55        423.36        31.79 o                         
   2  -9   5         95.48         83.28         9.94 o                         
   3  -9   5          8.92         12.62         9.81 o                         
   4  -9   5         12.64          0.16        12.72 o                         
   5  -9   5        348.92        398.04        29.21 o                         
   6  -9   5        203.49        229.74        24.22 o                         
   7  -9   5        243.78        270.57        26.09 o                         
   8  -9   5         81.45         78.02        18.59 o                         
   9  -9   5         43.43         43.94        18.08 o                         
  10  -9   5          9.41          5.84        14.41 o                         
 -15  -8   5          4.05          3.50        23.29 o                         
 -14  -8   5          3.41        -17.57        17.57 o                         
 -13  -8   5         26.02         47.14        24.96 o                         
 -12  -8   5          3.14        -49.70        49.70 o                         
 -11  -8   5         29.74         26.46        14.69 o                         
 -10  -8   5        156.90        145.35        14.32 o                         
  -9  -8   5        272.75        232.02        12.82 o                         
  -8  -8   5          0.27         -8.26        20.98 o                         
  -7  -8   5         43.62         39.39        18.08 o                         
  -6  -8   5        111.19        121.05         9.99 o                         
  -5  -8   5         10.36          2.49         6.96 o                         
  -4  -8   5          3.21          5.31         5.07 o                         
  -3  -8   5          2.01         -5.20         5.20 o                         
  -2  -8   5        174.46        144.47         8.53 o                         
  -1  -8   5        312.52        236.55        22.04 o                         
   0  -8   5          2.65          4.22         6.58 o                         
   1  -8   5         33.03         29.63         3.63 o                         
   2  -8   5        705.07        681.51        29.52 o                         
   3  -8   5        395.40        399.88        12.18 o                         
   4  -8   5        192.72        215.67        14.10 o                         
   5  -8   5        173.63        177.98        13.86 o                         
   6  -8   5         46.52         24.98        14.43 o                         
   7  -8   5        101.42        105.92        17.91 o                         
   8  -8   5        162.07        169.15        21.43 o                         
   9  -8   5         86.27        106.80        18.99 o                         
  10  -8   5         83.86         91.93        14.55 o                         
  11  -8   5         18.95         -5.54        14.96 o                         
 -15  -7   5         37.33         32.88        22.67 o                         
 -14  -7   5          9.06         40.99        17.75 o                         
 -13  -7   5          0.32         18.62        14.31 o                         
 -12  -7   5        184.04        204.17        24.63 o                         
 -11  -7   5         29.77         25.38        13.79 o                         
 -10  -7   5        334.80        356.62        20.54 o                         
  -9  -7   5         25.91         38.19         7.56 o                         
  -8  -7   5        520.57        570.41        21.42 o                         
  -7  -7   5         67.66         52.69         5.50 o                         
  -6  -7   5          3.45          6.54         4.57 o                         
  -5  -7   5        164.55        152.61        10.21 o                         
  -4  -7   5         26.49         22.70         5.03 o                         
  -3  -7   5        927.72        907.76        18.78 o                         
  -2  -7   5        200.19        183.22         8.49 o                         
  -1  -7   5        136.51        126.78        10.13 o                         
   0  -7   5        292.83        290.96        18.21 o                         
   1  -7   5        107.46        118.10         8.35 o                         
   2  -7   5          1.75          1.93         5.46 o                         
   3  -7   5          8.27          6.60         4.13 o                         
   4  -7   5          2.26         19.13         6.44 o                         
   5  -7   5          8.86          2.42         7.38 o                         
   6  -7   5         15.60         21.45         8.93 o                         
   7  -7   5         87.40         74.84        19.08 o                         
   8  -7   5          0.90          5.63        10.29 o                         
   9  -7   5          1.52         13.71        12.99 o                         
  10  -7   5          1.66          5.14         8.61 o                         
  11  -7   5          0.05         12.93        12.70 o                         
  12  -7   5          9.28         12.62        18.15 o                         
 -15  -6   5         37.20        -18.28        24.48 o                         
 -14  -6   5        102.76         73.78        42.99 o                         
 -13  -6   5         50.68         41.49        14.60 o                         
 -12  -6   5        512.87        557.52        35.90 o                         
 -11  -6   5         24.21         24.11        13.85 o                         
 -10  -6   5         51.43         63.75        10.32 o                         
  -9  -6   5        495.15        481.10        17.51 o                         
  -8  -6   5        255.38        267.57        15.91 o                         
  -7  -6   5        366.92        365.47        16.84 o                         
  -6  -6   5        118.92        121.92         7.42 o                         
  -5  -6   5        459.31        433.52        13.00 o                         
  -4  -6   5        504.61        462.17        11.72 o                         
  -3  -6   5       3915.95       3983.61        58.97 o                         
  -2  -6   5        144.57        169.94         8.36 o                         
  -1  -6   5       3031.42       3164.31        36.02 o                         
   0  -6   5        416.35        392.11        41.21 o                         
   1  -6   5        887.30        783.28        18.64 o                         
   2  -6   5        752.14        628.67        28.19 o                         
   3  -6   5        629.02        670.90        13.86 o                         
   4  -6   5       1047.06       1011.78        19.90 o                         
   5  -6   5       2084.48       2115.25        39.11 o                         
   6  -6   5         51.51         50.17         9.40 o                         
   7  -6   5         31.21         19.92         9.17 o                         
   8  -6   5        321.52        336.07        19.49 o                         
   9  -6   5        268.61        293.26        19.35 o                         
  10  -6   5         47.08         57.40        10.10 o                         
  11  -6   5        191.02        226.88        19.09 o                         
  12  -6   5        165.08        164.69        17.40 o                         
  13  -6   5         54.90         44.77        25.29 o                         
 -14  -5   5         30.98         19.35        15.08 o                         
 -13  -5   5         58.42         55.85        16.05 o                         
 -12  -5   5        173.77        175.89        55.56 o                         
 -11  -5   5        141.52        170.85        21.69 o                         
 -10  -5   5        304.64        326.45        17.43 o                         
  -9  -5   5        165.90        159.79         9.53 o                         
  -8  -5   5          8.45          7.85         5.70 o                         
  -7  -5   5        107.28        100.47         7.37 o                         
  -6  -5   5        242.56        272.32        11.06 o                         
  -5  -5   5        465.31        412.37        10.25 o                         
  -4  -5   5       1571.77       1535.73        21.67 o                         
  -3  -5   5       2213.68       2129.08        32.26 o                         
  -2  -5   5         30.46         16.99         5.34 o                         
  -1  -5   5         15.03         37.60         8.87 o                         
   0  -5   5          4.70         13.19         7.77 o                         
   1  -5   5        251.08        185.19        29.34 o                         
   2  -5   5       1356.56       1178.03        54.02 o                         
   3  -5   5        921.54        912.05        13.14 o                         
   4  -5   5       1300.82       1284.93        18.75 o                         
   5  -5   5        455.15        429.25        10.92 o                         
   6  -5   5        897.74        815.87        62.17 o                         
   7  -5   5          4.59         21.05         8.76 o                         
   8  -5   5        493.44        483.48        25.68 o                         
   9  -5   5        178.14        182.86        13.30 o                         
  10  -5   5        116.79        136.15        12.64 o                         
  11  -5   5        254.59        277.88        17.40 o                         
  12  -5   5        125.78        144.04        13.58 o                         
  13  -5   5        293.18        315.14        40.56 o                         
 -14  -4   5          0.77         -2.24        13.10 o                         
 -13  -4   5         14.95          2.73        12.43 o                         
 -12  -4   5          4.64          5.40        13.53 o                         
 -11  -4   5          6.46          0.63        20.67 o                         
 -10  -4   5         49.41         48.75        14.39 o                         
  -9  -4   5         63.50         56.13         6.96 o                         
  -8  -4   5        105.72         96.41         6.17 o                         
  -7  -4   5         11.20         10.11         5.17 o                         
  -6  -4   5       1173.87       1198.53        28.23 o                         
  -5  -4   5        310.25        326.35         9.23 o                         
  -4  -4   5       2231.41       2412.12        23.15 o                         
  -3  -4   5         41.05         82.11         9.63 o                         
  -2  -4   5        117.06        147.00         6.51 o                         
  -1  -4   5        205.14        239.03        10.79 o                         
   0  -4   5         16.23         61.04        14.50 o                         
   1  -4   5         62.23         97.99         8.46 o                         
   2  -4   5         63.18         60.96         6.08 o                         
   3  -4   5          5.88         -2.28         4.34 o                         
   4  -4   5          4.49          5.03         4.51 o                         
   5  -4   5         53.99         62.96         5.88 o                         
   6  -4   5        575.85        630.59        21.72 o                         
   7  -4   5          1.08          9.69         8.43 o                         
   8  -4   5         45.99         53.77         9.99 o                         
   9  -4   5         74.31         76.72        11.27 o                         
  10  -4   5         30.56         23.47         8.01 o                         
  11  -4   5         53.24         42.75         8.71 o                         
  12  -4   5         31.38         50.94         9.68 o                         
  13  -4   5         21.77         27.95        13.18 o                         
  14  -4   5         19.59          0.63        18.84 o                         
 -14  -3   5         13.42         28.75        23.05 o                         
 -13  -3   5         88.29        111.78        19.77 o                         
 -12  -3   5         33.18         43.28        14.67 o                         
 -11  -3   5        432.73        481.58        53.82 o                         
 -10  -3   5        130.77        129.68        18.14 o                         
  -9  -3   5        777.51        827.74        40.07 o                         
  -8  -3   5         10.84          8.29         3.77 o                         
  -7  -3   5         36.22         31.07         4.94 o                         
  -6  -3   5          5.11          9.74         5.75 o                         
  -5  -3   5         45.15         46.59        14.99 o                         
  -4  -3   5        213.99        202.51        10.64 o                         
  -3  -3   5          1.48         47.41         5.46 o                         
  -2  -3   5       2215.71       2286.47        20.84 o                         
  -1  -3   5        649.74        647.18         8.17 o                         
   0  -3   5          5.96          0.27         3.44 o                         
   1  -3   5        352.20        344.51        12.03 o                         
   2  -3   5        125.20        175.62         8.14 o                         
   3  -3   5         57.41        107.40        24.63 o                         
   4  -3   5       1185.98       1148.89        19.80 o                         
   5  -3   5        343.88        325.58        12.16 o                         
   6  -3   5         49.59         38.17         7.06 o                         
   7  -3   5        160.44        159.92        10.79 o                         
   8  -3   5        328.54        336.62        13.85 o                         
   9  -3   5        118.40        121.58         9.84 o                         
  10  -3   5          1.82         -1.03         8.72 o                         
  11  -3   5        289.78        278.31        14.44 o                         
  12  -3   5         36.91         27.11         8.66 o                         
  13  -3   5         45.06         42.66        10.99 o                         
  14  -3   5          6.91         40.74        15.20 o                         
 -15  -2   5         31.85          6.53        22.44 o                         
 -14  -2   5         16.59         38.91        24.52 o                         
 -13  -2   5         31.76         34.02        20.03 o                         
 -12  -2   5         77.93         71.41        16.87 o                         
 -11  -2   5        275.42        258.62        46.55 o                         
 -10  -2   5        508.44        529.70        30.19 o                         
  -9  -2   5       1078.36       1181.82        27.26 o                         
  -8  -2   5        170.11        195.03        11.88 o                         
  -7  -2   5        232.06        208.64        11.49 o                         
  -6  -2   5       2107.98       2004.37        92.89 o                         
  -5  -2   5        182.51        148.70         8.67 o                         
  -4  -2   5         65.11        112.45        25.44 o                         
  -3  -2   5       5399.51       5595.73        30.18 o                         
  -2  -2   5       2458.45       2237.68        28.64 o                         
  -1  -2   5       9322.61      10210.77        48.82 o                         
   0  -2   5       2312.72       2139.18        17.19 o                         
   1  -2   5       2505.22       2268.12        48.98 o                         
   2  -2   5       9784.71       9999.99        50.04 o                         
   3  -2   5        112.64        184.86        18.69 o                         
   4  -2   5       1569.26       1534.87        23.84 o                         
   5  -2   5       1172.91       1000.90        18.20 o                         
   6  -2   5       3492.50       3599.75        40.50 o                         
   7  -2   5        544.72        527.84        16.83 o                         
   8  -2   5        695.89        724.12        18.77 o                         
   9  -2   5       1009.14       1027.48        23.26 o                         
  10  -2   5        286.26        315.22        19.72 o                         
  11  -2   5        122.57        137.57        10.37 o                         
  12  -2   5        685.86        724.38        26.04 o                         
  13  -2   5        170.51        173.79        13.22 o                         
  14  -2   5         39.23         28.22         8.21 o                         
  15  -2   5         11.49         -0.60         9.78 o                         
 -15  -1   5         21.64         21.30        20.96 o                         
 -14  -1   5          8.05         34.22        16.34 o                         
 -13  -1   5          0.36        -15.61        15.84 o                         
 -12  -1   5        132.56        125.73        40.44 o                         
 -11  -1   5         77.96         51.73        14.02 o                         
 -10  -1   5        164.63        127.11        16.01 o                         
  -9  -1   5        116.55         97.09        13.90 o                         
  -8  -1   5        588.18        598.80        28.10 o                         
  -7  -1   5        439.34        460.69        23.34 o                         
  -6  -1   5       2707.00       2768.02        32.00 o                         
  -5  -1   5        428.39        422.47        32.17 o                         
  -4  -1   5        227.34        238.44        24.36 o                         
  -3  -1   5         18.08         29.30         4.08 o                         
  -2  -1   5       1911.68       1910.15        18.45 o                         
  -1  -1   5        290.76        293.05         5.81 o                         
   0  -1   5         37.76         31.27         3.59 o                         
   1  -1   5          3.93         -1.06         2.56 o                         
   2  -1   5        293.05        273.28        10.61 o                         
   3  -1   5        170.92        161.19         6.79 o                         
   4  -1   5       2617.15       2696.17        26.55 o                         
   5  -1   5       2614.55       2494.50        26.70 o                         
   6  -1   5        510.33        483.07        14.69 o                         
   7  -1   5          3.04         -3.12         4.70 o                         
   8  -1   5         26.13         37.83         6.51 o                         
   9  -1   5       1012.85       1047.35        22.66 o                         
  10  -1   5        306.56        310.74        13.80 o                         
  11  -1   5        200.08        209.50        12.14 o                         
  12  -1   5        346.97        329.29        16.09 o                         
  13  -1   5         42.16         36.30         7.84 o                         
  14  -1   5         21.13         18.40        12.57 o                         
  15  -1   5         81.03         70.10        12.72 o                         
 -14   0   5          0.85         20.31        15.15 o                         
 -13   0   5         19.16          4.03        23.12 o                         
 -12   0   5          1.08         -5.08        13.97 o                         
 -11   0   5         25.06         27.01        11.06 o                         
 -10   0   5          0.11         24.17        11.99 o                         
  -9   0   5         66.22         73.71        11.76 o                         
  -8   0   5          7.79          0.73        10.78 o                         
  -7   0   5        108.05         99.04        10.90 o                         
  -6   0   5          1.38         -3.09         5.64 o                         
  -5   0   5         12.16         12.74         7.15 o                         
  -4   0   5        160.77        182.92        18.32 o                         
  -3   0   5          3.33         21.03         3.95 o                         
  -2   0   5         32.37         20.74         2.86 o                         
  -1   0   5        342.64        338.75         9.21 o                         
   0   0   5        638.23        626.11         7.99 o                         
   1   0   5         50.00         44.12         3.76 o                         
   2   0   5          2.54         -2.87         2.87 o                         
   3   0   5         40.62         49.28         4.91 o                         
   4   0   5          2.85         31.51         5.11 o                         
   5   0   5        361.84        394.07        11.94 o                         
   6   0   5         59.65         60.10         5.54 o                         
   7   0   5          0.60         -1.51         4.35 o                         
   8   0   5          7.27         13.41         4.30 o                         
   9   0   5         89.56         93.17         8.22 o                         
  10   0   5          2.01          6.26         5.71 o                         
  11   0   5         18.63          8.80         7.90 o                         
  12   0   5         11.34         13.67         7.20 o                         
  13   0   5          0.07         -1.82         8.19 o                         
  14   0   5          0.76         15.31        10.10 o                         
  15   0   5          3.64         -6.58        17.88 o                         
 -13   1   5          5.94          0.61        16.11 o                         
 -12   1   5        115.64        127.34        20.73 o                         
 -11   1   5         63.53         70.69        16.54 o                         
 -10   1   5        557.55        561.76        24.03 o                         
  -9   1   5         60.32         53.28        10.92 o                         
  -8   1   5         86.98         76.52        10.97 o                         
  -7   1   5        739.11        735.22        17.75 o                         
  -6   1   5       1171.09       1140.60        19.95 o                         
  -5   1   5       2191.13       2164.50        24.81 o                         
  -4   1   5         75.59         76.03         8.13 o                         
  -3   1   5        578.12        580.70        10.98 o                         
  -2   1   5        182.80        191.40         7.55 o                         
  -1   1   5        479.37        478.42        12.77 o                         
   0   1   5        107.71         85.27         6.35 o                         
   1   1   5         87.99         62.60         4.74 o                         
   2   1   5        217.21        193.67         6.50 o                         
   3   1   5        353.16        337.74         8.25 o                         
   4   1   5       1705.96       1812.77        18.09 o                         
   5   1   5       3861.00       4151.72        57.25 o                         
   6   1   5        430.48        411.31        11.80 o                         
   7   1   5        351.68        333.56         9.96 o                         
   8   1   5         20.40         20.87         4.12 o                         
   9   1   5       1073.97       1174.28        18.80 o                         
  10   1   5        332.89        313.10        12.47 o                         
  11   1   5        345.50        371.67        17.17 o                         
  12   1   5         71.79         74.01        10.58 o                         
  13   1   5         81.97         82.17        12.76 o                         
  14   1   5          0.52         -9.90         9.90 o                         
  15   1   5        120.70        110.54        15.14 o                         
  16   1   5          1.67          0.89        15.43 o                         
 -13   2   5          1.10         62.16        29.10 o                         
 -12   2   5        102.02        117.73        18.92 o                         
 -11   2   5         69.14         64.94        16.43 o                         
 -10   2   5        153.32        179.75        20.37 o                         
  -9   2   5        739.16        698.47        24.26 o                         
  -8   2   5        688.68        675.99        18.18 o                         
  -7   2   5        635.34        623.03        17.61 o                         
  -6   2   5          4.16         -0.57         4.51 o                         
  -5   2   5       1812.80       1654.44        45.97 o                         
  -4   2   5          3.22          3.33         2.61 o                         
  -3   2   5        504.54        455.66        11.27 o                         
  -2   2   5       5583.13       5123.92        91.40 o                         
  -1   2   5       2862.00       2643.89        28.12 o                         
   0   2   5       6830.49       7123.06        47.53 o                         
   1   2   5       6872.73       7023.51        30.36 o                         
   2   2   5       1796.64       1618.34        15.60 o                         
   3   2   5       9029.03       9475.95        43.07 o                         
   4   2   5         72.63         66.40         5.86 o                         
   5   2   5       3160.27       3176.37        25.40 o                         
   6   2   5        728.01        646.62        16.46 o                         
   7   2   5       2004.34       1933.72        27.84 o                         
   8   2   5        177.89        182.79         6.86 o                         
   9   2   5        483.78        480.09        11.61 o                         
  10   2   5       1748.63       1769.18        27.71 o                         
  11   2   5        543.68        537.43        22.83 o                         
  12   2   5        239.83        254.94        15.35 o                         
  13   2   5        296.83        324.75        22.28 o                         
  14   2   5        203.28        231.61        19.67 o                         
  15   2   5         27.59         12.19         9.22 o                         
  16   2   5         17.57         -1.64        16.06 o                         
 -13   3   5         21.11        -20.46        24.39 o                         
 -12   3   5          6.99         35.51        22.44 o                         
 -11   3   5         81.34         68.63        36.55 o                         
 -10   3   5         72.49         63.17        15.02 o                         
  -9   3   5         74.57        144.75        54.19 o                         
  -8   3   5        374.02        378.63        12.90 o                         
  -7   3   5         34.97         32.01         6.58 o                         
  -6   3   5         50.76         45.90         4.33 o                         
  -5   3   5        205.81        167.95        20.74 o                         
  -4   3   5         56.36         47.70         8.99 o                         
  -3   3   5        140.70        173.80        16.31 o                         
  -2   3   5        366.74        408.75        18.67 o                         
  -1   3   5         21.40         29.55         5.69 o                         
   0   3   5          1.28         -1.95         2.58 o                         
   1   3   5       1350.60       1241.18        23.38 o                         
   2   3   5        501.08        441.92        10.45 o                         
   3   3   5         98.60         94.54         6.05 o                         
   4   3   5        461.84        522.49        15.41 o                         
   5   3   5          3.31         19.33         3.94 o                         
   6   3   5       1616.28       1669.59        21.30 o                         
   7   3   5         54.00         51.30         4.15 o                         
   8   3   5        236.28        220.16         9.83 o                         
   9   3   5        326.35        297.97        20.94 o                         
  10   3   5        586.46        615.44        19.52 o                         
  11   3   5        190.42        190.29        14.26 o                         
  12   3   5        110.84        106.74        16.39 o                         
  13   3   5        424.48        409.83        29.87 o                         
  14   3   5        125.44        125.47        15.05 o                         
  15   3   5          1.99         -4.74        10.34 o                         
 -12   4   5         12.33         -8.68        21.86 o                         
 -11   4   5         48.35         59.98        22.65 o                         
 -10   4   5          9.14         -8.29        12.50 o                         
  -9   4   5        147.47        154.74        36.70 o                         
  -8   4   5         53.02         60.99        18.94 o                         
  -7   4   5         10.28         16.71         4.66 o                         
  -6   4   5         43.76         46.71         9.69 o                         
  -5   4   5          7.26         -0.17         5.38 o                         
  -4   4   5        707.97        686.40        47.04 o                         
  -3   4   5         82.49         49.01        19.14 o                         
  -2   4   5       1274.44       1387.49        35.97 o                         
  -1   4   5          5.79         51.86         5.47 o                         
   0   4   5          5.33         47.54         6.26 o                         
   1   4   5        182.83        235.83         7.74 o                         
   2   4   5        261.08        289.87         9.65 o                         
   3   4   5        821.10        897.00        17.82 o                         
   4   4   5        684.71        681.95        18.65 o                         
   5   4   5         91.80         68.31         6.88 o                         
   6   4   5          0.47         -3.11         3.11 o                         
   7   4   5        132.78        134.71         8.64 o                         
   8   4   5        717.78        753.54        19.50 o                         
   9   4   5          3.86          5.41         5.77 o                         
  10   4   5        527.71        534.66        18.31 o                         
  11   4   5        117.98        118.58        10.17 o                         
  12   4   5          7.37         -5.04         8.56 o                         
  13   4   5         22.28         28.42        13.44 o                         
  14   4   5         21.63         28.67        18.15 o                         
  15   4   5         17.24        -23.00        23.00 o                         
 -12   5   5         84.11         59.02        24.92 o                         
 -11   5   5         50.33         23.43        20.07 o                         
 -10   5   5        346.91        284.26        39.05 o                         
  -9   5   5        243.83        259.08        22.03 o                         
  -8   5   5         67.43        116.89        34.51 o                         
  -7   5   5        346.66        301.83        21.89 o                         
  -6   5   5        231.30        219.07        19.44 o                         
  -5   5   5          2.25          6.99         5.99 o                         
  -4   5   5        234.84        217.72        23.29 o                         
  -3   5   5         19.54          4.37         7.06 o                         
  -2   5   5       2430.99       2350.02        42.83 o                         
  -1   5   5       4094.34       3791.86       150.01 o                         
   0   5   5        382.97        361.63         9.92 o                         
   1   5   5        458.53        450.62        12.76 o                         
   2   5   5          3.65         22.69         5.57 o                         
   3   5   5        121.75         93.42         7.51 o                         
   4   5   5       4096.15       3988.86        37.29 o                         
   5   5   5       1390.01       1359.84        28.57 o                         
   6   5   5        616.68        602.72        11.65 o                         
   7   5   5       1371.79       1326.47        27.89 o                         
   8   5   5        742.17        695.77        21.34 o                         
   9   5   5        273.38        293.62        12.39 o                         
  10   5   5         17.08         21.19         7.43 o                         
  11   5   5        206.31        200.20        13.80 o                         
  12   5   5        190.57        202.02        19.40 o                         
  13   5   5        177.66        155.47        18.14 o                         
  14   5   5        343.28        311.85        40.80 o                         
  15   5   5         41.57         41.60        23.98 o                         
 -11   6   5          6.02         74.38        31.65 o                         
 -10   6   5        260.23        233.29        37.84 o                         
  -9   6   5         94.50        139.88        31.11 o                         
  -8   6   5        123.93         58.00        36.19 o                         
  -7   6   5         34.53         20.63         9.70 o                         
  -6   6   5         35.60         50.99        13.25 o                         
  -5   6   5         67.47         61.13        10.34 o                         
  -4   6   5        299.45        296.90        17.68 o                         
  -3   6   5         14.08         22.22         8.01 o                         
  -2   6   5        836.89        848.27        28.57 o                         
  -1   6   5       1173.50       1095.42        30.17 o                         
   0   6   5       3383.23       3474.46        39.82 o                         
   1   6   5        145.43        154.96         8.17 o                         
   2   6   5       2020.12       2053.21        30.77 o                         
   3   6   5          3.72          0.93         6.47 o                         
   4   6   5        101.48         90.65        13.87 o                         
   5   6   5       2219.63       2165.36        32.59 o                         
   6   6   5       1369.71       1432.22        25.34 o                         
   7   6   5        580.57        477.27        35.29 o                         
   8   6   5       2480.90       2449.20        39.60 o                         
   9   6   5         65.14         67.06         9.44 o                         
  10   6   5          2.71         26.51        12.00 o                         
  11   6   5        173.14        196.64        24.29 o                         
  12   6   5        375.08        402.90        27.37 o                         
  13   6   5        288.19        263.23        25.98 o                         
  14   6   5        205.64        212.62        35.66 o                         
  15   6   5        371.54        430.27        51.60 o                         
 -11   7   5          3.43         33.72        25.23 o                         
 -10   7   5          5.21        -29.56        29.56 o                         
  -9   7   5         19.69          6.38        18.70 o                         
  -8   7   5          2.53          6.76        19.56 o                         
  -7   7   5         87.91         88.28        32.86 o                         
  -6   7   5         15.98        -10.96        33.50 o                         
  -5   7   5         53.27         55.17        11.87 o                         
  -4   7   5        227.43        213.29        20.28 o                         
  -3   7   5         89.72         94.44        12.77 o                         
  -2   7   5         76.24         53.74         7.10 o                         
  -1   7   5        188.33        190.55         7.89 o                         
   0   7   5          1.02         -4.14         4.52 o                         
   1   7   5          5.80         -4.34         5.31 o                         
   2   7   5        239.25        233.43        10.71 o                         
   3   7   5         82.02         79.20        12.06 o                         
   4   7   5        247.09        247.46        12.80 o                         
   5   7   5          0.26         -5.78         5.78 o                         
   6   7   5         57.24         45.73         6.79 o                         
   7   7   5         41.32         40.00         5.93 o                         
   8   7   5         17.74          8.18        12.37 o                         
   9   7   5         21.04         14.99         9.67 o                         
  10   7   5         46.81         56.84        16.71 o                         
  11   7   5         28.92          6.90         9.97 o                         
  12   7   5          4.42         -9.97        10.86 o                         
  13   7   5         16.99         34.25        13.00 o                         
  14   7   5         18.83          9.04        21.78 o                         
  15   7   5        139.50        112.11        31.58 o                         
 -10   8   5         30.58        -29.23        29.23 o                         
  -9   8   5          1.95         16.55        22.97 o                         
  -8   8   5          0.61         24.61        23.07 o                         
  -7   8   5         43.40         46.36        20.56 o                         
  -6   8   5         93.97         56.88        12.92 o                         
  -5   8   5        103.84         65.08        27.67 o                         
  -4   8   5          7.66         -2.10        11.03 o                         
  -3   8   5        288.72        336.25        22.42 o                         
  -2   8   5        240.92        237.09        26.92 o                         
  -1   8   5         16.16         15.32         4.60 o                         
   0   8   5         64.43         60.36         7.55 o                         
   1   8   5        165.62        175.89         9.71 o                         
   2   8   5          0.80         -5.74         7.42 o                         
   3   8   5         47.34         39.00         7.78 o                         
   4   8   5        156.51        160.20        15.48 o                         
   5   8   5         33.84         34.63         7.36 o                         
   6   8   5         83.16         82.94         8.38 o                         
   7   8   5        435.60        435.04        15.45 o                         
   8   8   5        139.35        153.87        17.57 o                         
   9   8   5        317.58        331.88        24.59 o                         
  10   8   5         98.99         87.43        15.42 o                         
  11   8   5         58.64         47.62        13.52 o                         
  12   8   5        234.64        248.21        38.14 o                         
  13   8   5         25.24         33.63        13.75 o                         
  14   8   5         29.18         26.97        22.96 o                         
 -10   9   5          0.78        -27.46        27.46 o                         
  -9   9   5         10.18         89.05        31.19 o                         
  -8   9   5         18.56         60.25        26.65 o                         
  -7   9   5         15.83         42.92        23.23 o                         
  -6   9   5        256.97        249.11        21.55 o                         
  -5   9   5        172.71        164.76        17.98 o                         
  -4   9   5        176.27        209.76        20.45 o                         
  -3   9   5        114.84        134.19        16.20 o                         
  -2   9   5         82.09        106.10        15.52 o                         
  -1   9   5        300.30        299.90        11.86 o                         
   0   9   5        473.75        463.74        18.73 o                         
   1   9   5        324.57        344.02        17.26 o                         
   2   9   5        853.97        857.14        26.52 o                         
   3   9   5        738.86        749.59        25.24 o                         
   4   9   5        493.64        523.10        27.37 o                         
   5   9   5       1632.76       1683.32        53.42 o                         
   6   9   5        323.52        329.53        23.82 o                         
   7   9   5         31.17         30.99        12.83 o                         
   8   9   5       1065.56       1043.81        41.24 o                         
   9   9   5         58.40         39.99        12.77 o                         
  10   9   5        142.67        134.44        20.12 o                         
  11   9   5        234.63        214.02        21.89 o                         
  12   9   5        389.53        369.00        28.07 o                         
  13   9   5        234.41        220.57        23.05 o                         
  14   9   5         10.84         25.53        24.71 o                         
  -9  10   5          2.83         41.17        26.73 o                         
  -8  10   5         18.90        111.87        31.95 o                         
  -7  10   5        124.41         72.85        25.50 o                         
  -6  10   5        260.86        230.59        22.42 o                         
  -5  10   5        240.81        244.84        22.43 o                         
  -4  10   5         21.81         10.73        18.07 o                         
  -3  10   5        216.91        222.01        21.67 o                         
  -2  10   5         36.57         41.13        13.35 o                         
  -1  10   5        223.29        228.93        20.55 o                         
   0  10   5         43.23         76.82        11.61 o                         
   1  10   5        296.31        315.57        17.70 o                         
   2  10   5        835.75        894.07        28.37 o                         
   3  10   5       1335.42       1417.44        36.14 o                         
   4  10   5       1811.06       1979.30        47.29 o                         
   5  10   5        124.92        106.81        16.25 o                         
   6  10   5       1896.05       2013.13        56.71 o                         
   7  10   5        147.31        130.40        18.05 o                         
   8  10   5        160.77        200.35        21.50 o                         
   9  10   5         23.11         16.24        10.76 o                         
  10  10   5         55.94         84.98        16.31 o                         
  11  10   5         50.02         39.15        23.93 o                         
  12  10   5        108.49        121.47        19.18 o                         
  13  10   5        104.74        122.21        19.45 o                         
  14  10   5         12.85        -26.86        26.86 o                         
  -8  11   5          1.28        -20.45        21.19 o                         
  -7  11   5         28.10         75.78        30.79 o                         
  -6  11   5         32.06         18.80        21.85 o                         
  -5  11   5          0.74        -10.76        12.34 o                         
  -4  11   5        104.55        105.16        17.41 o                         
  -3  11   5          7.89         31.50        16.50 o                         
  -2  11   5         68.12         57.31        30.13 o                         
  -1  11   5         27.31          6.73        11.41 o                         
   0  11   5         23.90         31.48         9.74 o                         
   1  11   5          6.00         -1.29         8.81 o                         
   2  11   5        301.72        285.57        18.35 o                         
   3  11   5         15.14         16.74        10.03 o                         
   4  11   5         42.93         32.77        10.52 o                         
   5  11   5          0.49         10.05         9.17 o                         
   6  11   5        341.18        322.60        25.58 o                         
   7  11   5         76.80         79.79        16.88 o                         
   8  11   5         40.79         25.56        12.66 o                         
   9  11   5          2.19         10.37        16.11 o                         
  10  11   5          1.35         14.07        13.49 o                         
  11  11   5          5.25        -11.65        12.66 o                         
  12  11   5         70.89         62.87        20.07 o                         
  13  11   5         75.28         81.04        16.83 o                         
  14  11   5          7.34         25.71        15.85 o                         
  -7  12   5          3.70         -1.58        21.34 o                         
  -6  12   5        144.96         93.99        25.27 o                         
  -5  12   5         13.09         -3.19        13.31 o                         
  -4  12   5         13.83         26.28        12.91 o                         
  -3  12   5        236.20        226.00        23.56 o                         
  -2  12   5        448.28        454.51        30.62 o                         
  -1  12   5         48.15         48.65        13.19 o                         
   0  12   5        284.41        290.21        24.37 o                         
   1  12   5         86.41         85.37        11.90 o                         
   2  12   5        387.84        411.36        22.60 o                         
   3  12   5        581.70        538.38        25.52 o                         
   4  12   5        344.16        391.15        22.58 o                         
   5  12   5        534.10        567.48        26.54 o                         
   6  12   5        178.31        188.07        21.72 o                         
   7  12   5        258.60        250.70        24.51 o                         
   8  12   5          8.53         13.03        16.96 o                         
   9  12   5        594.46        587.69        43.27 o                         
  10  12   5         58.89         78.49        18.62 o                         
  11  12   5         56.09         53.88        15.77 o                         
  12  12   5         10.70         -2.29        12.40 o                         
  13  12   5        112.34         79.87        17.71 o                         
  14  12   5         12.23         49.25        20.53 o                         
  -6  13   5          0.39        -21.30        21.30 o                         
  -5  13   5         16.54         31.84        22.93 o                         
  -4  13   5          4.38         -8.16        13.14 o                         
  -3  13   5         83.19         70.75        35.37 o                         
  -2  13   5        242.74        210.22        22.81 o                         
  -1  13   5         46.37         34.27        11.92 o                         
   0  13   5        365.38        367.62        28.41 o                         
   1  13   5        200.80        197.44        22.00 o                         
   2  13   5        283.10        315.27        21.25 o                         
   3  13   5         82.34         91.15        14.38 o                         
   4  13   5         19.15         10.65        16.40 o                         
   5  13   5         19.58          5.63         9.98 o                         
   6  13   5         77.21         81.51        17.38 o                         
   7  13   5        220.19        222.42        24.20 o                         
   8  13   5        230.64        237.19        25.09 o                         
   9  13   5        922.53        930.00        47.10 o                         
  10  13   5        139.93        154.78        22.86 o                         
  11  13   5         24.05         12.77        30.23 o                         
  12  13   5         64.78         69.60        18.26 o                         
  13  13   5          0.85          2.63        16.61 o                         
  14  13   5          6.38         28.56        14.84 o                         
  -5  14   5          0.77        -26.79        26.79 o                         
  -4  14   5          0.82         14.77        14.67 o                         
  -3  14   5          6.19          6.77        13.07 o                         
  -2  14   5         38.11         11.19        12.39 o                         
  -1  14   5         39.59         64.91        16.68 o                         
   0  14   5          0.16         -6.66        16.08 o                         
   1  14   5         73.27         75.75        16.23 o                         
   2  14   5         32.75         25.43        11.99 o                         
   3  14   5          2.26         11.40        10.03 o                         
   4  14   5          6.19         -5.38        10.05 o                         
   5  14   5         95.53         80.14        13.85 o                         
   6  14   5          0.25          6.27        14.68 o                         
   7  14   5         72.72         75.58        14.18 o                         
   8  14   5         16.34         16.10        15.00 o                         
   9  14   5        124.42        128.32        21.49 o                         
  10  14   5         25.48         58.23        17.66 o                         
  11  14   5         83.84         92.35        26.25 o                         
  12  14   5          0.60        -15.23        16.21 o                         
  -3  15   5          2.99          3.99        17.75 o                         
  -2  15   5          0.31          4.93        26.44 o                         
  -1  15   5         17.10         12.93        16.72 o                         
   0  15   5          0.07         -9.97        17.01 o                         
   1  15   5         39.60         16.67        44.20 o                         
   2  15   5          0.51         10.50        11.66 o                         
   3  15   5         27.20         12.54        11.43 o                         
   4  15   5         44.16         46.21        18.13 o                         
   5  15   5          1.43         18.34        12.98 o                         
   6  15   5         72.44         59.74        14.19 o                         
   7  15   5         75.38         97.35        15.85 o                         
   8  15   5         38.78         43.12        11.30 o                         
   9  15   5         22.29         36.61        15.53 o                         
  10  15   5         68.06         55.87        15.52 o                         
   1  16   5         16.37         -5.08        13.86 o                         
   2  16   5         24.96         23.76        14.06 o                         
   3  16   5         12.15         19.76        13.35 o                         
   4  16   5         12.40          9.03        12.87 o                         
   5  16   5          7.66          4.39        12.94 o                         
   6  16   5         45.83         31.05        11.13 o                         
   7  16   5          4.53         -3.89        12.57 o                         
   8  16   5         44.23         31.42        12.99 o                         
   9  16   5          0.62          0.04        15.77 o                         
   4  17   5         52.46         65.84        22.21 o                         
   5  17   5         35.78         36.46        19.99 o                         
   6  17   5         35.10         40.71        20.00 o                         
   7  17   5          9.26         36.80        22.08 o                         
   8  17   5          2.78         14.46        26.39 o                         
  -5 -17   6          2.05        -23.81        23.81 o                         
  -2 -17   6         14.42         -4.67        15.75 o                         
  -5 -16   6         13.16        -10.42        19.39 o                         
  -4 -16   6         42.36         23.70        14.18 o                         
  -3 -16   6         13.58         19.92        21.96 o                         
  -2 -16   6         24.95         30.27        14.44 o                         
  -1 -16   6         30.66         26.79        19.15 o                         
 -10 -15   6         16.45        -12.96        19.74 o                         
  -9 -15   6         26.79         41.26        24.08 o                         
  -7 -15   6         26.37         10.92        26.29 o                         
  -6 -15   6         35.86         70.34        20.90 o                         
  -5 -15   6         13.95        -14.94        14.94 o                         
  -4 -15   6         10.21         -6.18        24.72 o                         
  -3 -15   6          3.09          5.97        11.38 o                         
  -2 -15   6         58.57         83.64        16.70 o                         
  -1 -15   6        101.58         99.80        17.86 o                         
   0 -15   6          1.40        -12.56        14.66 o                         
   1 -15   6         14.78         48.80        26.00 o                         
 -10 -14   6         30.34         48.94        20.65 o                         
  -9 -14   6          1.06         10.29        35.84 o                         
  -8 -14   6          8.43         -4.11        25.18 o                         
  -7 -14   6        286.80        262.94        26.21 o                         
  -6 -14   6          3.95        -13.18        13.18 o                         
  -5 -14   6        311.28        302.54        28.63 o                         
  -4 -14   6          1.50        -12.76        12.76 o                         
  -3 -14   6         52.17         37.33        11.59 o                         
  -2 -14   6         23.40         15.79        12.59 o                         
  -1 -14   6          3.25         24.05        13.75 o                         
   0 -14   6        181.84        176.86        26.00 o                         
   1 -14   6        182.49        128.07        17.04 o                         
   2 -14   6        102.26        128.21        21.24 o                         
   3 -14   6          6.29         26.61        31.19 o                         
 -11 -13   6         18.95          5.44        26.43 o                         
 -10 -13   6          0.27          0.24        17.33 o                         
  -9 -13   6         12.57         16.95        22.77 o                         
  -8 -13   6          0.98        -15.34        29.73 o                         
  -7 -13   6         44.03         42.55        14.15 o                         
  -6 -13   6          2.08         -4.37        24.37 o                         
  -5 -13   6          0.31          7.65         9.45 o                         
  -4 -13   6         31.81         24.47        10.16 o                         
  -3 -13   6        231.23        235.05        19.06 o                         
  -2 -13   6         80.24         76.16        15.45 o                         
  -1 -13   6         23.31         22.56        20.97 o                         
   0 -13   6         11.84         17.55        13.34 o                         
   1 -13   6          3.63        -10.99        12.38 o                         
   2 -13   6         51.11         10.27        20.32 o                         
   3 -13   6          3.23         15.45        14.74 o                         
   4 -13   6          6.99         12.63        15.55 o                         
 -12 -12   6         11.43         66.75        42.15 o                         
 -11 -12   6         34.21         63.71        29.15 o                         
 -10 -12   6          7.33          2.72        12.32 o                         
  -9 -12   6        203.50        202.12        39.71 o                         
  -8 -12   6        128.97        204.92        98.07 o                         
  -7 -12   6        299.25        273.94        25.59 o                         
  -6 -12   6        191.67        210.30        23.69 o                         
  -5 -12   6        101.72        106.33        13.31 o                         
  -4 -12   6        101.45        102.12        12.96 o                         
  -3 -12   6         78.47         50.47         9.18 o                         
  -2 -12   6         81.60         87.79        14.77 o                         
  -1 -12   6        535.25        488.50        29.98 o                         
   0 -12   6        367.55        340.56        27.16 o                         
   1 -12   6         35.30         35.01        13.85 o                         
   2 -12   6       1062.01       1099.04        48.22 o                         
   3 -12   6         28.45         56.59        17.24 o                         
   4 -12   6         68.80         36.61        13.76 o                         
   5 -12   6         75.89         81.30        18.60 o                         
   6 -12   6         22.81         25.59        14.45 o                         
 -13 -11   6         24.28          1.94        25.48 o                         
 -12 -11   6         69.44         83.68        32.86 o                         
 -11 -11   6         46.29          1.47        25.51 o                         
 -10 -11   6        100.32        120.16        18.78 o                         
  -9 -11   6        206.05        207.79        38.80 o                         
  -8 -11   6        346.01        328.49        25.24 o                         
  -7 -11   6        437.51        411.51        28.49 o                         
  -6 -11   6        140.53        142.95        13.32 o                         
  -5 -11   6        311.36        313.51        18.41 o                         
  -4 -11   6        183.48        217.98        26.83 o                         
  -3 -11   6          9.39         -6.00         9.30 o                         
  -2 -11   6        108.53        109.00        11.69 o                         
  -1 -11   6        286.95        280.06        22.28 o                         
   0 -11   6       1107.48       1156.76        44.56 o                         
   1 -11   6        100.17        132.22        18.53 o                         
   2 -11   6        124.62        139.44        18.72 o                         
   3 -11   6        617.29        608.25        36.26 o                         
   4 -11   6        241.04        218.09        23.56 o                         
   5 -11   6        114.02        141.62        21.63 o                         
   6 -11   6         25.16         47.78        17.44 o                         
   7 -11   6         36.86         24.07        14.36 o                         
 -13 -10   6          5.79        -21.73        28.71 o                         
 -12 -10   6         14.98        -28.73        28.73 o                         
 -11 -10   6          7.85         -2.49        23.92 o                         
 -10 -10   6         59.07         44.29        15.57 o                         
  -9 -10   6        153.72        198.31        41.02 o                         
  -8 -10   6          0.33         -6.91        10.41 o                         
  -7 -10   6          9.39         16.86        11.86 o                         
  -6 -10   6        135.07        126.66        23.51 o                         
  -5 -10   6          0.58          8.20         7.84 o                         
  -4 -10   6          0.62          1.16         8.19 o                         
  -3 -10   6        132.58        133.21        13.67 o                         
  -2 -10   6          6.98          8.67         7.84 o                         
  -1 -10   6        701.21        676.70        36.34 o                         
   0 -10   6         51.06         46.09         8.67 o                         
   1 -10   6        544.38        533.34        30.64 o                         
   2 -10   6        482.19        479.66        30.43 o                         
   3 -10   6          1.45         28.34        14.48 o                         
   4 -10   6         20.56          5.57        12.43 o                         
   5 -10   6        291.22        308.24        27.32 o                         
   6 -10   6         89.38         86.27        18.06 o                         
   7 -10   6         75.57         83.67        17.69 o                         
   8 -10   6         15.11         12.89        14.46 o                         
   9 -10   6        112.17         92.31        25.54 o                         
 -14  -9   6          0.85         16.93        24.41 o                         
 -13  -9   6         45.05          5.91        23.23 o                         
 -12  -9   6          6.26         -0.91        24.36 o                         
 -11  -9   6        279.32        253.29        42.23 o                         
 -10  -9   6         90.93        100.77        31.51 o                         
  -9  -9   6        243.73        231.85        16.29 o                         
  -8  -9   6         41.83         66.49        16.44 o                         
  -7  -9   6         18.58         15.93         6.77 o                         
  -6  -9   6        269.02        281.99        15.81 o                         
  -5  -9   6          3.00         -6.90        10.32 o                         
  -4  -9   6         87.41         85.37         8.12 o                         
  -3  -9   6          1.73         12.43         5.80 o                         
  -2  -9   6        231.79        194.39        32.30 o                         
  -1  -9   6         97.08        127.64        12.26 o                         
   0  -9   6        523.22        589.81        20.45 o                         
   1  -9   6        148.66        144.90        10.51 o                         
   2  -9   6          2.80         -8.77        14.69 o                         
   3  -9   6         19.18         25.95        12.45 o                         
   4  -9   6          0.15         12.78        27.77 o                         
   5  -9   6         12.13         -3.19        12.78 o                         
   6  -9   6         25.72         30.61        21.94 o                         
   7  -9   6         26.09         23.55        12.61 o                         
   8  -9   6         18.10         22.15        15.67 o                         
   9  -9   6          0.38          4.96        13.97 o                         
  10  -9   6          7.32          3.54        17.91 o                         
 -15  -8   6         24.30         18.20        24.12 o                         
 -14  -8   6          6.23         23.77        15.04 o                         
 -13  -8   6        104.64        135.75        22.16 o                         
 -12  -8   6         76.19         58.13        16.59 o                         
 -11  -8   6        340.93        322.08        27.40 o                         
 -10  -8   6        182.76        187.53        21.24 o                         
  -9  -8   6        190.84        176.05        12.05 o                         
  -8  -8   6        263.57        261.97        21.76 o                         
  -7  -8   6        271.64        284.89        13.49 o                         
  -6  -8   6        494.86        490.76        18.56 o                         
  -5  -8   6          1.86          5.27        13.37 o                         
  -4  -8   6         72.63         77.88         7.76 o                         
  -3  -8   6        975.53        923.32        32.24 o                         
  -2  -8   6         35.02         25.29         5.91 o                         
  -1  -8   6       2096.96       2120.77        37.22 o                         
   0  -8   6        231.92        239.41        13.45 o                         
   1  -8   6        667.94        615.67        25.41 o                         
   2  -8   6        339.51        319.74        39.16 o                         
   3  -8   6        412.21        392.16        35.55 o                         
   4  -8   6          7.06          4.56        17.22 o                         
   5  -8   6         66.85         83.78        17.99 o                         
   6  -8   6        254.86        336.46        59.66 o                         
   7  -8   6         56.79         54.32        15.06 o                         
   8  -8   6        267.10        291.84        26.98 o                         
   9  -8   6        212.71        265.02        27.01 o                         
  10  -8   6        102.20        128.98        20.73 o                         
  11  -8   6          0.35         -0.39        18.81 o                         
 -15  -7   6          9.03         39.88        23.74 o                         
 -14  -7   6         80.36         85.69        19.36 o                         
 -13  -7   6         10.44         -5.96        21.81 o                         
 -12  -7   6        133.56        116.05        19.42 o                         
 -11  -7   6        209.04        238.23        24.82 o                         
 -10  -7   6        306.67        353.73        18.93 o                         
  -9  -7   6         77.84         88.22        11.70 o                         
  -8  -7   6         35.73         33.39         8.92 o                         
  -7  -7   6        648.88        649.28        16.59 o                         
  -6  -7   6        310.67        325.18        12.52 o                         
  -5  -7   6        216.79        206.55        10.51 o                         
  -4  -7   6         10.53          2.56         5.05 o                         
  -3  -7   6        776.62        812.37        34.61 o                         
  -2  -7   6          2.64         -3.49         4.06 o                         
  -1  -7   6          2.23         -6.34         6.86 o                         
   0  -7   6        160.45        141.03        10.37 o                         
   1  -7   6        511.32        476.02        16.72 o                         
   2  -7   6          6.45         -0.26        10.94 o                         
   3  -7   6        295.89        248.15        18.07 o                         
   4  -7   6        542.97        542.89        14.31 o                         
   5  -7   6        568.12        536.04        20.78 o                         
   6  -7   6        183.65        177.36        23.92 o                         
   7  -7   6        505.56        549.10        24.14 o                         
   8  -7   6        422.78        415.76        29.98 o                         
   9  -7   6        221.01        238.99        25.17 o                         
  10  -7   6         72.80         74.41        12.76 o                         
  11  -7   6         79.88         87.35        15.03 o                         
  12  -7   6        130.41        160.74        31.88 o                         
 -14  -6   6          0.02         -0.80        14.19 o                         
 -13  -6   6          1.80          7.29        13.21 o                         
 -12  -6   6          0.05          8.76        14.49 o                         
 -11  -6   6         97.10         70.82        32.55 o                         
 -10  -6   6          9.46         15.40         8.38 o                         
  -9  -6   6       1208.12       1257.12        26.08 o                         
  -8  -6   6         78.48         75.14        13.15 o                         
  -7  -6   6         92.82         82.34        10.18 o                         
  -6  -6   6          0.21         -4.44         4.44 o                         
  -5  -6   6          2.30         -5.12         5.12 o                         
  -4  -6   6          9.68         -2.11         4.31 o                         
  -3  -6   6        126.60        148.69         7.61 o                         
  -2  -6   6       1444.25       1328.88        23.40 o                         
  -1  -6   6         42.02         20.98        11.07 o                         
   0  -6   6        342.82        286.18        13.20 o                         
   1  -6   6       1631.17       1730.53        43.84 o                         
   2  -6   6          2.45         -6.34         9.65 o                         
   3  -6   6       2045.17       2106.14        50.42 o                         
   4  -6   6        390.33        407.18        12.35 o                         
   5  -6   6         54.28         70.60         7.76 o                         
   6  -6   6        305.49        302.48        16.80 o                         
   7  -6   6        522.26        560.05        24.08 o                         
   8  -6   6        284.67        310.23        19.25 o                         
   9  -6   6         21.12         32.41        10.22 o                         
  10  -6   6        122.10        118.39        14.74 o                         
  11  -6   6         32.32         32.40        10.62 o                         
  12  -6   6         43.01         23.15        11.22 o                         
 -14  -5   6         83.87         67.75        18.27 o                         
 -13  -5   6        172.29        182.25        24.17 o                         
 -12  -5   6        239.09        235.28        24.61 o                         
 -11  -5   6         70.77         97.05        18.74 o                         
 -10  -5   6        213.15        195.43        16.55 o                         
  -9  -5   6         22.16         23.69        13.24 o                         
  -8  -5   6         16.06         15.70         8.33 o                         
  -7  -5   6        262.46        284.01        11.22 o                         
  -6  -5   6         16.88         16.98         5.00 o                         
  -5  -5   6        977.85       1026.68        17.28 o                         
  -4  -5   6       1603.48       1656.50        25.25 o                         
  -3  -5   6        405.00        400.31         9.32 o                         
  -2  -5   6        614.71        608.92        17.65 o                         
  -1  -5   6         13.09         -1.02         7.42 o                         
   0  -5   6        301.11        310.22        14.07 o                         
   1  -5   6        147.02        124.95        19.91 o                         
   2  -5   6        156.58        106.44        17.76 o                         
   3  -5   6        128.22        123.85         6.67 o                         
   4  -5   6          5.12          2.22         3.71 o                         
   5  -5   6         75.62         83.91         6.08 o                         
   6  -5   6         49.47         41.60         8.74 o                         
   7  -5   6        133.94        111.25        11.84 o                         
   8  -5   6          0.82          6.23         9.96 o                         
   9  -5   6          2.84          8.10        10.99 o                         
  10  -5   6        118.01         96.70        10.83 o                         
  11  -5   6         26.22         17.44         8.09 o                         
  12  -5   6         79.41         75.02        16.50 o                         
  13  -5   6          4.67         24.84        14.07 o                         
 -14  -4   6         55.50         54.32        22.44 o                         
 -13  -4   6        289.52        291.55        27.92 o                         
 -12  -4   6        156.77        144.67        20.18 o                         
 -11  -4   6        163.26        175.35        21.03 o                         
 -10  -4   6        104.94        137.08        20.09 o                         
  -9  -4   6        110.93        124.28        12.44 o                         
  -8  -4   6        156.16        152.76         6.75 o                         
  -7  -4   6         14.02          2.82         4.53 o                         
  -6  -4   6       2738.37       2728.47        50.85 o                         
  -5  -4   6        803.38        759.76        17.84 o                         
  -4  -4   6        916.84        913.78        14.01 o                         
  -3  -4   6       2784.23       2816.81        23.02 o                         
  -2  -4   6       3220.76       3360.73        23.16 o                         
  -1  -4   6        494.55        450.14        25.59 o                         
   0  -4   6         43.46        110.85        20.41 o                         
   1  -4   6       1900.00       1933.82        25.64 o                         
   2  -4   6        309.06        160.76         9.29 o                         
   3  -4   6       4202.49       4672.25        48.62 o                         
   4  -4   6        306.02        281.06        10.34 o                         
   5  -4   6       1583.17       1578.57        21.99 o                         
   6  -4   6       1809.79       1852.61        36.10 o                         
   7  -4   6        920.47        887.06        27.02 o                         
   8  -4   6          8.19          8.64         7.90 o                         
   9  -4   6        319.04        313.61        16.38 o                         
  10  -4   6        511.15        535.65        21.97 o                         
  11  -4   6        327.09        339.70        18.42 o                         
  12  -4   6        103.45        117.74        15.28 o                         
  13  -4   6        298.79        277.93        21.54 o                         
  14  -4   6        105.50        100.88        25.65 o                         
 -15  -3   6         27.26          0.90        23.80 o                         
 -14  -3   6         17.17         54.87        17.86 o                         
 -13  -3   6         40.52         45.89        22.03 o                         
 -12  -3   6          7.72         -6.49        13.62 o                         
 -11  -3   6         48.90         61.60        15.64 o                         
 -10  -3   6         34.47         47.72        21.19 o                         
  -9  -3   6        225.08        249.58        21.96 o                         
  -8  -3   6         44.86         47.55         8.02 o                         
  -7  -3   6        191.28        193.25         9.88 o                         
  -6  -3   6         20.24         -0.39         6.27 o                         
  -5  -3   6       1286.35       1296.12        23.40 o                         
  -4  -3   6        465.05        423.55         9.78 o                         
  -3  -3   6       1082.24       1047.64        17.41 o                         
  -2  -3   6       2455.52       2501.59        20.78 o                         
  -1  -3   6        578.60        592.46        13.39 o                         
   0  -3   6         85.41         97.16         6.35 o                         
   1  -3   6       3330.04       3217.92       131.67 o                         
   2  -3   6       4804.69       4779.95        64.84 o                         
   3  -3   6       1608.56       1647.61        22.34 o                         
   4  -3   6        843.75        795.81        18.37 o                         
   5  -3   6        444.38        445.01        16.85 o                         
   6  -3   6       2011.07       2069.14        37.01 o                         
   7  -3   6       1095.50       1107.74        28.95 o                         
   8  -3   6          7.79          9.67         9.58 o                         
   9  -3   6        433.32        450.18        16.86 o                         
  10  -3   6         29.75         29.85         7.25 o                         
  11  -3   6        358.45        377.41        18.71 o                         
  12  -3   6        275.57        252.80        19.53 o                         
  13  -3   6        200.54        184.40        18.14 o                         
  14  -3   6         27.37          3.42        22.07 o                         
 -15  -2   6          2.39        -17.23        26.80 o                         
 -14  -2   6         33.53         33.53        17.31 o                         
 -13  -2   6          7.73        -11.37        14.80 o                         
 -12  -2   6          5.93          0.15        13.97 o                         
 -11  -2   6         35.42         15.86        24.70 o                         
 -10  -2   6        209.37        226.23        22.81 o                         
  -9  -2   6        129.85        163.20        18.46 o                         
  -8  -2   6         12.93         10.43         7.55 o                         
  -7  -2   6          3.62         -1.99         6.56 o                         
  -6  -2   6        154.67        135.11         8.23 o                         
  -5  -2   6          1.16         -4.49         4.49 o                         
  -4  -2   6        298.73        303.04        10.71 o                         
  -3  -2   6        364.54        433.43        15.66 o                         
  -2  -2   6        121.18        162.14         6.62 o                         
  -1  -2   6        239.85        260.03         6.83 o                         
   0  -2   6          0.17         14.97         4.58 o                         
   1  -2   6        505.31        661.85        33.42 o                         
   2  -2   6          0.34         27.37         6.23 o                         
   3  -2   6        399.77        475.50        13.22 o                         
   4  -2   6        611.94        624.25        17.79 o                         
   5  -2   6        594.51        612.01        16.66 o                         
   6  -2   6          3.73         -6.98         6.98 o                         
   7  -2   6        372.98        382.29        17.86 o                         
   8  -2   6          1.44         12.02         6.94 o                         
   9  -2   6          4.21          1.87         6.05 o                         
  10  -2   6         45.78         31.78        10.07 o                         
  11  -2   6         26.22         33.27         6.96 o                         
  12  -2   6          0.66         -0.62         8.25 o                         
  13  -2   6         18.43         30.09         9.46 o                         
  14  -2   6          7.15         -4.13         9.72 o                         
 -15  -1   6          4.75         49.22        24.82 o                         
 -14  -1   6         28.14         18.63        28.20 o                         
 -13  -1   6         60.93         76.59        24.75 o                         
 -12  -1   6         17.77         21.57        23.67 o                         
 -11  -1   6          2.41         -8.88        11.61 o                         
 -10  -1   6        182.96        232.92        18.71 o                         
  -9  -1   6        254.46        283.14        18.55 o                         
  -8  -1   6        378.62        387.69        20.32 o                         
  -7  -1   6        101.03         82.93        10.85 o                         
  -6  -1   6         13.90         -2.01         6.74 o                         
  -5  -1   6         45.49         31.85         4.76 o                         
  -4  -1   6        700.54        713.30        12.90 o                         
  -3  -1   6       1248.26       1327.83        19.16 o                         
  -2  -1   6        264.31        342.69         8.37 o                         
  -1  -1   6       3157.51       3147.28        27.27 o                         
   0  -1   6       5913.41       5945.77        44.98 o                         
   1  -1   6       5740.48       6047.57        30.81 o                         
   2  -1   6        794.42        872.85        18.46 o                         
   3  -1   6        305.26        309.60        10.25 o                         
   4  -1   6        611.03        569.33        13.13 o                         
   5  -1   6         39.60         25.90         9.22 o                         
   6  -1   6        157.26        148.47        10.65 o                         
   7  -1   6        281.34        260.75        12.48 o                         
   8  -1   6        299.59        317.45        14.30 o                         
   9  -1   6        489.48        522.30        18.69 o                         
  10  -1   6        439.77        441.80        18.21 o                         
  11  -1   6         67.51         75.24         9.35 o                         
  12  -1   6        167.78        147.50        21.31 o                         
  13  -1   6        122.66        119.93        12.59 o                         
  14  -1   6         20.33         21.78        11.24 o                         
  15  -1   6          4.63         -4.42         9.32 o                         
 -14   0   6          6.40        -25.24        25.24 o                         
 -13   0   6         46.71         46.12        15.75 o                         
 -12   0   6         31.57         44.21        14.32 o                         
 -11   0   6          9.49          7.96        13.74 o                         
 -10   0   6        232.22        244.49        17.93 o                         
  -9   0   6         49.72         41.11        11.14 o                         
  -8   0   6        489.26        581.69        23.21 o                         
  -7   0   6          2.51         -0.04         7.40 o                         
  -6   0   6         22.49         32.24         7.19 o                         
  -5   0   6        752.46        577.76        42.52 o                         
  -4   0   6        772.23        703.04        21.52 o                         
  -3   0   6       1077.44       1250.98        18.47 o                         
  -2   0   6       2337.58       2341.19        32.10 o                         
  -1   0   6       6132.47       6104.53        31.72 o                         
   0   0   6      17400.35      18155.54        52.44 o                         
   1   0   6       7767.16       7868.01        35.31 o                         
   2   0   6       4317.71       4141.03        42.33 o                         
   3   0   6       4525.06       4953.36        46.15 o                         
   4   0   6       2238.05       2150.22        23.89 o                         
   5   0   6        502.02        448.47        13.05 o                         
   6   0   6        129.54        105.10         6.64 o                         
   7   0   6        615.70        578.64        17.03 o                         
   8   0   6        602.35        583.23        17.79 o                         
   9   0   6        395.04        426.60        16.25 o                         
  10   0   6       1068.80       1104.91        26.24 o                         
  11   0   6        654.48        678.34        23.65 o                         
  12   0   6          1.92          3.91         6.97 o                         
  13   0   6         50.41         61.51        11.09 o                         
  14   0   6        132.87        143.90        16.30 o                         
  15   0   6         34.63         33.44        13.49 o                         
 -13   1   6         47.29         66.66        25.63 o                         
 -12   1   6         10.05         29.84        24.54 o                         
 -11   1   6         23.38          3.83        37.41 o                         
 -10   1   6         64.43         85.81        18.53 o                         
  -9   1   6        136.71        137.03        13.52 o                         
  -8   1   6        157.20        140.26        12.51 o                         
  -7   1   6        285.68        297.38        12.11 o                         
  -6   1   6          0.69         -5.17         5.17 o                         
  -5   1   6         19.10          9.07         5.65 o                         
  -4   1   6         37.89         36.23         5.30 o                         
  -3   1   6        220.76        246.52         8.37 o                         
  -2   1   6        130.06        160.05        10.55 o                         
  -1   1   6        857.87        851.63         9.22 o                         
   0   1   6       4923.12       4943.23        36.22 o                         
   1   1   6       7841.11       8301.71        36.85 o                         
   2   1   6        506.26        536.01        10.96 o                         
   3   1   6        240.22        258.88        10.79 o                         
   4   1   6        379.52        400.84        13.03 o                         
   5   1   6        885.39        849.61        16.23 o                         
   6   1   6         28.83         29.58         4.08 o                         
   7   1   6        124.67        113.92         6.82 o                         
   8   1   6        111.35        117.31         6.80 o                         
   9   1   6        169.82        194.97         8.80 o                         
  10   1   6       1011.41       1020.43        22.28 o                         
  11   1   6        229.04        240.81        14.98 o                         
  12   1   6          3.89         -7.67         7.67 o                         
  13   1   6         79.57         89.06        13.16 o                         
  14   1   6         39.03         25.13         9.18 o                         
  15   1   6         14.28          8.61         9.12 o                         
 -13   2   6         17.10        -24.91        24.91 o                         
 -12   2   6          7.83        -14.74        14.74 o                         
 -11   2   6         55.18         40.14        28.19 o                         
 -10   2   6          7.28         -1.66        18.46 o                         
  -9   2   6          1.01         28.66        54.87 o                         
  -8   2   6        134.43        167.18        13.08 o                         
  -7   2   6         52.96         21.02         9.19 o                         
  -6   2   6         28.72         15.66         5.88 o                         
  -5   2   6        430.65        393.63        10.75 o                         
  -4   2   6          3.06         -1.56         6.13 o                         
  -3   2   6         45.67         47.31         5.91 o                         
  -2   2   6         19.14         46.30         3.99 o
[truncated: 514,108 more chars]
